# Supplementary material for: Systematic identification of cancer driving signaling pathways based on mutual exclusivity of genomic alterations
Source: Genome Biol. 2015 Feb 26;16(1):45. doi: 10.1186/s13059-015-0612-6 (PMC4381444; doi:10.1186/s13059-015-0612-6)
Supplement: Additional file 2 — Datasets and result details. Zip archive with the datasets used in the study, the signaling network, result gene groups, significances, oncoprints, and other output result files. It also contains the simulated datasets and related networks. [file 13059_2015_612_MOESM2_ESM.zip]

Archive with 2,416 entries (2,368 files):
- README.txt
- data-tcga/GBM/randscores/randfile-1409065237594-991.txt
- data-tcga/GBM/randscores/randfile-1409065281778-290.txt
- data-tcga/GBM/randscores/randfile-1409065296877-362.txt
- data-tcga/GBM/randscores/randfile-1409065417865-401.txt
- data-tcga/GBM/randscores/randfile-1409065432988-359.txt
- data-tcga/GBM/randscores/randfile-1409065445895-166.txt
- data-tcga/GBM/randscores/randfile-1409065467141-632.txt
- data-tcga/GBM/randscores/randfile-1409065511054-985.txt
- data-tcga/GBM/randscores/randfile-1409065522625-227.txt
- data-tcga/GBM/randscores/randfile-1409065531262-305.txt
- data-tcga/GBM/randscores/randfile-1409065534180-168.txt
- data-tcga/GBM/randscores/randfile-1409065564549-864.txt
- data-tcga/GBM/randscores/randfile-1409065576885-241.txt
- data-tcga/GBM/randscores/randfile-1409065587950-376.txt
- data-tcga/GBM/randscores/randfile-1409065727609-220.txt
- data-tcga/GBM/randscores/randfile-1409065774012-60.txt
- data-tcga/GBM/randscores/randfile-1409065791542-467.txt
- data-tcga/GBM/randscores/randfile-1409065800984-204.txt
- data-tcga/GBM/randscores/randfile-1409065818827-149.txt
- data-tcga/GBM/randscores/randfile-1409065835962-235.txt
- data-tcga/GBM/randscores/randfile-1409065853815-415.txt
- data-tcga/GBM/randscores/randfile-1409065907288-736.txt
- data-tcga/GBM/randscores/randfile-1409065913662-290.txt
- data-tcga/GBM/randscores/randfile-1409065979722-451.txt
- data-tcga/GBM/randscores/randfile-1409065979882-615.txt
- data-tcga/GBM/randscores/randfile-1409066020420-643.txt
- data-tcga/GBM/randscores/randfile-1409066044748-61.txt
- data-tcga/GBM/randscores/randfile-1409066047607-605.txt
- data-tcga/GBM/randscores/randfile-1409066081256-455.txt
- data-tcga/GBM/randscores/randfile-1409066084926-413.txt
- data-tcga/GBM/randscores/randfile-1409066116569-560.txt
- data-tcga/GBM/randscores/randfile-1409066139792-329.txt
- data-tcga/GBM/randscores/randfile-1409066152396-244.txt
- data-tcga/GBM/randscores/randfile-1409066166261-357.txt
- data-tcga/GBM/randscores/randfile-1409066182613-338.txt
- data-tcga/GBM/randscores/randfile-1409066202464-918.txt
- data-tcga/GBM/randscores/randfile-1409066208422-813.txt
- data-tcga/GBM/randscores/randfile-1409066217657-400.txt
- data-tcga/GBM/randscores/randfile-1409066221574-432.txt
- data-tcga/GBM/randscores/randfile-1409066231220-66.txt
- data-tcga/GBM/randscores/randfile-1409066257489-691.txt
- data-tcga/GBM/randscores/randfile-1409066263723-474.txt
- data-tcga/GBM/randscores/randfile-1409066265127-883.txt
- data-tcga/GBM/randscores/randfile-1409066267003-908.txt
- data-tcga/GBM/randscores/randfile-1409066276932-784.txt
- data-tcga/GBM/randscores/randfile-1409066290858-811.txt
- data-tcga/GBM/randscores/randfile-1409066302220-23.txt
- data-tcga/GBM/randscores/randfile-1409066311895-963.txt
- data-tcga/GBM/randscores/randfile-1409066331321-354.txt
- data-tcga/GBM/randscores/randfile-1409066339549-484.txt
- data-tcga/GBM/randscores/randfile-1409066348436-385.txt
- data-tcga/GBM/randscores/randfile-1409066395729-814.txt
- data-tcga/GBM/randscores/randfile-1409066408748-173.txt
- data-tcga/GBM/randscores/randfile-1409066444362-895.txt
- data-tcga/GBM/randscores/randfile-1409066473339-529.txt
- data-tcga/GBM/randscores/randfile-1409066483362-502.txt
- data-tcga/GBM/randscores/randfile-1409066508752-495.txt
- data-tcga/GBM/randscores/randfile-1409066538682-683.txt
- data-tcga/GBM/randscores/randfile-1409066541118-234.txt
- data-tcga/GBM/randscores/randfile-1409066548020-44.txt
- data-tcga/GBM/randscores/randfile-1409066551113-255.txt
- data-tcga/GBM/randscores/randfile-1409066554923-197.txt
- data-tcga/GBM/randscores/randfile-1409066567143-941.txt
- data-tcga/GBM/randscores/randfile-1409066639977-812.txt
- data-tcga/GBM/randscores/randfile-1409066701592-290.txt
- data-tcga/GBM/randscores/randfile-1409066714296-103.txt
- data-tcga/GBM/randscores/randfile-1409066736233-649.txt
- data-tcga/GBM/randscores/randfile-1409066772467-696.txt
- data-tcga/GBM/randscores/randfile-1409066773821-988.txt
- data-tcga/GBM/randscores/randfile-1409066777237-192.txt
- data-tcga/GBM/randscores/randfile-1409066836376-376.txt
- data-tcga/GBM/randscores/randfile-1409066843970-454.txt
- data-tcga/GBM/randscores/randfile-1409066849519-34.txt
- data-tcga/GBM/randscores/randfile-1409066850806-792.txt
- data-tcga/GBM/randscores/randfile-1409066853504-406.txt
- data-tcga/GBM/randscores/randfile-1409066868048-414.txt
- data-tcga/GBM/randscores/randfile-1409066869011-389.txt
- data-tcga/GBM/randscores/randfile-1409066870043-362.txt
- data-tcga/GBM/randscores/randfile-1409066892737-340.txt
- data-tcga/GBM/randscores/randfile-1409066910590-9.txt
- data-tcga/GBM/randscores/randfile-1409066950222-499.txt
- data-tcga/GBM/randscores/randfile-1409066951374-600.txt
- data-tcga/GBM/randscores/randfile-1409066956433-68.txt
- data-tcga/GBM/randscores/randfile-1409066978179-689.txt
- data-tcga/GBM/randscores/randfile-1409066979307-875.txt
- data-tcga/GBM/randscores/randfile-1409066981222-249.txt
- data-tcga/GBM/randscores/randfile-1409066989381-568.txt
- data-tcga/GBM/randscores/randfile-1409067002903-935.txt
- data-tcga/GBM/randscores/randfile-1409067011387-651.txt
- data-tcga/GBM/randscores/randfile-1409067070053-67.txt
- data-tcga/GBM/randscores/randfile-1409067079042-362.txt
- data-tcga/GBM/randscores/randfile-1409067083942-885.txt
- data-tcga/GBM/randscores/randfile-1409067091046-304.txt
- data-tcga/GBM/randscores/randfile-1409067091134-825.txt
- data-tcga/GBM/randscores/randfile-1409067110193-78.txt
- data-tcga/GBM/randscores/randfile-1409067142787-299.txt
- data-tcga/GBM/randscores/randfile-1409067164284-963.txt
- data-tcga/GBM/randscores/randfile-1409067178968-956.txt
- data-tcga/GBM/randscores/randfile-1409068394830-50.txt
- data-tcga/GBM/randscores/randfile-1409068568874-356.txt
- data-tcga/OV/randscores/randfile-1409071938078-93.txt
- data-tcga/OV/randscores/randfile-1409071975235-803.txt
- data-tcga/OV/randscores/randfile-1409071990358-416.txt
- data-tcga/OV/randscores/randfile-1409072089224-730.txt
- data-tcga/OV/randscores/randfile-1409072110126-522.txt
- data-tcga/OV/randscores/randfile-1409072168954-988.txt
- data-tcga/OV/randscores/randfile-1409072326964-271.txt
- data-tcga/OV/randscores/randfile-1409072364309-267.txt
- data-tcga/OV/randscores/randfile-1409072416508-845.txt
- data-tcga/OV/randscores/randfile-1409072501331-247.txt
- data-tcga/OV/randscores/randfile-1409072901214-168.txt
- data-tcga/OV/randscores/randfile-1409072952485-569.txt
- data-tcga/OV/randscores/randfile-1409072959066-864.txt
- data-tcga/OV/randscores/randfile-1409073009275-671.txt
- data-tcga/OV/randscores/randfile-1409073042378-772.txt
- data-tcga/OV/randscores/randfile-1409073053570-256.txt
- data-tcga/OV/randscores/randfile-1409073070234-461.txt
- data-tcga/OV/randscores/randfile-1409073158907-399.txt
- data-tcga/OV/randscores/randfile-1409073184483-917.txt
- data-tcga/OV/randscores/randfile-1409073199541-687.txt
- data-tcga/OV/randscores/randfile-1409073203025-951.txt
- data-tcga/OV/randscores/randfile-1409073208319-278.txt
- data-tcga/OV/randscores/randfile-1409073230179-57.txt
- data-tcga/OV/randscores/randfile-1409073243734-825.txt
- data-tcga/OV/randscores/randfile-1409073268328-522.txt
- data-tcga/OV/randscores/randfile-1409073297954-775.txt
- data-tcga/OV/randscores/randfile-1409073305969-892.txt
- data-tcga/OV/randscores/randfile-1409073321023-899.txt
- data-tcga/OV/randscores/randfile-1409073333230-675.txt
- data-tcga/OV/randscores/randfile-1409073335122-672.txt
- data-tcga/OV/randscores/randfile-1409073346560-697.txt
- data-tcga/OV/randscores/randfile-1409073351739-886.txt
- data-tcga/OV/randscores/randfile-1409073369764-534.txt
- data-tcga/OV/randscores/randfile-1409073376691-991.txt
- data-tcga/OV/randscores/randfile-1409073403766-637.txt
- data-tcga/OV/randscores/randfile-1409073408196-414.txt
- data-tcga/OV/randscores/randfile-1409073419983-503.txt
- data-tcga/OV/randscores/randfile-1409073423996-550.txt
- data-tcga/OV/randscores/randfile-1409073431588-258.txt
- data-tcga/OV/randscores/randfile-1409073445122-836.txt
- data-tcga/OV/randscores/randfile-1409073470165-83.txt
- data-tcga/OV/randscores/randfile-1409073506826-433.txt
- data-tcga/OV/randscores/randfile-1409073521623-373.txt
- data-tcga/OV/randscores/randfile-1409073573858-99.txt
- data-tcga/OV/randscores/randfile-1409073575260-293.txt
- data-tcga/OV/randscores/randfile-1409073584290-293.txt
- data-tcga/OV/randscores/randfile-1409073617102-723.txt
- data-tcga/OV/randscores/randfile-1409073630168-118.txt
- data-tcga/OV/randscores/randfile-1409073631063-7.txt
- data-tcga/OV/randscores/randfile-1409073636641-432.txt
- data-tcga/OV/randscores/randfile-1409073658047-703.txt
- data-tcga/OV/randscores/randfile-1409073659877-88.txt
- data-tcga/OV/randscores/randfile-1409073673152-148.txt
- data-tcga/OV/randscores/randfile-1409073694684-768.txt
- data-tcga/OV/randscores/randfile-1409073701990-544.txt
- data-tcga/OV/randscores/randfile-1409073704401-997.txt
- data-tcga/OV/randscores/randfile-1409073718643-882.txt
- data-tcga/OV/randscores/randfile-1409073734665-735.txt
- data-tcga/OV/randscores/randfile-1409073751401-452.txt
- data-tcga/OV/randscores/randfile-1409073755584-797.txt
- data-tcga/OV/randscores/randfile-1409073758047-318.txt
- data-tcga/OV/randscores/randfile-1409073758725-251.txt
- data-tcga/OV/randscores/randfile-1409073768415-638.txt
- data-tcga/OV/randscores/randfile-1409073778135-81.txt
- data-tcga/OV/randscores/randfile-1409073787253-878.txt
- data-tcga/OV/randscores/randfile-1409073819262-804.txt
- data-tcga/OV/randscores/randfile-1409073829854-754.txt
- data-tcga/OV/randscores/randfile-1409073841220-423.txt
- data-tcga/OV/randscores/randfile-1409073872482-694.txt
- data-tcga/OV/randscores/randfile-1409073897171-539.txt
- data-tcga/OV/randscores/randfile-1409073908827-346.txt
- data-tcga/OV/randscores/randfile-1409074005983-434.txt
- data-tcga/OV/randscores/randfile-1409074051347-823.txt
- data-tcga/OV/randscores/randfile-1409076814896-930.txt
- data-tcga/OV/randscores/randfile-1409076901262-976.txt
- data-tcga/OV/randscores/randfile-1409076953115-257.txt
- data-tcga/OV/randscores/randfile-1409077118461-654.txt
- data-tcga/OV/randscores/randfile-1409077235472-333.txt
- data-tcga/OV/randscores/randfile-1409077238070-92.txt
- data-tcga/OV/randscores/randfile-1409077243143-421.txt
- data-tcga/OV/randscores/randfile-1409077278917-212.txt
- data-tcga/OV/randscores/randfile-1409077301914-383.txt
- data-tcga/OV/randscores/randfile-1409077312456-349.txt
- data-tcga/OV/randscores/randfile-1409077313975-565.txt
- data-tcga/OV/randscores/randfile-1409077317558-130.txt
- data-tcga/OV/randscores/randfile-1409077333961-562.txt
- data-tcga/OV/randscores/randfile-1409077336368-148.txt
- data-tcga/OV/randscores/randfile-1409077346903-360.txt
- data-tcga/OV/randscores/randfile-1409077370284-513.txt
- data-tcga/OV/randscores/randfile-1409077375431-894.txt
- data-tcga/OV/randscores/randfile-1409077391191-41.txt
- data-tcga/OV/randscores/randfile-1409077648888-237.txt
- data-tcga/OV/randscores/randfile-1409077736701-462.txt
- data-tcga/OV/randscores/randfile-1409077800672-591.txt
- data-tcga/OV/randscores/randfile-1409077893587-187.txt
- data-tcga/OV/randscores/randfile-1409078027775-499.txt
- data-tcga/OV/randscores/randfile-1409078558359-70.txt
- data-tcga/OV/randscores/randfile-1409078594131-204.txt
- data-tcga/OV/randscores/randfile-1409078618129-109.txt
- data-tcga/OV/randscores/randfile-1409078667090-856.txt
- data-tcga/BRCA/randscores/randfile-1409061754861-122.txt
- data-tcga/BRCA/randscores/randfile-1409061798589-536.txt
- data-tcga/BRCA/randscores/randfile-1409061819772-894.txt
- data-tcga/BRCA/randscores/randfile-1409061855281-432.txt
- data-tcga/BRCA/randscores/randfile-1409061915511-377.txt
- data-tcga/BRCA/randscores/randfile-1409061948814-120.txt
- data-tcga/BRCA/randscores/randfile-1409061960094-634.txt
- data-tcga/BRCA/randscores/randfile-1409061976836-554.txt
- data-tcga/BRCA/randscores/randfile-1409062025109-663.txt
- data-tcga/BRCA/randscores/randfile-1409062026931-166.txt
- data-tcga/BRCA/randscores/randfile-1409062034536-702.txt
- data-tcga/BRCA/randscores/randfile-1409062055271-578.txt
- data-tcga/BRCA/randscores/randfile-1409062087588-852.txt
- data-tcga/BRCA/randscores/randfile-1409062096706-523.txt
- data-tcga/BRCA/randscores/randfile-1409062112587-216.txt
- data-tcga/BRCA/randscores/randfile-1409062112676-594.txt
- data-tcga/BRCA/randscores/randfile-1409062126013-936.txt
- data-tcga/BRCA/randscores/randfile-1409062254985-407.txt
- data-tcga/BRCA/randscores/randfile-1409062273072-909.txt
- data-tcga/BRCA/randscores/randfile-1409062374326-376.txt
- data-tcga/BRCA/randscores/randfile-1409062384280-85.txt
- data-tcga/BRCA/randscores/randfile-1409062473007-461.txt
- data-tcga/BRCA/randscores/randfile-1409062473460-535.txt
- data-tcga/BRCA/randscores/randfile-1409062662330-989.txt
- data-tcga/BRCA/randscores/randfile-1409062679994-741.txt
- data-tcga/BRCA/randscores/randfile-1409062686840-73.txt
- data-tcga/BRCA/randscores/randfile-1409062708488-785.txt
- data-tcga/BRCA/randscores/randfile-1409062711688-465.txt
- data-tcga/BRCA/randscores/randfile-1409062725205-723.txt
- data-tcga/BRCA/randscores/randfile-1409062727800-683.txt
- data-tcga/BRCA/randscores/randfile-1409062728767-504.txt
- data-tcga/BRCA/randscores/randfile-1409062735098-637.txt
- data-tcga/BRCA/randscores/randfile-1409062737451-219.txt
- data-tcga/BRCA/randscores/randfile-1409062758101-951.txt
- data-tcga/BRCA/randscores/randfile-1409062980406-711.txt
- data-tcga/BRCA/randscores/randfile-1409064066836-464.txt
- data-tcga/BRCA/randscores/randfile-1409064112645-763.txt
- data-tcga/BRCA/randscores/randfile-1409064132265-659.txt
- data-tcga/BRCA/randscores/randfile-1409064156920-644.txt
- data-tcga/BRCA/randscores/randfile-1409064372154-205.txt
- data-tcga/BRCA/randscores/randfile-1409064407022-885.txt
- data-tcga/BRCA/randscores/randfile-1409064414582-618.txt
- data-tcga/BRCA/randscores/randfile-1409064470114-247.txt
- data-tcga/BRCA/randscores/randfile-1409064510430-338.txt
- data-tcga/BRCA/randscores/randfile-1409064580512-506.txt
- data-tcga/BRCA/randscores/randfile-1409064708192-928.txt
- data-tcga/BRCA/randscores/randfile-1409064872647-749.txt
- data-tcga/BRCA/randscores/randfile-1409066363194-988.txt
- data-tcga/BRCA/randscores/randfile-1409066429824-868.txt
- data-tcga/BRCA/randscores/randfile-1409067004347-834.txt
- data-tcga/BRCA/randscores/randfile-1409067046712-501.txt
- data-tcga/BRCA/randscores/randfile-1409067062055-654.txt
- data-tcga/BRCA/randscores/randfile-1409067291377-273.txt
- data-tcga/BRCA/randscores/randfile-1409067400633-485.txt
- data-tcga/BRCA/randscores/randfile-1409067469583-165.txt
- data-tcga/BRCA/randscores/randfile-1409067483767-494.txt
- data-tcga/BRCA/randscores/randfile-1409067537972-934.txt
- data-tcga/BRCA/randscores/randfile-1409067576120-477.txt
- data-tcga/BRCA/randscores/randfile-1409067588061-94.txt
- data-tcga/BRCA/randscores/randfile-1409067599080-57.txt
- data-tcga/BRCA/randscores/randfile-1409067707039-150.txt
- data-tcga/BRCA/randscores/randfile-1409067774499-854.txt
- data-tcga/BRCA/randscores/randfile-1409067832454-76.txt
- data-tcga/BRCA/randscores/randfile-1409067879744-572.txt
- data-tcga/BRCA/randscores/randfile-1409067887274-63.txt
- data-tcga/BRCA/randscores/randfile-1409067927996-527.txt
- data-tcga/BRCA/randscores/randfile-1409067939829-817.txt
- data-tcga/BRCA/randscores/randfile-1409067940548-392.txt
- data-tcga/BRCA/randscores/randfile-1409067944242-700.txt
- data-tcga/BRCA/randscores/randfile-1409068020835-877.txt
- data-tcga/BRCA/randscores/randfile-1409068098293-302.txt
- data-tcga/BRCA/randscores/randfile-1409068260879-774.txt
- data-tcga/BRCA/randscores/randfile-1409068294380-11.txt
- data-tcga/BRCA/randscores/randfile-1409068406694-35.txt
- data-tcga/BRCA/randscores/randfile-1409068418666-233.txt
- data-tcga/BRCA/randscores/randfile-1409068463455-703.txt
- data-tcga/BRCA/randscores/randfile-1409068472550-509.txt
- data-tcga/BRCA/randscores/randfile-1409068479684-324.txt
- data-tcga/BRCA/randscores/randfile-1409068499668-680.txt
- data-tcga/BRCA/randscores/randfile-1409068511000-240.txt
- data-tcga/BRCA/randscores/randfile-1409068519134-103.txt
- data-tcga/BRCA/randscores/randfile-1409068542683-219.txt
- data-tcga/BRCA/randscores/randfile-1409068551335-774.txt
- data-tcga/BRCA/randscores/randfile-1409068553404-87.txt
- data-tcga/BRCA/randscores/randfile-1409068580258-42.txt
- data-tcga/BRCA/randscores/randfile-1409068583313-194.txt
- data-tcga/BRCA/randscores/randfile-1409068602731-802.txt
- data-tcga/BRCA/randscores/randfile-1409068603707-315.txt
- data-tcga/BRCA/randscores/randfile-1409068608925-600.txt
- data-tcga/BRCA/randscores/randfile-1409068609346-362.txt
- data-tcga/BRCA/randscores/randfile-1409068619011-87.txt
- data-tcga/BRCA/randscores/randfile-1409068636159-828.txt
- data-tcga/BRCA/randscores/randfile-1409068644725-672.txt
- data-tcga/BRCA/randscores/randfile-1409068661054-929.txt
- data-tcga/BRCA/randscores/randfile-1409068667787-506.txt
- data-tcga/BRCA/randscores/randfile-1409068674377-422.txt
- data-tcga/BRCA/randscores/randfile-1409068706119-492.txt
- data-tcga/BRCA/randscores/randfile-1409068784831-806.txt
- data-tcga/BRCA/randscores/randfile-1409068826819-487.txt
[truncated: 2,116 more entries]
