# Supplementary material for: Systematic identification of cancer driving signaling pathways based on mutual exclusivity of genomic alterations
Source: Genome Biol. 2015 Feb 26;16(1):45. doi: 10.1186/s13059-015-0612-6 (PMC4381444; doi:10.1186/s13059-015-0612-6)
Supplement: Additional file 2 — Datasets and result details. Zip archive with the datasets used in the study, the signaling network, result gene groups, significances, oncoprints, and other output result files. It also contains the simulated datasets and related networks. [file 13059_2015_612_MOESM2_ESM.zip › README.txt]

This is the supplementary archive for the manuscript titled "Systematic identification of cancer driving signaling pathways based on mutual exclusivity of genomic alterations". It contains the TCGA datasets, simulated datasets, the parameters used for the analysis in the manuscript, and analysis results.

-------------------------

There are two main directories.

data-tcga: Contains TCGA datasets, related result files, and the signaling network.

data-simulation: Contains small and large simulated datasets, the related networks and simulation results.

-------------------------

Each directory contains a set of input and output files related to the specific dataset.


parameters.txt: Parameters used in the execution of the method.

DataMatrix.txt: Tab-delimited text file that contains the alteration matrix.

fdr-guide.txt: Table displaying the estimated FDR, estimated number of false positives and true positives that map to a specific score cutoff.

ranked-groups.txt: The list of result groups ordered to their score.

oncoprint.txt: Text file showing the alignment of alterations of the result mutex groups.

result-groups.cus: The graph that shows the result mutex groups. To visualize this file, open ChiBE, do "SIF --> Load SIF File", and change the file filter from .sif to .cus.

merged-network.sif: The merged graph of result genes. To visualize this file, open ChiBE and do "SIF --> Load SIF File".

merged-network.format: Supportive file for the merged-network.sif, which will be automatically used by ChiBE. Please make sure that these two files are in the same directory when loaing into ChiBE.

data-cache: The cache file saved at the end of the method execution. When the method is re-executed, if this file exists, the null distribution of member p-values of genes are loaded from this file.

randcores: The directory that contains final scores from randomized runs. These values are used for estimating the null distribution of the final scores.

-------------------------

The directories are ready for execution by the provided software, available at http://code.google.com/p/mutex. To run the method on these directories, please follow the instructions in the project web site (follow UserGuide link from the main page). Replace the "path/to/directory" with the directory of your interest in this archive.

If you change any option in the parameters.txt file, then you should also remove the "randscores" directory, and the file "data-cache" (if exists).
