# Supplementary material for: Systematic identification of cancer driving signaling pathways based on mutual exclusivity of genomic alterations
Source: Genome Biol. 2015 Feb 26;16(1):45. doi: 10.1186/s13059-015-0612-6 (PMC4381444; doi:10.1186/s13059-015-0612-6)
Supplement: Additional file 2 — Datasets and result details. Zip archive with the datasets used in the study, the signaling network, result gene groups, significances, oncoprints, and other output result files. It also contains the simulated datasets and related networks. [file 13059_2015_612_MOESM2_ESM.zip › data-tcga/GBM/randscores/randfile-1409065237594-991.txt]

0.14058759521218717
0.14058759521218717
0.15273618295671113
0.15273618295671113
0.15294840294840295
0.186
0.186
0.186
0.186
0.186
0.19763334510773578
0.2163220892274211
0.22044573643410853
0.2215
0.2215
0.2215
0.22841000807102502
0.23658872077028886
0.25
0.2515
0.27856365614798695
0.27856365614798695
0.2826086956521739
0.2826086956521739
0.2857142857142857
0.28846153846153844
0.29942528735632185
0.29942528735632185
0.29942528735632185
0.3018410852713178
0.3018410852713178
0.3018410852713178
0.3108974358974359
0.31212381771281167
0.3129836629406707
0.3323643410852713
0.3323643410852713
0.3409090909090909
0.34360063728093465
0.34360063728093465
0.34935897435897434
0.3548387096774194
0.35563561502830676
0.3623931623931624
0.36923076923076925
0.3792
0.3792
0.391304347826087
0.391304347826087
0.40540540540540543
0.41784897025171625
0.4232861806311208
0.42414529914529914
0.42414529914529914
0.4262
0.4262
0.4299
0.4299
0.4299
0.44
0.4444444444444444
0.4498367791077258
0.4583333333333333
0.4583333333333333
0.4583333333333333
0.4594594594594595
0.46006389776357826
0.46153846153846156
0.47079037800687284
0.4735582154515778
0.4735582154515778
0.4782608695652174
0.4897959183673469
0.4920886075949367
0.49320652173913043
0.5
0.5
0.5
0.5135135135135135
0.5172413793103449
0.5238095238095238
0.5263157894736842
0.5277777777777778
0.5365853658536586
0.5384615384615384
0.5483870967741935
0.5517241379310345
0.5552282768777614
0.5555555555555556
0.56
0.5652173913043478
0.5652173913043478
0.5652173913043478
0.566702937976061
0.5693144722524484
0.5714285714285714
0.5806451612903226
0.5806451612903226
0.5806451612903226
0.5838983050847457
0.5882352941176471
0.59375
0.59375
0.6
0.6
0.6002252252252253
0.6086956521739131
0.6097560975609756
0.6153846153846154
0.6162790697674418
0.6216216216216216
0.625
0.625
0.625
0.625
0.6285714285714286
0.631578947368421
0.631578947368421
0.6388888888888888
0.647379679144385
0.6513601741022851
0.6571428571428571
0.659572192513369
0.6666666666666666
0.6666666666666666
0.6744186046511628
0.6756756756756757
0.6756756756756757
0.6842105263157895
0.6842105263157895
0.6842105263157895
0.6842105263157895
0.6842105263157895
0.6842105263157895
0.6842105263157895
0.6842105263157895
0.6842105263157895
0.6842105263157895
0.6848370927318296
0.6875
0.6875
0.7
0.7070828331332533
0.7142857142857143
0.7231
0.7272727272727273
0.7333333333333333
0.7333333333333333
0.7333333333333333
0.7451657458563536
0.75
0.7575030012004802
0.7601830663615561
0.7608695652173914
0.7647058823529411
0.7649208282582217
0.7666666666666667
0.7692307692307693
0.7692307692307693
0.7887855167211466
0.7887855167211466
0.7916666666666666
0.7916666666666666
0.8
0.8
0.8
0.8076923076923077
0.8076923076923077
0.8235294117647058
0.8333333333333334
0.8333333333333334
0.8333333333333334
0.8333333333333334
0.833578792341679
0.8387096774193549
0.8461538461538461
0.8461538461538461
0.8461538461538461
0.8461538461538461
0.8461538461538461
0.85
0.853112840466926
0.8571428571428571
0.8620689655172413
0.8620689655172413
0.875
0.875
0.878
0.8823529411764706
0.9063625450180072
0.9063625450180072
0.9090909090909091
0.9090909090909091
0.9090909090909091
0.9090909090909091
0.9130434782608695
0.9134615384615384
0.9166666666666666
0.9285714285714286
0.9428571428571428
0.9428571428571428
0.95
0.9678988326848249
0.986951871657754
0.9871762635152125
1.0
1.0
1.0
1.0
1.0
1.0
1.0
1.0
1.0
1.0
1.0
1.0
1.0
1.0
1.0
1.0
1.0
1.0
1.0
1.0
1.0
1.0
1.0
1.0
1.0
1.0
1.0
1.0
1.0
1.0
1.0
1.0
1.0
1.0
1.0
1.0
1.0
1.0
1.0
1.0
1.0
1.0
1.0
1.0
1.0
1.0
1.0
1.0
1.0
1.0
1.0
1.0
1.0
1.0
1.0
1.0
1.0
1.0
1.0
1.0
1.0
1.0
1.0
1.0
1.0
1.0
1.0
1.0
1.0
1.0
1.0
1.0
1.0
1.0
1.0
1.0
1.0
1.0
1.0
1.0
1.0
1.0
1.0
1.0
1.0
1.0
1.0
1.0
1.0
1.0
1.0
1.0
1.0
1.0
1.0
1.0
1.0
