# Supplementary material for: Systematic identification of cancer driving signaling pathways based on mutual exclusivity of genomic alterations
Source: Genome Biol. 2015 Feb 26;16(1):45. doi: 10.1186/s13059-015-0612-6 (PMC4381444; doi:10.1186/s13059-015-0612-6)
Supplement: Additional file 2 — Datasets and result details. Zip archive with the datasets used in the study, the signaling network, result gene groups, significances, oncoprints, and other output result files. It also contains the simulated datasets and related networks. [file 13059_2015_612_MOESM2_ESM.zip › data-tcga/GBM/randscores/randfile-1409065467141-632.txt]

0.0412
0.0412
0.0676
0.0739
0.0739
0.09552823414209553
0.09552823414209553
0.12899860917941586
0.13696892834495877
0.13696892834495877
0.13696892834495877
0.15148880678113455
0.15148880678113455
0.1527352297592998
0.16359616801768606
0.16608996539792387
0.17353518362769835
0.1773
0.1882716049382716
0.19592718296821968
0.1961015948021264
0.2
0.20236087689713322
0.20689655172413793
0.20689655172413793
0.20975096457383374
0.209919261822376
0.209919261822376
0.21331689272503082
0.2182628062360802
0.22011834319526627
0.23146576117713638
0.23146576117713638
0.2358
0.2473200612557427
0.2479108635097493
0.2671118530884808
0.2727272727272727
0.27390900649953576
0.2777777777777778
0.30303030303030304
0.3113
0.3225806451612903
0.3333333333333333
0.3333333333333333
0.3333333333333333
0.3333333333333333
0.349
0.3561724748966332
0.35714285714285715
0.36
0.36
0.36388562475519
0.36388562475519
0.37037037037037035
0.373
0.38235294117647056
0.38461538461538464
0.38781804163454126
0.3953488372093023
0.4117647058823529
0.4117647058823529
0.4117647058823529
0.4166666666666667
0.4196
0.4298911250412405
0.4402390438247012
0.4402390438247012
0.46244541484716156
0.4658
0.46938775510204084
0.4796
0.48130619971604355
0.5
0.5
0.5135135135135135
0.5217391304347826
0.5342465753424658
0.5342465753424658
0.5342465753424658
0.5357142857142857
0.537117903930131
0.56
0.5666666666666667
0.5882352941176471
0.5888456549935149
0.5925925925925926
0.6
0.6
0.6086956521739131
0.6176470588235294
0.6176470588235294
0.6190476190476191
0.6190476190476191
0.625
0.6296296296296297
0.631578947368421
0.6342450234665804
0.6342450234665804
0.6342450234665804
0.645515080297689
0.6470588235294118
0.6470588235294118
0.6533419647192102
0.6533419647192102
0.6666666666666666
0.6666666666666666
0.6666666666666666
0.6666666666666666
0.6758
0.6758
0.6758
0.6758
0.6758
0.6758
0.6818181818181818
0.6842105263157895
0.6875
0.6896551724137931
0.6904761904761905
0.6934
0.6956521739130435
0.7
0.7037037037037037
0.7058823529411765
0.7058823529411765
0.7122661122661123
0.7137824746807574
0.7184506455643482
0.7222222222222222
0.7222222222222222
0.725
0.7333333333333333
0.7333333333333333
0.7333333333333333
0.7333333333333333
0.7419354838709677
0.75
0.75
0.7692307692307693
0.7692307692307693
0.7692307692307693
0.779646017699115
0.779646017699115
0.7843
0.7857142857142857
0.7857142857142857
0.7878787878787878
0.7954545454545454
0.7959183673469388
0.7965474722564735
0.7986682334508421
0.7986682334508421
0.7986682334508421
0.799843321582452
0.8
0.8104371097234612
0.8104371097234612
0.8104371097234612
0.8104371097234612
0.8189027350703998
0.8189027350703998
0.8235294117647058
0.8333333333333334
0.8333333333333334
0.8333333333333334
0.8387096774193549
0.8387096774193549
0.8394366197183099
0.8421052631578947
0.8461538461538461
0.8484848484848485
0.85
0.8571428571428571
0.8656
0.8666666666666667
0.8666666666666667
0.8691099476439791
0.875
0.8888888888888888
0.8896434634974533
0.8938247011952192
0.8992642897566497
0.9077277970011534
0.9090909090909091
0.9090909090909091
0.9090909090909091
0.9166666666666666
0.9210526315789473
0.9230769230769231
0.9230769230769231
0.9232432432432433
0.9285714285714286
0.9473684210526315
0.9853
0.9862906384645516
0.9862906384645516
0.9862906384645516
0.9970484061393152
1.0
1.0
1.0
1.0
1.0
1.0
1.0
1.0
1.0
1.0
1.0
1.0
1.0
1.0
1.0
1.0
1.0
1.0
1.0
1.0
1.0
1.0
1.0
1.0
1.0
1.0
1.0
1.0
1.0
1.0
1.0
1.0
1.0
1.0
1.0
1.0
1.0
1.0
1.0
1.0
1.0
1.0
1.0
1.0
1.0
1.0
1.0
1.0
1.0
1.0
1.0
1.0
1.0
1.0
1.0
1.0
1.0
1.0
1.0
1.0
1.0
1.0
1.0
1.0
1.0
1.0
1.0
1.0
1.0
1.0
1.0
1.0
1.0
1.0
1.0
1.0
1.0
1.0
1.0
1.0
1.0
1.0
1.0
1.0
1.0
1.0
1.0
1.0
1.0
1.0
1.0
1.0
1.0
1.0
1.0
1.0
1.0
1.0
1.0
1.0
1.0
1.0
1.0
