# Supplementary material for: Systematic identification of cancer driving signaling pathways based on mutual exclusivity of genomic alterations
Source: Genome Biol. 2015 Feb 26;16(1):45. doi: 10.1186/s13059-015-0612-6 (PMC4381444; doi:10.1186/s13059-015-0612-6)
Supplement: Additional file 2 — Datasets and result details. Zip archive with the datasets used in the study, the signaling network, result gene groups, significances, oncoprints, and other output result files. It also contains the simulated datasets and related networks. [file 13059_2015_612_MOESM2_ESM.zip › data-tcga/GBM/randscores/randfile-1409065564549-864.txt]

0.03118524658101948
0.03118524658101948
0.03118524658101948
0.0597979797979798
0.08202020202020202
0.08985507246376812
0.08985507246376812
0.08985507246376812
0.0964
0.09652173913043478
0.12690355329949238
0.12953367875647667
0.12953367875647667
0.13
0.1333
0.1374
0.1499
0.1499
0.1499
0.16805845511482254
0.16883116883116883
0.1765
0.19069767441860466
0.19069767441860466
0.19069767441860466
0.19728601252609604
0.19933554817275748
0.2017
0.2045929018789144
0.2045929018789144
0.2045929018789144
0.2045929018789144
0.2073
0.2073
0.2088469905728789
0.21898989898989898
0.25
0.25
0.2535756853396901
0.2770448548812665
0.2857142857142857
0.30303030303030304
0.30434782608695654
0.30434782608695654
0.30781758957654726
0.30781758957654726
0.3093465674110835
0.3272438443208896
0.33975753807895553
0.3492
0.3492
0.3632876712328767
0.3632876712328767
0.3659942363112392
0.3659942363112392
0.3669590643274854
0.3684210526315789
0.3729096989966555
0.37815126050420167
0.384
0.3884514435695538
0.39053803339517623
0.3955
0.3993993993993994
0.4020061728395062
0.4021
0.415929203539823
0.41935483870967744
0.4217687074829932
0.4223
0.4223
0.42343434343434344
0.42343434343434344
0.435
0.4365482233502538
0.4473684210526316
0.4473684210526316
0.45231846019247596
0.469
0.47058823529411764
0.477
0.4838709677419355
0.4871
0.49431321084864394
0.49624060150375937
0.4987
0.5
0.5031
0.5217391304347826
0.5217391304347826
0.5217391304347826
0.5217391304347826
0.5238095238095238
0.5263157894736842
0.5526315789473685
0.5526315789473685
0.5526315789473685
0.5526315789473685
0.5555555555555556
0.5789473684210527
0.5789473684210527
0.5882352941176471
0.5958435876401422
0.5988671472708548
0.6
0.6071428571428571
0.6071428571428571
0.6071428571428571
0.6108140225787284
0.6165413533834586
0.6190476190476191
0.6330058939096267
0.6330058939096267
0.6356993736951984
0.6363636363636364
0.6375
0.6428571428571429
0.6470588235294118
0.6554809843400448
0.6578947368421053
0.6614457831325301
0.6666666666666666
0.6666666666666666
0.6816283924843424
0.6834319526627219
0.6904761904761905
0.6942
0.6942
0.6973
0.7
0.7037037037037037
0.7041
0.7045454545454546
0.7045454545454546
0.7058823529411765
0.7058823529411765
0.714
0.7142857142857143
0.7142857142857143
0.7142857142857143
0.7231288688801351
0.725
0.739374498797113
0.7407407407407407
0.7471554993678887
0.7490347490347491
0.7490347490347491
0.7490347490347491
0.75
0.75
0.7567567567567568
0.7583854462762933
0.7586206896551724
0.7586206896551724
0.7666666666666667
0.7692307692307693
0.7692307692307693
0.7692307692307693
0.7708333333333334
0.7773952954675847
0.7777777777777778
0.782608695652174
0.7857142857142857
0.7857142857142857
0.7859
0.787
0.8
0.8019867549668874
0.8019867549668874
0.8019867549668874
0.8048780487804879
0.8095238095238095
0.8095238095238095
0.8125
0.8157894736842105
0.8157894736842105
0.8181818181818182
0.8235294117647058
0.8333333333333334
0.8333333333333334
0.8333333333333334
0.8333333333333334
0.8461538461538461
0.8544343141317862
0.8567086409031698
0.8571428571428571
0.8592
0.8617539585870889
0.8647
0.8721804511278195
0.875
0.8806089743589743
0.8888888888888888
0.9090909090909091
0.9090909090909091
0.9090909090909091
0.9090909090909091
0.9090909090909091
0.9090909090909091
0.9090909090909091
0.9230769230769231
0.9230769230769231
0.9285714285714286
0.9285714285714286
0.9503729796933278
0.9539
0.9816618317447161
0.9842829076620825
0.9995
1.0
1.0
1.0
1.0
1.0
1.0
1.0
1.0
1.0
1.0
1.0
1.0
1.0
1.0
1.0
1.0
1.0
1.0
1.0
1.0
1.0
1.0
1.0
1.0
1.0
1.0
1.0
1.0
1.0
1.0
1.0
1.0
1.0
1.0
1.0
1.0
1.0
1.0
1.0
1.0
1.0
1.0
1.0
1.0
1.0
1.0
1.0
1.0
1.0
1.0
1.0
1.0
1.0
1.0
1.0
1.0
1.0
1.0
1.0
1.0
1.0
1.0
1.0
1.0
1.0
1.0
1.0
1.0
1.0
1.0
1.0
1.0
1.0
1.0
1.0
1.0
1.0
1.0
1.0
1.0
1.0
1.0
1.0
1.0
1.0
1.0
1.0
1.0
1.0
1.0
1.0
1.0
1.0
