# Supplementary material for: Systematic identification of cancer driving signaling pathways based on mutual exclusivity of genomic alterations
Source: Genome Biol. 2015 Feb 26;16(1):45. doi: 10.1186/s13059-015-0612-6 (PMC4381444; doi:10.1186/s13059-015-0612-6)
Supplement: Additional file 2 — Datasets and result details. Zip archive with the datasets used in the study, the signaling network, result gene groups, significances, oncoprints, and other output result files. It also contains the simulated datasets and related networks. [file 13059_2015_612_MOESM2_ESM.zip › data-tcga/GBM/randscores/randfile-1409065587950-376.txt]

0.0077
0.0077
0.0077
0.027
0.0489
0.04962734048354844
0.07864077669902912
0.10233629483382692
0.10857763300760044
0.1443001443001443
0.15108695652173912
0.15134168157423972
0.1527123353872176
0.15379449294828745
0.16211878009630817
0.1667
0.18518518518518517
0.20080321285140562
0.2043956043956044
0.2111286503551697
0.248642779587405
0.25058112505811253
0.25058112505811253
0.2682
0.2682
0.2682
0.2796296296296296
0.2796296296296296
0.28588734100545127
0.29411764705882354
0.2965779467680608
0.302414804784473
0.30441640378548895
0.3125
0.3353
0.3353
0.3353
0.3385964912280702
0.3385964912280702
0.3444
0.3509104704097117
0.3698146513680494
0.37073170731707317
0.37073170731707317
0.3715461493239271
0.3715461493239271
0.375
0.37790963030579644
0.37790963030579644
0.39012738853503187
0.4
0.41304347826086957
0.4166666666666667
0.42818791946308726
0.44713536960057837
0.44713536960057837
0.44713536960057837
0.44713536960057837
0.44932432432432434
0.4583333333333333
0.4666666666666667
0.4714285714285714
0.4714285714285714
0.48097560975609754
0.5
0.5
0.5
0.5
0.5
0.5032
0.5032
0.5063291139240507
0.5091047040971168
0.5102040816326531
0.511
0.5121951219512195
0.5151515151515151
0.53125
0.5333333333333333
0.5365853658536586
0.5454545454545454
0.5553
0.5555555555555556
0.5555555555555556
0.5714285714285714
0.5728155339805825
0.5769230769230769
0.5769230769230769
0.5882352941176471
0.59
0.5909090909090909
0.5909090909090909
0.5909090909090909
0.6
0.6
0.6
0.6039755351681957
0.6112730806608357
0.6126829268292683
0.62
0.62
0.62
0.625
0.6470588235294118
0.65
0.65
0.6538461538461539
0.6581818181818182
0.6583464981569247
0.6613113330438558
0.6619718309859155
0.6666666666666666
0.6666666666666666
0.6666666666666666
0.6666666666666666
0.6666666666666666
0.6666666666666666
0.6671140939597315
0.6731707317073171
0.6731707317073171
0.6731707317073171
0.6731707317073171
0.673721340388007
0.673721340388007
0.675
0.6875
0.6917073170731707
0.6917073170731707
0.6917073170731707
0.6917073170731707
0.6923076923076923
0.7058823529411765
0.7142857142857143
0.7142857142857143
0.7184009406231628
0.7333333333333333
0.7490347490347491
0.7490347490347491
0.7490347490347491
0.7522847522847523
0.757
0.7692307692307693
0.7714285714285715
0.7777777777777778
0.7797
0.7827
0.7827
0.7864
0.8
0.8
0.8008425487098473
0.8042328042328042
0.8235294117647058
0.8235294117647058
0.8333333333333334
0.8337662337662337
0.8337662337662337
0.8424947145877378
0.843199436222692
0.8453
0.8461538461538461
0.8461538461538461
0.8461538461538461
0.8518518518518519
0.8666666666666667
0.875
0.875
0.8789610389610389
0.88
0.88
0.88
0.88
0.9
0.9
0.9090909090909091
0.9090909090909091
0.92
0.9230769230769231
0.9230769230769231
0.9230769230769231
0.9285714285714286
0.9347826086956522
0.9411764705882353
0.9433766233766234
0.9615384615384616
0.9772727272727273
0.9836874051593323
0.9922
1.0
1.0
1.0
1.0
1.0
1.0
1.0
1.0
1.0
1.0
1.0
1.0
1.0
1.0
1.0
1.0
1.0
1.0
1.0
1.0
1.0
1.0
1.0
1.0
1.0
1.0
1.0
1.0
1.0
1.0
1.0
1.0
1.0
1.0
1.0
1.0
1.0
1.0
1.0
1.0
1.0
1.0
1.0
1.0
1.0
1.0
1.0
1.0
1.0
1.0
1.0
1.0
1.0
1.0
1.0
1.0
1.0
1.0
1.0
1.0
1.0
1.0
1.0
1.0
1.0
1.0
1.0
1.0
1.0
1.0
1.0
1.0
1.0
1.0
1.0
1.0
1.0
1.0
1.0
1.0
1.0
1.0
1.0
1.0
1.0
1.0
1.0
1.0
1.0
1.0
1.0
1.0
1.0
1.0
1.0
1.0
1.0
1.0
1.0
1.0
1.0
1.0
1.0
1.0
1.0
1.0
1.0
1.0
1.0
1.0
1.0
1.0
1.0
1.0
