# Supplementary material for: Systematic identification of cancer driving signaling pathways based on mutual exclusivity of genomic alterations
Source: Genome Biol. 2015 Feb 26;16(1):45. doi: 10.1186/s13059-015-0612-6 (PMC4381444; doi:10.1186/s13059-015-0612-6)
Supplement: Additional file 2 — Datasets and result details. Zip archive with the datasets used in the study, the signaling network, result gene groups, significances, oncoprints, and other output result files. It also contains the simulated datasets and related networks. [file 13059_2015_612_MOESM2_ESM.zip › data-tcga/GBM/randscores/randfile-1409065818827-149.txt]

0.0887
0.0887
0.17923076923076922
0.17923076923076922
0.17923076923076922
0.23893405600722675
0.23893405600722675
0.23893405600722675
0.2727272727272727
0.2727272727272727
0.27913496195434523
0.32492518170158186
0.32492518170158186
0.3457
0.3457
0.3469387755102041
0.3497142857142857
0.351123595505618
0.351123595505618
0.35428571428571426
0.35428571428571426
0.35428571428571426
0.36363636363636365
0.36844010133912414
0.37037037037037035
0.3712374581939799
0.3741339491916859
0.3741339491916859
0.3783783783783784
0.38461538461538464
0.3904462242562929
0.39814814814814814
0.4
0.4
0.4002489884842826
0.4186046511627907
0.4186046511627907
0.42105263157894735
0.42105263157894735
0.4258188824662813
0.42687319884726227
0.42687319884726227
0.42687319884726227
0.43289085545722716
0.4444444444444444
0.44941282746160793
0.45161290322580644
0.4566951566951567
0.4566951566951567
0.4566951566951567
0.46551724137931033
0.46551724137931033
0.47095997592536865
0.4782608695652174
0.48148148148148145
0.48148148148148145
0.48148148148148145
0.48148148148148145
0.48148148148148145
0.4941162343900096
0.494716618635927
0.498005698005698
0.5
0.5
0.5
0.5
0.5
0.5
0.5022598870056497
0.5022598870056497
0.5348837209302325
0.5348837209302325
0.5416666666666666
0.5428571428571428
0.5428571428571428
0.5445
0.5445
0.5445
0.5454545454545454
0.5454545454545454
0.5454545454545454
0.5454545454545454
0.5454545454545454
0.5454545454545454
0.5454545454545454
0.5454545454545454
0.5454545454545454
0.55
0.5555555555555556
0.5578291814946619
0.5789473684210527
0.5789473684210527
0.5789473684210527
0.5882352941176471
0.5909090909090909
0.5913
0.6052631578947368
0.6052631578947368
0.6111111111111112
0.6111111111111112
0.6190476190476191
0.6219512195121951
0.6222732491389208
0.6296296296296297
0.631578947368421
0.6363636363636364
0.6372523797272961
0.642397736043221
0.6511814177012415
0.6511814177012415
0.6511814177012415
0.6544893233856445
0.6551724137931034
0.6657142857142857
0.6666666666666666
0.6666666666666666
0.6666666666666666
0.6666666666666666
0.6666666666666666
0.6829268292682927
0.7003444316877153
0.7022125032158477
0.7022125032158477
0.7027027027027027
0.7105263157894737
0.7142857142857143
0.7142857142857143
0.7222222222222222
0.7272727272727273
0.7272727272727273
0.7272727272727273
0.7391304347826086
0.7441860465116279
0.7620320855614974
0.7647058823529411
0.7647058823529411
0.7664
0.7685185185185185
0.7692307692307693
0.7692307692307693
0.7692307692307693
0.7692307692307693
0.7692307692307693
0.770776874435411
0.7777777777777778
0.7777777777777778
0.7777777777777778
0.7777777777777778
0.7857142857142857
0.7857142857142857
0.7872340425531915
0.7878787878787878
0.7941176470588235
0.8035230352303523
0.8152610441767069
0.8152610441767069
0.8181818181818182
0.8181818181818182
0.8232
0.8333333333333334
0.8333333333333334
0.8333333333333334
0.8333333333333334
0.8333333333333334
0.8333333333333334
0.8461538461538461
0.8461538461538461
0.8461538461538461
0.8461538461538461
0.8461538461538461
0.8478120978120978
0.8629
0.8666666666666667
0.8666666666666667
0.8734693877551021
0.8888888888888888
0.8918918918918919
0.9037227214377407
0.9090909090909091
0.9090909090909091
0.9090909090909091
0.9090909090909091
0.9090909090909091
0.9090909090909091
0.9166666666666666
0.9166666666666666
0.9230769230769231
0.9230769230769231
0.9230769230769231
0.9285714285714286
0.9333333333333333
0.9376923076923077
0.9459459459459459
0.9468085106382979
0.9523809523809523
0.9722222222222222
0.9722222222222222
1.0
1.0
1.0
1.0
1.0
1.0
1.0
1.0
1.0
1.0
1.0
1.0
1.0
1.0
1.0
1.0
1.0
1.0
1.0
1.0
1.0
1.0
1.0
1.0
1.0
1.0
1.0
1.0
1.0
1.0
1.0
1.0
1.0
1.0
1.0
1.0
1.0
1.0
1.0
1.0
1.0
1.0
1.0
1.0
1.0
1.0
1.0
1.0
1.0
1.0
1.0
1.0
1.0
1.0
1.0
1.0
1.0
1.0
1.0
1.0
1.0
1.0
1.0
1.0
1.0
1.0
1.0
1.0
1.0
1.0
1.0
1.0
1.0
1.0
1.0
1.0
1.0
1.0
1.0
1.0
1.0
1.0
1.0
1.0
1.0
1.0
1.0
1.0
1.0
1.0
1.0
1.0
1.0
1.0
1.0
1.0
1.0
1.0
1.0
1.0
1.0
1.0
1.0
1.0
1.0
