# Supplementary material for: Systematic identification of cancer driving signaling pathways based on mutual exclusivity of genomic alterations
Source: Genome Biol. 2015 Feb 26;16(1):45. doi: 10.1186/s13059-015-0612-6 (PMC4381444; doi:10.1186/s13059-015-0612-6)
Supplement: Additional file 2 — Datasets and result details. Zip archive with the datasets used in the study, the signaling network, result gene groups, significances, oncoprints, and other output result files. It also contains the simulated datasets and related networks. [file 13059_2015_612_MOESM2_ESM.zip › data-tcga/GBM/randscores/randfile-1409065835962-235.txt]

0.0767
0.0767
0.0913
0.0913
0.0913
0.1042
0.1042
0.1276
0.13172541743970315
0.13172541743970315
0.13172541743970315
0.13303693570451436
0.13303693570451436
0.13908205841446453
0.16299303944315546
0.1659
0.1659
0.1659
0.16998039764771772
0.18031189083820662
0.19487750556792874
0.2
0.2
0.2024
0.20582469896387567
0.2123
0.2123
0.22
0.221001221001221
0.22448979591836735
0.22468354430379747
0.2267
0.2267
0.23030942334739804
0.23125996810207336
0.2502
0.26666666666666666
0.26666666666666666
0.27466666666666667
0.2851851851851852
0.2851851851851852
0.2886473429951691
0.30587522713506965
0.3586
0.36
0.36533052039381153
0.3673469387755102
0.3721998851234922
0.38488576449912126
0.3849669883189436
0.3849669883189436
0.3849669883189436
0.3849669883189436
0.3902439024390244
0.3917
0.3938
0.3938
0.3938
0.3938
0.3941
0.39473684210526316
0.4090909090909091
0.4093
0.4097938144329897
0.4097938144329897
0.4146341463414634
0.43478260869565216
0.44376899696048633
0.45143638850889195
0.48
0.48
0.4957
0.4957
0.5
0.5
0.5
0.5
0.504424778761062
0.5148
0.5197452229299363
0.52
0.5402
0.5416666666666666
0.5454545454545454
0.5510204081632653
0.5675675675675675
0.5675675675675675
0.5675675675675675
0.5714285714285714
0.5789473684210527
0.5833333333333334
0.5882352941176471
0.5882352941176471
0.5882352941176471
0.6
0.6
0.6111111111111112
0.6114
0.6222222222222222
0.6247269550021843
0.6247269550021843
0.631578947368421
0.64
0.64
0.64
0.64
0.64
0.64
0.6428571428571429
0.6428571428571429
0.6444444444444445
0.6444444444444445
0.6444444444444445
0.6456390565002743
0.65
0.6557448667540411
0.6557448667540411
0.6571428571428571
0.6571428571428571
0.6731
0.6731
0.678714859437751
0.6875
0.6938775510204082
0.7058823529411765
0.7058823529411765
0.7058823529411765
0.7058823529411765
0.7142857142857143
0.7142857142857143
0.7142857142857143
0.7189239332096475
0.7189239332096475
0.7222222222222222
0.7222222222222222
0.7235326385079539
0.7307692307692307
0.7333333333333333
0.7343818261249454
0.7343818261249454
0.7346938775510204
0.7368421052631579
0.7391304347826086
0.7453036260375709
0.7490347490347491
0.7490347490347491
0.7490347490347491
0.7551020408163265
0.7563846324672441
0.7647058823529411
0.7692307692307693
0.7692307692307693
0.7692307692307693
0.7727272727272727
0.7777777777777778
0.7779258272262936
0.7839
0.7839
0.7857142857142857
0.7857142857142857
0.7866242038216561
0.7921385742838108
0.7924773022049286
0.7941176470588235
0.8181818181818182
0.8235294117647058
0.8235294117647058
0.8333333333333334
0.8333333333333334
0.8333333333333334
0.8333333333333334
0.8333333333333334
0.8333333333333334
0.8333333333333334
0.8347978910369068
0.8421052631578947
0.8461538461538461
0.8461538461538461
0.8461538461538461
0.8461538461538461
0.8571428571428571
0.8571428571428571
0.8666666666666667
0.8666666666666667
0.8823529411764706
0.8823529411764706
0.8947368421052632
0.9090909090909091
0.9090909090909091
0.9090909090909091
0.9090909090909091
0.9090909090909091
0.9090909090909091
0.911504424778761
0.9166666666666666
0.9166666666666666
0.9166666666666666
0.9166666666666666
0.9166666666666666
0.9230769230769231
0.9247417609444171
0.9247417609444171
0.9285714285714286
0.9349593495934959
0.9375
0.9464
0.9539
0.999508116084604
1.0
1.0
1.0
1.0
1.0
1.0
1.0
1.0
1.0
1.0
1.0
1.0
1.0
1.0
1.0
1.0
1.0
1.0
1.0
1.0
1.0
1.0
1.0
1.0
1.0
1.0
1.0
1.0
1.0
1.0
1.0
1.0
1.0
1.0
1.0
1.0
1.0
1.0
1.0
1.0
1.0
1.0
1.0
1.0
1.0
1.0
1.0
1.0
1.0
1.0
1.0
1.0
1.0
1.0
1.0
1.0
1.0
1.0
1.0
1.0
1.0
1.0
1.0
1.0
1.0
1.0
1.0
1.0
1.0
1.0
1.0
1.0
1.0
1.0
1.0
1.0
1.0
1.0
1.0
1.0
1.0
1.0
1.0
1.0
1.0
1.0
1.0
1.0
1.0
1.0
1.0
1.0
1.0
1.0
