# Supplementary material for: Systematic identification of cancer driving signaling pathways based on mutual exclusivity of genomic alterations
Source: Genome Biol. 2015 Feb 26;16(1):45. doi: 10.1186/s13059-015-0612-6 (PMC4381444; doi:10.1186/s13059-015-0612-6)
Supplement: Additional file 2 — Datasets and result details. Zip archive with the datasets used in the study, the signaling network, result gene groups, significances, oncoprints, and other output result files. It also contains the simulated datasets and related networks. [file 13059_2015_612_MOESM2_ESM.zip › data-tcga/GBM/randscores/randfile-1409066047607-605.txt]

0.07891957145012826
0.07891957145012826
0.0894
0.0894
0.0894
0.0894
0.1561
0.159877800407332
0.169629057187017
0.17610710607621008
0.18988666085440278
0.19387755102040816
0.20543233305657693
0.21359819782920336
0.2143698468786808
0.21604002425712554
0.22540638169777244
0.22866894197952217
0.22866894197952217
0.23314881146206448
0.23337609578789822
0.23414634146341465
0.23756822316555487
0.23756822316555487
0.23894236627269405
0.23894236627269405
0.23894236627269405
0.23938750758035174
0.23968835930339139
0.2421822272215973
0.2631578947368421
0.27076954480506227
0.27127985303123087
0.2782608695652174
0.3174
0.3241010689990282
0.3259646302250804
0.3259646302250804
0.3259646302250804
0.34558823529411764
0.34681372549019607
0.3595505617977528
0.36916666666666664
0.375
0.3803680981595092
0.3870578778135048
0.3993
0.3993
0.4053030303030303
0.40625
0.40625
0.41379310344827586
0.41379310344827586
0.4156378600823045
0.42609985170538806
0.42609985170538806
0.42800528401585203
0.43243243243243246
0.43243243243243246
0.43243243243243246
0.43243243243243246
0.44401840490797545
0.44795965153599265
0.45320197044334976
0.45320197044334976
0.45407614540761454
0.48148148148148145
0.48484848484848486
0.49382716049382713
0.5
0.5
0.5043816942551119
0.5074287446937538
0.5074287446937538
0.509090909090909
0.5135135135135135
0.52
0.532202585695647
0.5355887521968365
0.55
0.5599464166108507
0.56
0.5714285714285714
0.5714285714285714
0.5714285714285714
0.5738963531669866
0.576235541535226
0.576235541535226
0.576235541535226
0.5789473684210527
0.5833333333333334
0.5849
0.5882352941176471
0.5882352941176471
0.5961538461538461
0.5961538461538461
0.5961538461538461
0.5961538461538461
0.6
0.6145251396648045
0.6181818181818182
0.6190476190476191
0.6482843137254902
0.6538461538461539
0.6551724137931034
0.6666666666666666
0.6666666666666666
0.6666666666666666
0.6707317073170732
0.6818181818181818
0.6818181818181818
0.6875
0.6875
0.6911764705882353
0.6966924700914848
0.7142857142857143
0.71875
0.7205971968312005
0.7222222222222222
0.727
0.7333333333333333
0.7334801762114538
0.7345074152542372
0.7446998040263674
0.75
0.75
0.7543
0.7692307692307693
0.7818181818181819
0.7818181818181819
0.7818181818181819
0.7818181818181819
0.7818181818181819
0.7818181818181819
0.7818181818181819
0.7837837837837838
0.7837837837837838
0.7857142857142857
0.7857142857142857
0.7894736842105263
0.7901234567901234
0.8
0.8
0.8
0.8
0.8040621266427718
0.8050399879281727
0.8218111002921129
0.8328
0.8333333333333334
0.8333333333333334
0.8333333333333334
0.8333333333333334
0.8333333333333334
0.835023664638269
0.8363636363636363
0.8363636363636363
0.8363636363636363
0.8441
0.8446
0.8461538461538461
0.8461538461538461
0.8461538461538461
0.8571428571428571
0.8647519022612796
0.8717948717948718
0.8736
0.8736
0.875
0.875
0.8823529411764706
0.885558583106267
0.8872019926461867
0.8888888888888888
0.9068
0.9090909090909091
0.9090909090909091
0.9090909090909091
0.9090909090909091
0.9166666666666666
0.9166666666666666
0.9166666666666666
0.9166666666666666
0.9166666666666666
0.9166666666666666
0.9375
0.9375
0.9411764705882353
0.9431877958968964
0.9431877958968964
0.9517569982132221
0.9529
0.987
0.9887
0.9983561643835617
1.0
1.0
1.0
1.0
1.0
1.0
1.0
1.0
1.0
1.0
1.0
1.0
1.0
1.0
1.0
1.0
1.0
1.0
1.0
1.0
1.0
1.0
1.0
1.0
1.0
1.0
1.0
1.0
1.0
1.0
1.0
1.0
1.0
1.0
1.0
1.0
1.0
1.0
1.0
1.0
1.0
1.0
1.0
1.0
1.0
1.0
1.0
1.0
1.0
1.0
1.0
1.0
1.0
1.0
1.0
1.0
1.0
1.0
1.0
1.0
1.0
1.0
1.0
1.0
1.0
1.0
1.0
1.0
1.0
1.0
1.0
1.0
1.0
1.0
1.0
1.0
1.0
1.0
1.0
1.0
1.0
1.0
1.0
1.0
1.0
1.0
1.0
1.0
1.0
1.0
1.0
1.0
1.0
1.0
1.0
1.0
1.0
1.0
1.0
1.0
1.0
1.0
1.0
1.0
1.0
1.0
1.0
