# Supplementary material for: Systematic identification of cancer driving signaling pathways based on mutual exclusivity of genomic alterations
Source: Genome Biol. 2015 Feb 26;16(1):45. doi: 10.1186/s13059-015-0612-6 (PMC4381444; doi:10.1186/s13059-015-0612-6)
Supplement: Additional file 2 — Datasets and result details. Zip archive with the datasets used in the study, the signaling network, result gene groups, significances, oncoprints, and other output result files. It also contains the simulated datasets and related networks. [file 13059_2015_612_MOESM2_ESM.zip › data-tcga/GBM/randscores/randfile-1409066116569-560.txt]

0.14152966404574696
0.14152966404574696
0.2052
0.2052
0.2192753081807994
0.2192753081807994
0.2192753081807994
0.2192753081807994
0.2231121281464531
0.2231121281464531
0.22317596566523606
0.2245810055865922
0.23079637689683566
0.23079637689683566
0.2353228962818004
0.2398190045248869
0.24631949022192925
0.24631949022192925
0.24878048780487805
0.24940047961630696
0.26599113362887905
0.27938808373590984
0.27938808373590984
0.2905349794238683
0.3075
0.31856540084388185
0.3222124670763828
0.33544303797468356
0.33544303797468356
0.3695652173913043
0.38122827346465815
0.38122827346465815
0.3870967741935484
0.3870967741935484
0.3870967741935484
0.3873
0.3873
0.3873
0.40122914837576823
0.4055619930475087
0.42141350210970463
0.4489795918367347
0.45161290322580644
0.45741878841088673
0.45741878841088673
0.45741878841088673
0.4666666666666667
0.4666666666666667
0.4666666666666667
0.4666666666666667
0.48128342245989303
0.4834619625137817
0.4834619625137817
0.4834619625137817
0.4869938321265755
0.4917617237008872
0.49394155381325733
0.49394155381325733
0.49394155381325733
0.5
0.502880658436214
0.5104
0.5242
0.5333333333333333
0.5357142857142857
0.5357142857142857
0.5357142857142857
0.5357142857142857
0.55
0.5560098119378577
0.5625
0.5833333333333334
0.5833333333333334
0.5882352941176471
0.5909090909090909
0.5909090909090909
0.5909090909090909
0.59375
0.5943852855759922
0.60670482420278
0.60670482420278
0.6086956521739131
0.6136363636363636
0.625
0.6283185840707964
0.6310002681684097
0.631578947368421
0.6338797814207651
0.6428571428571429
0.6470588235294118
0.6666666666666666
0.6666666666666666
0.6666666666666666
0.6666666666666666
0.6666666666666666
0.6679574056147144
0.673469387755102
0.673469387755102
0.6739130434782609
0.6739130434782609
0.6739130434782609
0.6776955113373438
0.6785714285714286
0.6923076923076923
0.6923076923076923
0.6956521739130435
0.6956521739130435
0.7
0.7
0.7135802469135802
0.7142857142857143
0.7142857142857143
0.7142857142857143
0.7142857142857143
0.717391304347826
0.7222222222222222
0.7257513661202186
0.7267025089605734
0.7368421052631579
0.7375
0.7375
0.7407407407407407
0.75
0.7555555555555555
0.7692307692307693
0.7692307692307693
0.7727272727272727
0.7845
0.7857142857142857
0.7857142857142857
0.8
0.8
0.8
0.8001644736842105
0.8043478260869565
0.8067434210526315
0.8193
0.8193
0.8267
0.8297697368421053
0.8297697368421053
0.8297697368421053
0.8333333333333334
0.8333333333333334
0.8333333333333334
0.8424
0.8461538461538461
0.8461538461538461
0.8461538461538461
0.8461538461538461
0.8490776970374511
0.8571428571428571
0.8660337552742616
0.8666666666666667
0.8695652173913043
0.8695652173913043
0.8695652173913043
0.875
0.875
0.8838334946757018
0.8888888888888888
0.8928571428571429
0.8928571428571429
0.9090909090909091
0.9090909090909091
0.9090909090909091
0.9090909090909091
0.9166666666666666
0.9347826086956522
0.9347826086956522
0.9347826086956522
0.9347826086956522
0.9347826086956522
0.9347826086956522
0.9347826086956522
0.9347826086956522
0.9347826086956522
0.9347826086956522
0.9487179487179487
0.9658213891951488
0.9658213891951488
0.9681915654038599
0.9734125742883953
0.9757
0.9757
0.9759
0.9814
1.0
1.0
1.0
1.0
1.0
1.0
1.0
1.0
1.0
1.0
1.0
1.0
1.0
1.0
1.0
1.0
1.0
1.0
1.0
1.0
1.0
1.0
1.0
1.0
1.0
1.0
1.0
1.0
1.0
1.0
1.0
1.0
1.0
1.0
1.0
1.0
1.0
1.0
1.0
1.0
1.0
1.0
1.0
1.0
1.0
1.0
1.0
1.0
1.0
1.0
1.0
1.0
1.0
1.0
1.0
1.0
1.0
1.0
1.0
1.0
1.0
1.0
1.0
1.0
1.0
1.0
1.0
1.0
1.0
1.0
1.0
1.0
1.0
1.0
1.0
1.0
1.0
1.0
1.0
1.0
1.0
1.0
1.0
1.0
1.0
1.0
1.0
1.0
1.0
1.0
1.0
1.0
1.0
1.0
1.0
1.0
1.0
1.0
1.0
1.0
1.0
1.0
1.0
1.0
1.0
1.0
1.0
1.0
1.0
1.0
1.0
1.0
1.0
1.0
1.0
