# Supplementary material for: Systematic identification of cancer driving signaling pathways based on mutual exclusivity of genomic alterations
Source: Genome Biol. 2015 Feb 26;16(1):45. doi: 10.1186/s13059-015-0612-6 (PMC4381444; doi:10.1186/s13059-015-0612-6)
Supplement: Additional file 2 — Datasets and result details. Zip archive with the datasets used in the study, the signaling network, result gene groups, significances, oncoprints, and other output result files. It also contains the simulated datasets and related networks. [file 13059_2015_612_MOESM2_ESM.zip › data-tcga/GBM/randscores/randfile-1409066208422-813.txt]

0.08442228335625859
0.1783
0.1783
0.19964028776978418
0.19964028776978418
0.24847560975609756
0.2923076923076923
0.2923076923076923
0.2923076923076923
0.2923076923076923
0.2923076923076923
0.2923076923076923
0.2923076923076923
0.3198284080076263
0.3211217377208624
0.3233
0.3233
0.3233
0.32779456193353473
0.3333333333333333
0.3391235688906435
0.34210526315789475
0.3450199203187251
0.3450199203187251
0.3450199203187251
0.351310861423221
0.37037037037037035
0.37037037037037035
0.38095238095238093
0.3877551020408163
0.39176029962546816
0.39176029962546816
0.39180834621329214
0.39655172413793105
0.4
0.4064245810055866
0.4064245810055866
0.4107692307692308
0.4107692307692308
0.4107692307692308
0.4235
0.4235
0.4235
0.4406779661016949
0.4406779661016949
0.4444444444444444
0.4473684210526316
0.4473684210526316
0.45
0.4864864864864865
0.48906882591093115
0.48906882591093115
0.5
0.5
0.5004048582995951
0.5084473049074819
0.5102040816326531
0.5135135135135135
0.5263157894736842
0.5273408239700375
0.5273408239700375
0.5273408239700375
0.5273408239700375
0.5273408239700375
0.5278207109737248
0.5278207109737248
0.5285935085007728
0.5285935085007728
0.539906103286385
0.5555555555555556
0.5555555555555556
0.5555555555555556
0.5569721115537849
0.5569721115537849
0.5581749049429657
0.5639097744360902
0.5666666666666667
0.5769230769230769
0.5806451612903226
0.5862068965517241
0.5882352941176471
0.5918367346938775
0.6086956521739131
0.6153846153846154
0.6190476190476191
0.6190476190476191
0.625
0.631578947368421
0.6379310344827587
0.6379310344827587
0.64
0.64
0.6470588235294118
0.6486486486486487
0.6545454545454545
0.6666666666666666
0.68
0.68
0.68
0.6875
0.7
0.7058823529411765
0.71875
0.7222222222222222
0.7333333333333333
0.7333333333333333
0.7333333333333333
0.7454545454545455
0.7490347490347491
0.7490347490347491
0.7490347490347491
0.75
0.75
0.7586206896551724
0.7647058823529411
0.7755102040816326
0.7755102040816326
0.7777777777777778
0.7777777777777778
0.7777777777777778
0.7837837837837838
0.7838056680161943
0.7838056680161943
0.7861072902338377
0.7861072902338377
0.7861072902338377
0.7861072902338377
0.7876039304610734
0.7877094972067039
0.7877094972067039
0.7894736842105263
0.8
0.8
0.8
0.8028604561267878
0.8028604561267878
0.8048780487804879
0.806390977443609
0.806390977443609
0.8095238095238095
0.8095238095238095
0.8235294117647058
0.8333333333333334
0.8333333333333334
0.8333333333333334
0.8435754189944135
0.8435754189944135
0.8435754189944135
0.8435754189944135
0.8435754189944135
0.8461538461538461
0.8461538461538461
0.8484848484848485
0.8491620111731844
0.8502407152682255
0.8506588579795022
0.8571428571428571
0.8571428571428571
0.8571428571428571
0.8598
0.8598
0.8665689149560117
0.869605142332415
0.875
0.8777234913508517
0.8777234913508517
0.8947368421052632
0.8947368421052632
0.8976124885215794
0.9090909090909091
0.9090909090909091
0.9137931034482759
0.9137931034482759
0.9166666666666666
0.9166666666666666
0.9186140209508461
0.9230769230769231
0.9309119621002764
0.9354838709677419
0.9468164794007491
0.9473684210526315
0.9473684210526315
0.9573033707865168
0.9636363636363636
0.9642857142857143
1.0
1.0
1.0
1.0
1.0
1.0
1.0
1.0
1.0
1.0
1.0
1.0
1.0
1.0
1.0
1.0
1.0
1.0
1.0
1.0
1.0
1.0
1.0
1.0
1.0
1.0
1.0
1.0
1.0
1.0
1.0
1.0
1.0
1.0
1.0
1.0
1.0
1.0
1.0
1.0
1.0
1.0
1.0
1.0
1.0
1.0
1.0
1.0
1.0
1.0
1.0
1.0
1.0
1.0
1.0
1.0
1.0
1.0
1.0
1.0
1.0
1.0
1.0
1.0
1.0
1.0
1.0
1.0
1.0
1.0
1.0
1.0
1.0
1.0
1.0
1.0
1.0
1.0
1.0
1.0
1.0
1.0
1.0
1.0
1.0
1.0
1.0
1.0
1.0
1.0
1.0
1.0
1.0
1.0
1.0
1.0
1.0
1.0
1.0
1.0
1.0
1.0
1.0
1.0
1.0
1.0
1.0
1.0
1.0
1.0
1.0
1.0
1.0
1.0
1.0
1.0
1.0
