# Supplementary material for: Systematic identification of cancer driving signaling pathways based on mutual exclusivity of genomic alterations
Source: Genome Biol. 2015 Feb 26;16(1):45. doi: 10.1186/s13059-015-0612-6 (PMC4381444; doi:10.1186/s13059-015-0612-6)
Supplement: Additional file 2 — Datasets and result details. Zip archive with the datasets used in the study, the signaling network, result gene groups, significances, oncoprints, and other output result files. It also contains the simulated datasets and related networks. [file 13059_2015_612_MOESM2_ESM.zip › data-tcga/GBM/randscores/randfile-1409066265127-883.txt]

0.0486
0.0486
0.0486
0.0928
0.1092991652106387
0.15498154981549817
0.15498154981549817
0.17097170971709716
0.17097170971709716
0.17097170971709716
0.18056918547595682
0.18056918547595682
0.18056918547595682
0.1891
0.1891
0.19229819797580844
0.20333141872487076
0.20333141872487076
0.20666273584905662
0.20899734395750333
0.22302158273381295
0.22302158273381295
0.22465753424657534
0.2299387219142107
0.2299387219142107
0.2299387219142107
0.23809523809523808
0.2436028659160696
0.2608695652173913
0.26533166458072593
0.2896
0.3023
0.3224155578300921
0.32400164676821736
0.32404298186702485
0.32903225806451614
0.32903225806451614
0.32945326278659615
0.32945326278659615
0.32945326278659615
0.33756805807622503
0.37037037037037035
0.378
0.3851578240429819
0.395
0.4
0.4018801410105758
0.42105263157894735
0.431413612565445
0.43478260869565216
0.4540229885057471
0.46153846153846156
0.46153846153846156
0.4797476759628154
0.4827586206896552
0.4827586206896552
0.4827586206896552
0.5
0.5017626321974148
0.5111111111111111
0.5146103896103896
0.5238095238095238
0.5247678018575851
0.5357142857142857
0.5416666666666666
0.543859649122807
0.543859649122807
0.543859649122807
0.5454545454545454
0.5555555555555556
0.5555555555555556
0.5599603567888999
0.5609273395532938
0.5673374613003096
0.5673374613003096
0.5681114551083591
0.5681114551083591
0.5681114551083591
0.5681114551083591
0.5714285714285714
0.5745614035087719
0.5761
0.5847214244686961
0.5882352941176471
0.5882352941176471
0.5882352941176471
0.5882352941176471
0.6078431372549019
0.6086956521739131
0.6129032258064516
0.6129032258064516
0.6140350877192983
0.6140350877192983
0.6153846153846154
0.6181818181818182
0.625
0.6379310344827587
0.6428
0.6470588235294118
0.65
0.6521739130434783
0.6538461538461539
0.6538461538461539
0.6551724137931034
0.65625
0.6571428571428571
0.6666666666666666
0.6666666666666666
0.6666666666666666
0.6666666666666666
0.6666666666666666
0.68
0.6802140584321666
0.6875
0.6875
0.6888888888888889
0.6956521739130435
0.6956521739130435
0.6973684210526315
0.6981424148606811
0.6981424148606811
0.6981424148606811
0.6996904024767802
0.7
0.7008688456764585
0.7116060961313013
0.7123552123552124
0.7142857142857143
0.7142857142857143
0.7142857142857143
0.716177079023583
0.717948717948718
0.72
0.72
0.72
0.7213114754098361
0.7298674821610601
0.7333333333333333
0.75
0.75
0.7514688601645123
0.76
0.76
0.76
0.7625
0.7625
0.7625
0.7625
0.7625
0.7692307692307693
0.7692307692307693
0.7692307692307693
0.7692307692307693
0.7692307692307693
0.7777777777777778
0.7777777777777778
0.7857142857142857
0.7876
0.7880010761366694
0.7951
0.8091
0.8095238095238095
0.8285714285714286
0.8333333333333334
0.8333333333333334
0.8333333333333334
0.84027270513757
0.8421052631578947
0.8421052631578947
0.85
0.85
0.85
0.85
0.85
0.8518518518518519
0.8563218390804598
0.8563218390804598
0.8571428571428571
0.8609
0.8666666666666667
0.8666666666666667
0.8666666666666667
0.8888888888888888
0.8888888888888888
0.9090909090909091
0.9090909090909091
0.9129
0.9130434782608695
0.9166666666666666
0.9166666666666666
0.9166666666666666
0.9259259259259259
0.926829268292683
0.9333333333333333
0.9375
0.9411764705882353
0.9545454545454546
0.9987520798668885
1.0
1.0
1.0
1.0
1.0
1.0
1.0
1.0
1.0
1.0
1.0
1.0
1.0
1.0
1.0
1.0
1.0
1.0
1.0
1.0
1.0
1.0
1.0
1.0
1.0
1.0
1.0
1.0
1.0
1.0
1.0
1.0
1.0
1.0
1.0
1.0
1.0
1.0
1.0
1.0
1.0
1.0
1.0
1.0
1.0
1.0
1.0
1.0
1.0
1.0
1.0
1.0
1.0
1.0
1.0
1.0
1.0
1.0
1.0
1.0
1.0
1.0
1.0
1.0
1.0
1.0
1.0
1.0
1.0
1.0
1.0
1.0
1.0
1.0
1.0
1.0
1.0
1.0
1.0
1.0
1.0
1.0
1.0
1.0
1.0
1.0
1.0
1.0
1.0
1.0
1.0
1.0
1.0
1.0
1.0
1.0
1.0
1.0
1.0
1.0
1.0
1.0
1.0
1.0
