# Supplementary material for: Systematic identification of cancer driving signaling pathways based on mutual exclusivity of genomic alterations
Source: Genome Biol. 2015 Feb 26;16(1):45. doi: 10.1186/s13059-015-0612-6 (PMC4381444; doi:10.1186/s13059-015-0612-6)
Supplement: Additional file 2 — Datasets and result details. Zip archive with the datasets used in the study, the signaling network, result gene groups, significances, oncoprints, and other output result files. It also contains the simulated datasets and related networks. [file 13059_2015_612_MOESM2_ESM.zip › data-tcga/GBM/randscores/randfile-1409066339549-484.txt]

0.11450381679389313
0.11450381679389313
0.11450381679389313
0.1278
0.1524
0.1524
0.187
0.187
0.187
0.18731650029359953
0.19088390833543187
0.1927
0.1927
0.1927
0.1927
0.2074
0.21006776379477252
0.21006776379477252
0.22488038277511962
0.23728813559322035
0.24558303886925795
0.24558303886925795
0.24558303886925795
0.24558303886925795
0.24558303886925795
0.25523184242921626
0.25523184242921626
0.25523184242921626
0.25523184242921626
0.25523184242921626
0.26138695116947064
0.2699228791773779
0.2699228791773779
0.2699228791773779
0.3016
0.30633284241531666
0.3333333333333333
0.3388220392653578
0.3388220392653578
0.3388220392653578
0.3388220392653578
0.3392226148409894
0.3534699748291981
0.3534699748291981
0.3589517727372825
0.36488169364881695
0.38
0.391304347826087
0.391304347826087
0.39456233421750664
0.40476190476190477
0.4117647058823529
0.4166666666666667
0.4168352893565358
0.4203523912261776
0.4223512336719884
0.4223512336719884
0.4223512336719884
0.4348742903487429
0.4348742903487429
0.43846153846153846
0.4418604651162791
0.4473684210526316
0.46853146853146854
0.47058823529411764
0.4827586206896552
0.48484848484848486
0.48660714285714285
0.49794238683127573
0.5
0.5
0.5
0.5135135135135135
0.5135135135135135
0.5135135135135135
0.5323565323565324
0.5362318840579711
0.5434782608695652
0.5454545454545454
0.5524475524475524
0.5569
0.5661748513543272
0.5710691823899371
0.5769230769230769
0.5789473684210527
0.5860749808722264
0.59375
0.5978859282096455
0.6
0.605
0.6111111111111112
0.6111111111111112
0.625
0.627906976744186
0.6388888888888888
0.6470588235294118
0.65
0.65
0.65625
0.6785714285714286
0.6804800724637681
0.6804800724637681
0.6842105263157895
0.6857142857142857
0.6875
0.6875
0.6896551724137931
0.6951672862453532
0.7024691358024692
0.7024691358024692
0.7058823529411765
0.7131095630145662
0.7142857142857143
0.7142857142857143
0.7230479380364245
0.7277027027027027
0.7333333333333333
0.7419354838709677
0.7425675675675676
0.7552
0.7552
0.7552
0.7552
0.7672
0.7692307692307693
0.7692307692307693
0.7692307692307693
0.7741935483870968
0.779868297271872
0.78
0.7857142857142857
0.7894736842105263
0.7897435897435897
0.7941176470588235
0.794755877034358
0.8
0.8048780487804879
0.8055555555555556
0.8253968253968254
0.8333333333333334
0.8333333333333334
0.8333333333333334
0.8333333333333334
0.8333333333333334
0.8333333333333334
0.8333333333333334
0.8333333333333334
0.8333333333333334
0.8333333333333334
0.8333333333333334
0.8333333333333334
0.8333333333333334
0.8333333333333334
0.84
0.8421052631578947
0.8421052631578947
0.8461538461538461
0.8461538461538461
0.8461538461538461
0.8469778117827085
0.8571428571428571
0.8650355169692187
0.8666666666666667
0.8666666666666667
0.8666666666666667
0.875
0.8888888888888888
0.8888888888888888
0.8928571428571429
0.8947368421052632
0.8950662739322534
0.9
0.9008746355685131
0.9090909090909091
0.9090909090909091
0.9090909090909091
0.9090909090909091
0.9090909090909091
0.9111111111111111
0.9157446808510639
0.9157446808510639
0.9166666666666666
0.9166666666666666
0.9166666666666666
0.9166666666666666
0.9166666666666666
0.9230769230769231
0.9230769230769231
0.9259259259259259
0.9285714285714286
0.9333333333333333
0.9411764705882353
0.9411764705882353
0.9545454545454546
0.9761904761904762
1.0
1.0
1.0
1.0
1.0
1.0
1.0
1.0
1.0
1.0
1.0
1.0
1.0
1.0
1.0
1.0
1.0
1.0
1.0
1.0
1.0
1.0
1.0
1.0
1.0
1.0
1.0
1.0
1.0
1.0
1.0
1.0
1.0
1.0
1.0
1.0
1.0
1.0
1.0
1.0
1.0
1.0
1.0
1.0
1.0
1.0
1.0
1.0
1.0
1.0
1.0
1.0
1.0
1.0
1.0
1.0
1.0
1.0
1.0
1.0
1.0
1.0
1.0
1.0
1.0
1.0
1.0
1.0
1.0
1.0
1.0
1.0
1.0
1.0
1.0
1.0
1.0
1.0
1.0
1.0
1.0
1.0
1.0
1.0
1.0
1.0
1.0
1.0
1.0
1.0
1.0
1.0
1.0
1.0
1.0
1.0
1.0
1.0
1.0
1.0
1.0
1.0
1.0
1.0
1.0
1.0
