# Supplementary material for: Systematic identification of cancer driving signaling pathways based on mutual exclusivity of genomic alterations
Source: Genome Biol. 2015 Feb 26;16(1):45. doi: 10.1186/s13059-015-0612-6 (PMC4381444; doi:10.1186/s13059-015-0612-6)
Supplement: Additional file 2 — Datasets and result details. Zip archive with the datasets used in the study, the signaling network, result gene groups, significances, oncoprints, and other output result files. It also contains the simulated datasets and related networks. [file 13059_2015_612_MOESM2_ESM.zip › data-tcga/GBM/randscores/randfile-1409066444362-895.txt]

0.06898557468590041
0.06898557468590041
0.06898557468590041
0.09436435124508519
0.09436435124508519
0.09436435124508519
0.1240853344326497
0.13971354166666666
0.13971354166666666
0.18177083333333333
0.18177083333333333
0.18177083333333333
0.18177083333333333
0.18177083333333333
0.18177083333333333
0.18177083333333333
0.2127659574468085
0.218249075215783
0.22877604166666668
0.23801065719360567
0.24473067915690866
0.25617461229178634
0.2570298769771529
0.2597
0.26575342465753427
0.2884114583333333
0.2884114583333333
0.29073482428115016
0.29073482428115016
0.29073482428115016
0.29775662814411963
0.29775662814411963
0.32460996477101156
0.3294902912621359
0.3294902912621359
0.3294902912621359
0.3325526932084309
0.3325526932084309
0.3325526932084309
0.3333333333333333
0.3333333333333333
0.3333333333333333
0.3361216730038023
0.35714285714285715
0.36819787985865726
0.37037037037037035
0.384
0.384
0.384
0.384
0.3870967741935484
0.3870967741935484
0.4
0.4
0.40816326530612246
0.40816326530612246
0.4134470647265429
0.4134470647265429
0.41766109785202865
0.42135416666666664
0.42135416666666664
0.42135416666666664
0.42135416666666664
0.42135416666666664
0.42135416666666664
0.42135416666666664
0.42135416666666664
0.42135416666666664
0.42135416666666664
0.42135416666666664
0.42135416666666664
0.425
0.4503697936940444
0.46347305389221555
0.4666666666666667
0.4727272727272727
0.47619047619047616
0.47767185148018065
0.485
0.4894
0.4904153354632588
0.5079928952042628
0.5102040816326531
0.5102040816326531
0.5103152977812379
0.5109
0.514959202175884
0.514959202175884
0.514959202175884
0.514959202175884
0.514959202175884
0.5233532934131736
0.5233532934131736
0.5234
0.5348837209302325
0.5379250217959896
0.5379250217959896
0.5453125
0.5454545454545454
0.5622
0.5688622754491018
0.5882352941176471
0.5882352941176471
0.59375
0.59375
0.6
0.6
0.6
0.6
0.6111111111111112
0.6119125174499768
0.615686274509804
0.6241509433962265
0.625
0.6288056206088993
0.6299212598425197
0.6333333333333333
0.6333333333333333
0.64
0.6455089820359281
0.6455089820359281
0.6455089820359281
0.6470588235294118
0.6590909090909091
0.6674249317561419
0.6674249317561419
0.6747720364741642
0.6782608695652174
0.6816
0.6839
0.6842105263157895
0.6888888888888889
0.69
0.6909090909090909
0.6960393719240684
0.7
0.7
0.7
0.7
0.7058823529411765
0.7096774193548387
0.7096774193548387
0.7110956036287509
0.7142857142857143
0.717391304347826
0.72
0.7201453790238836
0.7305389221556886
0.7305389221556886
0.7305389221556886
0.7305389221556886
0.7333333333333333
0.7368421052631579
0.7470238095238095
0.75
0.75
0.75
0.75
0.76
0.7647058823529411
0.7674418604651163
0.7674418604651163
0.7692307692307693
0.7692307692307693
0.7692307692307693
0.7692307692307693
0.7704
0.7727272727272727
0.773972602739726
0.773972602739726
0.7741935483870968
0.7741935483870968
0.7777777777777778
0.7793448589626933
0.7857142857142857
0.7994858611825193
0.8
0.8125
0.8181818181818182
0.8230473323298211
0.8275862068965517
0.8333333333333334
0.8333333333333334
0.8333333333333334
0.8370172173103769
0.8538922155688623
0.8538922155688623
0.8538922155688623
0.8666666666666667
0.8694610778443114
0.875
0.875
0.8823529411764706
0.8823529411764706
0.8823529411764706
0.8885523924894003
0.8885523924894003
0.9090909090909091
0.9090909090909091
0.9090909090909091
0.9090909090909091
0.9197604790419162
0.9285714285714286
0.9285714285714286
0.9285714285714286
0.9303514376996805
0.9411764705882353
0.9795918367346939
1.0
1.0
1.0
1.0
1.0
1.0
1.0
1.0
1.0
1.0
1.0
1.0
1.0
1.0
1.0
1.0
1.0
1.0
1.0
1.0
1.0
1.0
1.0
1.0
1.0
1.0
1.0
1.0
1.0
1.0
1.0
1.0
1.0
1.0
1.0
1.0
1.0
1.0
1.0
1.0
1.0
1.0
1.0
1.0
1.0
1.0
1.0
1.0
1.0
1.0
1.0
1.0
1.0
1.0
1.0
1.0
1.0
1.0
1.0
1.0
1.0
1.0
1.0
1.0
1.0
1.0
1.0
1.0
1.0
1.0
1.0
1.0
1.0
1.0
1.0
1.0
1.0
1.0
1.0
1.0
1.0
1.0
1.0
1.0
1.0
1.0
1.0
1.0
1.0
1.0
1.0
1.0
1.0
1.0
