# Supplementary material for: Systematic identification of cancer driving signaling pathways based on mutual exclusivity of genomic alterations
Source: Genome Biol. 2015 Feb 26;16(1):45. doi: 10.1186/s13059-015-0612-6 (PMC4381444; doi:10.1186/s13059-015-0612-6)
Supplement: Additional file 2 — Datasets and result details. Zip archive with the datasets used in the study, the signaling network, result gene groups, significances, oncoprints, and other output result files. It also contains the simulated datasets and related networks. [file 13059_2015_612_MOESM2_ESM.zip › data-tcga/GBM/randscores/randfile-1409066508752-495.txt]

0.1169
0.1169
0.1372
0.1396
0.1396
0.14742268041237114
0.1652582159624413
0.17309417040358743
0.17309417040358743
0.1749
0.1749
0.17586206896551723
0.177
0.17701149425287357
0.17701149425287357
0.17701149425287357
0.1795
0.18437259430331024
0.18756169792694966
0.18826291079812207
0.18826291079812207
0.19117208470026842
0.1925
0.1925
0.1925
0.2033898305084746
0.21666666666666667
0.21686746987951808
0.26371891038294515
0.26371891038294515
0.26371891038294515
0.28653295128939826
0.28653295128939826
0.28653295128939826
0.3055555555555556
0.3344594594594595
0.3448275862068966
0.3597560975609756
0.3597560975609756
0.3854
0.3854
0.3854
0.3854
0.39357601713062096
0.39357601713062096
0.42105263157894735
0.42446280991735535
0.42446280991735535
0.4338380513495721
0.4338380513495721
0.4338380513495721
0.43918918918918914
0.45423396965247187
0.45423396965247187
0.48148148148148145
0.4835117773019272
0.5
0.5
0.5
0.5
0.5175681010659298
0.5175681010659298
0.5175681010659298
0.5175681010659298
0.5175681010659298
0.5175681010659298
0.5175681010659298
0.5175681010659298
0.5175681010659298
0.5175681010659298
0.5175681010659298
0.5175681010659298
0.5175681010659298
0.5175681010659298
0.5240641711229946
0.5605131065253764
0.5652173913043478
0.5714285714285714
0.5756740196078431
0.5757575757575758
0.5807343071456771
0.5862068965517241
0.5862068965517241
0.5882352941176471
0.5882352941176471
0.5882352941176471
0.5922662750856583
0.5945519147256217
0.5945945945945946
0.5945945945945946
0.6051080550098232
0.611764705882353
0.6190476190476191
0.6206896551724138
0.6219512195121951
0.6353982300884956
0.6353982300884956
0.6358407079646018
0.6384839650145773
0.65
0.6514084507042254
0.6551724137931034
0.6659230340211936
0.6666666666666666
0.6756756756756757
0.6756756756756757
0.6764705882352942
0.6764705882352942
0.6785714285714286
0.6785714285714286
0.6935537190082645
0.6935537190082645
0.6938775510204082
0.6956521739130435
0.7
0.7058823529411765
0.7058823529411765
0.7058823529411765
0.7058823529411765
0.7088495575221239
0.7142857142857143
0.7142857142857143
0.7265597147950089
0.7317073170731707
0.7333781061114842
0.7333781061114842
0.75
0.75
0.75
0.75
0.75
0.75
0.75
0.75
0.7650429799426934
0.7692307692307693
0.7692307692307693
0.7692307692307693
0.7692307692307693
0.7692307692307693
0.7692307692307693
0.7692307692307693
0.7706270627062707
0.7741935483870968
0.7755102040816326
0.7857142857142857
0.7857142857142857
0.7857142857142857
0.7857142857142857
0.7946902654867256
0.7946902654867256
0.7946902654867256
0.8
0.8
0.8018433179723502
0.8018433179723502
0.8018433179723502
0.8095238095238095
0.8125
0.8127962085308057
0.8302696078431373
0.8333333333333334
0.8333333333333334
0.8461538461538461
0.8461538461538461
0.85
0.8518518518518519
0.8571428571428571
0.8571428571428571
0.8666666666666667
0.8695652173913043
0.8718
0.8783132530120482
0.8783132530120482
0.899
0.9090909090909091
0.9090909090909091
0.9090909090909091
0.9166666666666666
0.9166666666666666
0.9166666666666666
0.9166666666666666
0.918918918918919
0.9194528875379939
0.9230769230769231
0.9230769230769231
0.9289640591966173
0.9323529411764706
0.9333333333333333
0.9375
0.9400428265524625
0.9795918367346939
0.9987707437000615
1.0
1.0
1.0
1.0
1.0
1.0
1.0
1.0
1.0
1.0
1.0
1.0
1.0
1.0
1.0
1.0
1.0
1.0
1.0
1.0
1.0
1.0
1.0
1.0
1.0
1.0
1.0
1.0
1.0
1.0
1.0
1.0
1.0
1.0
1.0
1.0
1.0
1.0
1.0
1.0
1.0
1.0
1.0
1.0
1.0
1.0
1.0
1.0
1.0
1.0
1.0
1.0
1.0
1.0
1.0
1.0
1.0
1.0
1.0
1.0
1.0
1.0
1.0
1.0
1.0
1.0
1.0
1.0
1.0
1.0
1.0
1.0
1.0
1.0
1.0
1.0
1.0
1.0
1.0
1.0
1.0
1.0
1.0
1.0
1.0
1.0
1.0
1.0
1.0
1.0
1.0
1.0
1.0
1.0
1.0
1.0
1.0
1.0
1.0
1.0
1.0
1.0
1.0
1.0
1.0
1.0
1.0
1.0
1.0
