# Supplementary material for: Systematic identification of cancer driving signaling pathways based on mutual exclusivity of genomic alterations
Source: Genome Biol. 2015 Feb 26;16(1):45. doi: 10.1186/s13059-015-0612-6 (PMC4381444; doi:10.1186/s13059-015-0612-6)
Supplement: Additional file 2 — Datasets and result details. Zip archive with the datasets used in the study, the signaling network, result gene groups, significances, oncoprints, and other output result files. It also contains the simulated datasets and related networks. [file 13059_2015_612_MOESM2_ESM.zip › data-tcga/GBM/randscores/randfile-1409066538682-683.txt]

0.15627563576702214
0.15627563576702214
0.15627563576702214
0.15627563576702214
0.20097985846488842
0.21571072319201995
0.22415413533834586
0.22415413533834586
0.22886674049464747
0.23314484558503698
0.23349158394475614
0.23349158394475614
0.23349158394475614
0.2417721518987342
0.2417721518987342
0.24195259992925364
0.24390243902439024
0.25415676959619954
0.25415676959619954
0.25415676959619954
0.25415676959619954
0.25415676959619954
0.2555847568988173
0.2555847568988173
0.26037735849056604
0.2644497228820269
0.2644497228820269
0.2644497228820269
0.2644497228820269
0.2644497228820269
0.2644497228820269
0.2644497228820269
0.2644497228820269
0.2644497228820269
0.2682926829268293
0.2682926829268293
0.2798256044391597
0.3151515151515151
0.3321930824781452
0.3321930824781452
0.34146341463414637
0.34782608695652173
0.35714285714285715
0.36028487641390866
0.36028487641390866
0.38461538461538464
0.39622641509433965
0.410870391486127
0.43302752293577984
0.4450779171417712
0.4450779171417712
0.4450779171417712
0.4450779171417712
0.4450779171417712
0.45161290322580644
0.45454545454545453
0.4791666666666667
0.48364153627311524
0.48717948717948717
0.48717948717948717
0.49423995504355156
0.49423995504355156
0.49423995504355156
0.5
0.5003004205888244
0.508459076360311
0.5157750342935528
0.5172413793103449
0.5172413793103449
0.5172413793103449
0.5454545454545454
0.55
0.5505350772889417
0.5526315789473685
0.5526315789473685
0.5526315789473685
0.5588477366255145
0.5864884929472903
0.5864884929472903
0.5882352941176471
0.5882352941176471
0.5909090909090909
0.5909090909090909
0.5912208504801097
0.5912208504801097
0.5912208504801097
0.6110183639398998
0.6127962085308057
0.6143402630462452
0.6190476190476191
0.6190476190476191
0.6190476190476191
0.6190476190476191
0.631578947368421
0.631578947368421
0.631578947368421
0.631578947368421
0.631578947368421
0.631578947368421
0.6333
0.6333
0.6470588235294118
0.651
0.6571428571428571
0.6666666666666666
0.6666666666666666
0.6786506879715934
0.6786506879715934
0.6842105263157895
0.6875
0.6910755148741419
0.6910755148741419
0.6923076923076923
0.6976833976833977
0.6976833976833977
0.7073170731707317
0.7083333333333334
0.7142857142857143
0.7142857142857143
0.7142857142857143
0.7142857142857143
0.7142857142857143
0.7142857142857143
0.7142857142857143
0.7142857142857143
0.7161981258366801
0.72
0.7272727272727273
0.7366
0.7380952380952381
0.7391304347826086
0.7480793854033291
0.75
0.7502463054187192
0.7504
0.7504
0.7525139664804469
0.7525139664804469
0.7666666666666667
0.7692307692307693
0.7692307692307693
0.7692307692307693
0.7692307692307693
0.7857142857142857
0.7894736842105263
0.7916666666666666
0.8017931476144733
0.8154080854309688
0.8157894736842105
0.8235294117647058
0.8235294117647058
0.8235294117647058
0.8278560250391236
0.8333333333333334
0.8333333333333334
0.8386783284742468
0.8461538461538461
0.8529411764705882
0.8571428571428571
0.8668610301263362
0.8675
0.8746355685131195
0.8749
0.8818665091553456
0.8926425423955134
0.8970558782295214
0.9037900874635568
0.9037900874635568
0.9072
0.9080170410534469
0.9080170410534469
0.9090909090909091
0.9090909090909091
0.9090909090909091
0.9090909090909091
0.9230769230769231
0.95
1.0
1.0
1.0
1.0
1.0
1.0
1.0
1.0
1.0
1.0
1.0
1.0
1.0
1.0
1.0
1.0
1.0
1.0
1.0
1.0
1.0
1.0
1.0
1.0
1.0
1.0
1.0
1.0
1.0
1.0
1.0
1.0
1.0
1.0
1.0
1.0
1.0
1.0
1.0
1.0
1.0
1.0
1.0
1.0
1.0
1.0
1.0
1.0
1.0
1.0
1.0
1.0
1.0
1.0
1.0
1.0
1.0
1.0
1.0
1.0
1.0
1.0
1.0
1.0
1.0
1.0
1.0
1.0
1.0
1.0
1.0
1.0
1.0
1.0
1.0
1.0
1.0
1.0
1.0
1.0
1.0
1.0
1.0
1.0
1.0
1.0
1.0
1.0
1.0
1.0
1.0
1.0
1.0
1.0
1.0
1.0
1.0
1.0
1.0
1.0
1.0
1.0
1.0
1.0
1.0
1.0
1.0
1.0
1.0
1.0
1.0
1.0
1.0
1.0
1.0
1.0
1.0
1.0
1.0
1.0
1.0
1.0
1.0
1.0
1.0
