# Supplementary material for: Systematic identification of cancer driving signaling pathways based on mutual exclusivity of genomic alterations
Source: Genome Biol. 2015 Feb 26;16(1):45. doi: 10.1186/s13059-015-0612-6 (PMC4381444; doi:10.1186/s13059-015-0612-6)
Supplement: Additional file 2 — Datasets and result details. Zip archive with the datasets used in the study, the signaling network, result gene groups, significances, oncoprints, and other output result files. It also contains the simulated datasets and related networks. [file 13059_2015_612_MOESM2_ESM.zip › data-tcga/GBM/randscores/randfile-1409066541118-234.txt]

0.04826254826254827
0.056467181467181465
0.056467181467181465
0.06546695625193918
0.06546695625193918
0.06546695625193918
0.06546695625193918
0.10170092133238838
0.10170092133238838
0.10666194188518781
0.10666194188518781
0.10666194188518781
0.15308370044052863
0.1929
0.19383259911894274
0.19623719933317457
0.19811532420910927
0.19811532420910927
0.2080536912751678
0.2107843137254902
0.21391417425227569
0.21391417425227569
0.21428571428571427
0.22356431447340538
0.22857142857142856
0.2302158273381295
0.2302158273381295
0.2302158273381295
0.24368825466520308
0.2528895053166898
0.2528895053166898
0.2588
0.26319135410044503
0.26319135410044503
0.2731510913329095
0.2731510913329095
0.2797972483707458
0.28421052631578947
0.29102167182662536
0.29102167182662536
0.29102167182662536
0.29102167182662536
0.29102167182662536
0.2972972972972973
0.3029
0.3029
0.34936394663357123
0.35339398180545833
0.35339398180545833
0.36006825938566556
0.3611111111111111
0.3626302083333333
0.3626302083333333
0.3626302083333333
0.36666666666666664
0.38235294117647056
0.3837
0.38461538461538464
0.38636363636363635
0.3870967741935484
0.38762626262626265
0.39082278481012656
0.3977864583333333
0.3977864583333333
0.3984251968503937
0.4
0.4022346368715084
0.4086687306501548
0.4087193460490463
0.4166666666666667
0.41935483870967744
0.41935483870967744
0.4216787838730998
0.4227
0.4227
0.4230525649145028
0.43243243243243246
0.44107744107744107
0.4473684210526316
0.4473684210526316
0.45
0.4583333333333333
0.46938775510204084
0.4728542914171657
0.4746
0.47619047619047616
0.47785547785547783
0.4782608695652174
0.4791666666666667
0.48054354539839406
0.4883720930232558
0.5
0.5
0.5085095410005157
0.516
0.5172413793103449
0.5384615384615384
0.5428571428571428
0.5461988304093567
0.5510204081632653
0.5625
0.5807123910572186
0.5807123910572186
0.5807123910572186
0.5807123910572186
0.5833333333333334
0.5833333333333334
0.5833333333333334
0.5882352941176471
0.6
0.625
0.625
0.625
0.625
0.627906976744186
0.628519527702089
0.631578947368421
0.6341463414634146
0.6341463414634146
0.6458333333333334
0.6470588235294118
0.6585365853658537
0.6666666666666666
0.6757493188010899
0.6818181818181818
0.6829268292682927
0.6871
0.6882314694408322
0.6948092557848655
0.6948092557848655
0.7058823529411765
0.7142857142857143
0.7142857142857143
0.7222222222222222
0.7245974458634092
0.7291666666666666
0.7291666666666666
0.7291666666666666
0.7382506527415144
0.75
0.75
0.7665186007773459
0.7666666666666667
0.7692307692307693
0.7692307692307693
0.7692307692307693
0.7708333333333334
0.7708333333333334
0.7708333333333334
0.7777777777777778
0.7802500529773257
0.7828
0.7857142857142857
0.7857142857142857
0.7916666666666666
0.8085106382978723
0.8125
0.8260939510939511
0.8296618057710208
0.8333333333333334
0.8333333333333334
0.8333333333333334
0.8333333333333334
0.8421052631578947
0.8421052631578947
0.8421052631578947
0.8421052631578947
0.8421052631578947
0.85
0.8571428571428571
0.8666666666666667
0.875
0.8977960242005186
0.9
0.9090909090909091
0.9090909090909091
0.9090909090909091
0.9090909090909091
0.9140461215932913
0.9140461215932913
0.918
0.9194
0.9230769230769231
0.9297520661157025
0.9375
0.941
0.9573924158500213
0.9642857142857143
0.967741935483871
0.9928
1.0
1.0
1.0
1.0
1.0
1.0
1.0
1.0
1.0
1.0
1.0
1.0
1.0
1.0
1.0
1.0
1.0
1.0
1.0
1.0
1.0
1.0
1.0
1.0
1.0
1.0
1.0
1.0
1.0
1.0
1.0
1.0
1.0
1.0
1.0
1.0
1.0
1.0
1.0
1.0
1.0
1.0
1.0
1.0
1.0
1.0
1.0
1.0
1.0
1.0
1.0
1.0
1.0
1.0
1.0
1.0
1.0
1.0
1.0
1.0
1.0
1.0
1.0
1.0
1.0
1.0
1.0
1.0
1.0
1.0
1.0
1.0
1.0
1.0
1.0
1.0
1.0
1.0
1.0
1.0
1.0
1.0
1.0
1.0
1.0
1.0
1.0
1.0
1.0
1.0
1.0
1.0
1.0
1.0
1.0
1.0
1.0
1.0
1.0
1.0
1.0
1.0
1.0
1.0
1.0
1.0
1.0
1.0
1.0
1.0
1.0
1.0
