# Supplementary material for: Systematic identification of cancer driving signaling pathways based on mutual exclusivity of genomic alterations
Source: Genome Biol. 2015 Feb 26;16(1):45. doi: 10.1186/s13059-015-0612-6 (PMC4381444; doi:10.1186/s13059-015-0612-6)
Supplement: Additional file 2 — Datasets and result details. Zip archive with the datasets used in the study, the signaling network, result gene groups, significances, oncoprints, and other output result files. It also contains the simulated datasets and related networks. [file 13059_2015_612_MOESM2_ESM.zip › data-tcga/GBM/randscores/randfile-1409066736233-649.txt]

0.0943
0.0943
0.12238805970149254
0.1254
0.1254
0.16663641314213107
0.16663641314213107
0.17295630913149782
0.17295630913149782
0.17516790706117263
0.1836007130124777
0.1930652441526467
0.19402985074626866
0.20106688551497742
0.20106688551497742
0.20106688551497742
0.21194029850746268
0.2132873479760392
0.2187556357078449
0.2187556357078449
0.2212
0.2212
0.22589531680440772
0.22589531680440772
0.2456
0.26538391722635685
0.2681315050388237
0.2681315050388237
0.2777777777777778
0.28734061930783245
0.3034
0.3037
0.3044315992292871
0.3047619047619048
0.3051
0.3051
0.3054070112893642
0.30612244897959184
0.30772261623325453
0.3111753371868979
0.31213872832369943
0.3143196672608437
0.31923501287237954
0.31923501287237954
0.31923501287237954
0.32293803857201475
0.32819582955575705
0.3310104529616725
0.3355281207133059
0.3362369337979094
0.3371212121212121
0.3503787878787879
0.3557
0.35714285714285715
0.3695652173913043
0.3838509316770186
0.3902439024390244
0.40476190476190477
0.40476190476190477
0.4172661870503597
0.42905027932960893
0.42905027932960893
0.4523809523809524
0.45533498759305213
0.46405919661733613
0.4657534246575342
0.46875
0.46938775510204084
0.47619047619047616
0.47619047619047616
0.4791666666666667
0.48148148148148145
0.5
0.5
0.5
0.5
0.5039938556067588
0.5211416490486258
0.5263157894736842
0.5279329608938548
0.5367156208277704
0.5367156208277704
0.5483870967741935
0.55
0.5555555555555556
0.5684007707129094
0.5720746184284907
0.5720746184284907
0.5769230769230769
0.5806451612903226
0.5862068965517241
0.5882352941176471
0.5981894150417827
0.6
0.6
0.631578947368421
0.6363636363636364
0.6363636363636364
0.6363636363636364
0.6388888888888888
0.6414189837008629
0.6428571428571429
0.6443
0.65
0.6666666666666666
0.6666666666666666
0.6666666666666666
0.6666666666666666
0.6666666666666666
0.6671018276762402
0.6721763085399449
0.6732617297908423
0.6875
0.6904761904761905
0.7037037037037037
0.7058823529411765
0.7142857142857143
0.7142857142857143
0.7142857142857143
0.7169230769230769
0.72
0.7202797202797203
0.7272727272727273
0.7333333333333333
0.7333333333333333
0.75
0.75
0.75
0.7543859649122807
0.7647058823529411
0.7647058823529411
0.7647058823529411
0.7647058823529411
0.7777777777777778
0.7835051546391752
0.7857142857142857
0.7885117493472585
0.7954545454545454
0.8
0.8120632585509379
0.8129496402877698
0.8129496402877698
0.8164845173041895
0.8172323759791122
0.8172323759791122
0.8181818181818182
0.8235294117647058
0.8237597911227154
0.8237597911227154
0.8333333333333334
0.8333333333333334
0.8397303875678712
0.8421052631578947
0.8461538461538461
0.8494
0.8502
0.8502
0.8502
0.8518518518518519
0.8638591395897622
0.8740782756664776
0.88
0.9047619047619048
0.9090909090909091
0.9090909090909091
0.9090909090909091
0.9090909090909091
0.9090909090909091
0.9101291892903951
0.9166666666666666
0.9166666666666666
0.9166666666666666
0.9230769230769231
0.9230769230769231
0.9230769230769231
0.9230769230769231
0.9230769230769231
0.9230769230769231
0.9230769230769231
0.9230769230769231
0.9285714285714286
0.9333333333333333
0.9337016574585635
0.9375
0.9375
0.9411764705882353
0.9424706943192065
0.9585610200364298
0.9586
0.975609756097561
0.975609756097561
0.9994347088750707
1.0
1.0
1.0
1.0
1.0
1.0
1.0
1.0
1.0
1.0
1.0
1.0
1.0
1.0
1.0
1.0
1.0
1.0
1.0
1.0
1.0
1.0
1.0
1.0
1.0
1.0
1.0
1.0
1.0
1.0
1.0
1.0
1.0
1.0
1.0
1.0
1.0
1.0
1.0
1.0
1.0
1.0
1.0
1.0
1.0
1.0
1.0
1.0
1.0
1.0
1.0
1.0
1.0
1.0
1.0
1.0
1.0
1.0
1.0
1.0
1.0
1.0
1.0
1.0
1.0
1.0
1.0
1.0
1.0
1.0
1.0
1.0
1.0
1.0
1.0
1.0
1.0
1.0
1.0
1.0
1.0
1.0
1.0
1.0
1.0
1.0
1.0
1.0
1.0
1.0
1.0
1.0
1.0
1.0
1.0
1.0
1.0
1.0
1.0
1.0
1.0
1.0
1.0
1.0
1.0
1.0
1.0
1.0
1.0
1.0
