# Supplementary material for: Systematic identification of cancer driving signaling pathways based on mutual exclusivity of genomic alterations
Source: Genome Biol. 2015 Feb 26;16(1):45. doi: 10.1186/s13059-015-0612-6 (PMC4381444; doi:10.1186/s13059-015-0612-6)
Supplement: Additional file 2 — Datasets and result details. Zip archive with the datasets used in the study, the signaling network, result gene groups, significances, oncoprints, and other output result files. It also contains the simulated datasets and related networks. [file 13059_2015_612_MOESM2_ESM.zip › data-tcga/GBM/randscores/randfile-1409066868048-414.txt]

0.16279069767441862
0.16279069767441862
0.16279069767441862
0.16695880806310254
0.18831168831168832
0.18831168831168832
0.18831168831168832
0.19402985074626866
0.19402985074626866
0.20087719298245615
0.21403508771929824
0.21958855098389982
0.21958855098389982
0.22077922077922077
0.22495527728085868
0.22495527728085868
0.22495527728085868
0.22495527728085868
0.2268041237113402
0.2298747763864043
0.23385518590998042
0.23385518590998042
0.2388996138996139
0.2388996138996139
0.2680077871512005
0.2680077871512005
0.27897435897435896
0.27897435897435896
0.27897435897435896
0.2999
0.3015
0.3015
0.34576888080072793
0.3548387096774194
0.3653179190751445
0.3717948717948718
0.38067964872088583
0.38067964872088583
0.38067964872088583
0.38067964872088583
0.38097216452014954
0.3870967741935484
0.3909
0.4158288218613045
0.4194
0.4226
0.4359370971899974
0.4467005076142132
0.44912923923006415
0.4542004048582996
0.45454545454545453
0.45646196150320806
0.46600741656365885
0.46600741656365885
0.47619047619047616
0.4784437434279706
0.4838095238095238
0.4838095238095238
0.4949
0.49909770559422534
0.5
0.5009545628102329
0.5009545628102329
0.5130293159609121
0.5176282051282052
0.5227272727272727
0.5238095238095238
0.5285
0.5547945205479452
0.5555555555555556
0.5654008438818565
0.5925925925925926
0.6026058631921825
0.6026058631921825
0.6026058631921825
0.6026058631921825
0.6026058631921825
0.6086956521739131
0.6143162393162394
0.6143162393162394
0.6153846153846154
0.625
0.6259
0.6388028895768834
0.64
0.6415598290598291
0.6415598290598291
0.6415598290598291
0.6415598290598291
0.646968534151957
0.6524276667080591
0.6600625651720542
0.6666666666666666
0.6666666666666666
0.6666666666666666
0.6720379146919432
0.6750788643533123
0.6764705882352942
0.6785714285714286
0.6859099804305284
0.6875
0.6875
0.6875
0.6896551724137931
0.6911764705882353
0.6982124079915878
0.7043973941368078
0.7043973941368078
0.7058823529411765
0.7083333333333334
0.7090719499478624
0.7109826589595376
0.7109826589595376
0.7142857142857143
0.7142857142857143
0.7194244604316546
0.7297297297297297
0.7307692307692307
0.7333333333333333
0.7352941176470589
0.7385
0.7455683003128258
0.75
0.75
0.75
0.7661870503597122
0.7692307692307693
0.7692307692307693
0.7692307692307693
0.7692307692307693
0.7729618163054696
0.7777777777777778
0.7857142857142857
0.7869415807560137
0.7894736842105263
0.7894736842105263
0.7916666666666666
0.7916666666666666
0.7938144329896907
0.7941176470588235
0.8
0.8
0.8
0.8
0.8
0.8
0.8055555555555556
0.8125
0.8181818181818182
0.8325301204819278
0.8325301204819278
0.8333333333333334
0.8333333333333334
0.8333333333333334
0.8333333333333334
0.8333333333333334
0.8333333333333334
0.8333333333333334
0.8333333333333334
0.8385650224215246
0.84
0.8403908794788274
0.8446186742694227
0.8446186742694227
0.8446186742694227
0.8461538461538461
0.8484848484848485
0.8571428571428571
0.8636363636363636
0.8666666666666667
0.8666666666666667
0.875
0.8823529411764706
0.8823529411764706
0.8841607565011821
0.892434988179669
0.9090909090909091
0.9090909090909091
0.9163802978235968
0.9163802978235968
0.9166666666666666
0.9166666666666666
0.9166666666666666
0.9166666666666666
0.9230769230769231
0.9230769230769231
0.9333022388059702
0.9333333333333333
0.9333333333333333
0.9375
0.9509
0.9655172413793104
0.9655172413793104
0.98
0.9837972579975073
0.9979757085020243
1.0
1.0
1.0
1.0
1.0
1.0
1.0
1.0
1.0
1.0
1.0
1.0
1.0
1.0
1.0
1.0
1.0
1.0
1.0
1.0
1.0
1.0
1.0
1.0
1.0
1.0
1.0
1.0
1.0
1.0
1.0
1.0
1.0
1.0
1.0
1.0
1.0
1.0
1.0
1.0
1.0
1.0
1.0
1.0
1.0
1.0
1.0
1.0
1.0
1.0
1.0
1.0
1.0
1.0
1.0
1.0
1.0
1.0
1.0
1.0
1.0
1.0
1.0
1.0
1.0
1.0
1.0
1.0
1.0
1.0
1.0
1.0
1.0
1.0
1.0
1.0
1.0
1.0
1.0
1.0
1.0
1.0
1.0
1.0
1.0
1.0
1.0
1.0
1.0
1.0
1.0
1.0
1.0
1.0
1.0
1.0
1.0
1.0
1.0
1.0
1.0
1.0
1.0
1.0
1.0
1.0
