# Supplementary material for: Systematic identification of cancer driving signaling pathways based on mutual exclusivity of genomic alterations
Source: Genome Biol. 2015 Feb 26;16(1):45. doi: 10.1186/s13059-015-0612-6 (PMC4381444; doi:10.1186/s13059-015-0612-6)
Supplement: Additional file 2 — Datasets and result details. Zip archive with the datasets used in the study, the signaling network, result gene groups, significances, oncoprints, and other output result files. It also contains the simulated datasets and related networks. [file 13059_2015_612_MOESM2_ESM.zip › data-tcga/GBM/randscores/randfile-1409066870043-362.txt]

0.0837
0.0837
0.0837
0.09090909090909091
0.09090909090909091
0.10614364003461206
0.10614364003461206
0.10614364003461206
0.10614364003461206
0.10614364003461206
0.10614364003461206
0.10614364003461206
0.10697258641239571
0.11306532663316583
0.13051251489868892
0.1466275659824047
0.16409791477787852
0.17234726688102894
0.17378497790868924
0.17471378795420608
0.1833810888252149
0.1875
0.1876
0.1879245283018868
0.19326923076923078
0.19607843137254902
0.1975736568457539
0.20728643216080403
0.2081
0.20939597315436242
0.21274509803921568
0.21627906976744185
0.21627906976744185
0.21645021645021645
0.2177191328934967
0.2195
0.22657743785850862
0.23219512195121952
0.2327031767686611
0.2327031767686611
0.2327031767686611
0.2327031767686611
0.23372093023255813
0.2349
0.24112607099143207
0.24253075571177504
0.2857142857142857
0.3157894736842105
0.3170731707317073
0.3170731707317073
0.324956369982548
0.34185680566483084
0.34502923976608185
0.3648180242634315
0.37988826815642457
0.37988826815642457
0.388653683319221
0.4
0.4
0.40476190476190477
0.4157303370786517
0.4257602862254025
0.4281524926686217
0.42857142857142855
0.4287454323995128
0.43478260869565216
0.46153846153846156
0.4666666666666667
0.4666666666666667
0.47619047619047616
0.48485722526680125
0.4915254237288136
0.5
0.5028
0.5102040816326531
0.5102040816326531
0.5102040816326531
0.5102040816326531
0.5102040816326531
0.5102040816326531
0.5102040816326531
0.5280898876404494
0.5395274875056792
0.55
0.575
0.5833333333333334
0.6097560975609756
0.6176470588235294
0.625
0.625
0.625
0.6296296296296297
0.6308
0.631578947368421
0.631578947368421
0.631578947368421
0.631578947368421
0.6388888888888888
0.6428571428571429
0.6470588235294118
0.659359676954139
0.659359676954139
0.659359676954139
0.6666666666666666
0.6666666666666666
0.6666666666666666
0.6666666666666666
0.6829268292682927
0.6842105263157895
0.6875
0.6875
0.6875
0.6923076923076923
0.6992481203007519
0.6992481203007519
0.6992481203007519
0.7
0.7142857142857143
0.7142857142857143
0.7142857142857143
0.7288083538083538
0.7333333333333333
0.7391304347826086
0.7446808510638298
0.75
0.75
0.75
0.7647058823529411
0.7647058823529411
0.7647058823529411
0.7688123300090662
0.7688123300090662
0.7692307692307693
0.7694753577106518
0.782608695652174
0.7937698298240554
0.7937698298240554
0.7943466974329392
0.8095184007269423
0.8095184007269423
0.8208955223880597
0.8209895997478727
0.8209895997478727
0.8209895997478727
0.8333333333333334
0.8333333333333334
0.8375748502994012
0.8375748502994012
0.8419382751658494
0.8439573117969426
0.8446
0.85
0.85
0.8518518518518519
0.8525
0.8611111111111112
0.8676714778388045
0.8868578632209265
0.8868578632209265
0.8947368421052632
0.9033613445378151
0.9056603773584906
0.9090909090909091
0.9090909090909091
0.9090909090909091
0.9090909090909091
0.9135203543556212
0.9166666666666666
0.9230769230769231
0.9230769230769231
0.9239724400095034
0.9285714285714286
0.9294043491963442
0.9333333333333333
0.9413533834586466
0.9445644348452124
0.9473684210526315
0.9473684210526315
0.9591775923718713
0.9666666666666667
0.9733
0.9819548872180451
0.9872988992379339
0.9872988992379339
0.9992156862745099
0.9992156862745099
1.0
1.0
1.0
1.0
1.0
1.0
1.0
1.0
1.0
1.0
1.0
1.0
1.0
1.0
1.0
1.0
1.0
1.0
1.0
1.0
1.0
1.0
1.0
1.0
1.0
1.0
1.0
1.0
1.0
1.0
1.0
1.0
1.0
1.0
1.0
1.0
1.0
1.0
1.0
1.0
1.0
1.0
1.0
1.0
1.0
1.0
1.0
1.0
1.0
1.0
1.0
1.0
1.0
1.0
1.0
1.0
1.0
1.0
1.0
1.0
1.0
1.0
1.0
1.0
1.0
1.0
1.0
1.0
1.0
1.0
1.0
1.0
1.0
1.0
1.0
1.0
1.0
1.0
1.0
1.0
1.0
1.0
1.0
1.0
1.0
1.0
1.0
1.0
1.0
1.0
1.0
1.0
1.0
1.0
1.0
1.0
1.0
1.0
1.0
1.0
1.0
1.0
1.0
1.0
1.0
1.0
1.0
1.0
1.0
1.0
1.0
1.0
1.0
1.0
1.0
1.0
