# Supplementary material for: Systematic identification of cancer driving signaling pathways based on mutual exclusivity of genomic alterations
Source: Genome Biol. 2015 Feb 26;16(1):45. doi: 10.1186/s13059-015-0612-6 (PMC4381444; doi:10.1186/s13059-015-0612-6)
Supplement: Additional file 2 — Datasets and result details. Zip archive with the datasets used in the study, the signaling network, result gene groups, significances, oncoprints, and other output result files. It also contains the simulated datasets and related networks. [file 13059_2015_612_MOESM2_ESM.zip › data-tcga/GBM/randscores/randfile-1409066951374-600.txt]

0.0148
0.0148
0.0148
0.03447087211306446
0.0393
0.0404
0.0404
0.0404
0.0481
0.053106744556558685
0.053106744556558685
0.05539993775287893
0.056467181467181465
0.0573
0.0612
0.0882495164410058
0.0882495164410058
0.09324009324009325
0.09324009324009325
0.09330143540669857
0.10325930199019324
0.1076923076923077
0.12453952961178805
0.12886597938144329
0.1477
0.1624203821656051
0.16902944383860413
0.17503059975520197
0.18210361067503925
0.18726114649681527
0.18726114649681527
0.18726114649681527
0.1955
0.19674355495251017
0.20388349514563106
0.21283509341998375
0.2249409744580382
0.22727272727272727
0.2275
0.2275
0.2275
0.2307
0.23809523809523808
0.2387
0.24444444444444444
0.2543830992050528
0.29826732673267325
0.3145
0.3145
0.3169
0.3169
0.3205
0.32657657657657657
0.3352
0.33925925925925926
0.35662148070907196
0.358974358974359
0.362576346474181
0.36363636363636365
0.37142857142857144
0.37142857142857144
0.37142857142857144
0.37142857142857144
0.375
0.37846655791190864
0.3788
0.3788
0.3788
0.3853092783505155
0.3870967741935484
0.4002770083102493
0.41025641025641024
0.4166666666666667
0.41773778920308485
0.42159383033419023
0.43478260869565216
0.4353
0.44
0.44473007712082263
0.44473007712082263
0.4461538461538462
0.4492753623188406
0.4492753623188406
0.4492753623188406
0.4492753623188406
0.4498714652956298
0.4533333333333333
0.4583333333333333
0.4642857142857143
0.47619047619047616
0.47619047619047616
0.4782608695652174
0.48148148148148145
0.5
0.5
0.5
0.5114503816793893
0.5384615384615384
0.5384615384615384
0.5389568576947843
0.5416666666666666
0.5460455037919827
0.5512465373961218
0.5517241379310345
0.56
0.5714285714285714
0.580715059588299
0.5882352941176471
0.5882352941176471
0.5882352941176471
0.5882352941176471
0.5925925925925926
0.6
0.6097678916827853
0.6111111111111112
0.6111111111111112
0.625
0.625
0.625
0.6285714285714286
0.631578947368421
0.64
0.6428571428571429
0.6470588235294118
0.6476
0.6476
0.6551724137931034
0.6666666666666666
0.6666666666666666
0.6666666666666666
0.6666666666666666
0.6875
0.6875
0.6875
0.6875
0.7096774193548387
0.7130559540889526
0.7142857142857143
0.7142857142857143
0.7142857142857143
0.7142857142857143
0.7142857142857143
0.7142857142857143
0.72
0.7297297297297297
0.7333333333333333
0.7352941176470589
0.7368421052631579
0.75
0.7608695652173914
0.7619047619047619
0.7686196623634558
0.7692307692307693
0.7692307692307693
0.7692307692307693
0.7692307692307693
0.7692307692307693
0.7692307692307693
0.7718
0.7857142857142857
0.7894736842105263
0.7927
0.7958
0.7958
0.7979
0.8
0.8
0.8
0.8
0.8125
0.8125
0.8125
0.8149058149058149
0.8323
0.8333333333333334
0.8333333333333334
0.8333333333333334
0.8333333333333334
0.8333333333333334
0.8333333333333334
0.8333333333333334
0.8636363636363636
0.8666666666666667
0.875
0.875
0.8857142857142857
0.9090909090909091
0.9090909090909091
0.9090909090909091
0.9090909090909091
0.9090909090909091
0.9090909090909091
0.9090909090909091
0.9090909090909091
0.9166666666666666
0.9166666666666666
0.9166666666666666
0.92
0.9230769230769231
0.9230769230769231
0.9285714285714286
0.9333333333333333
0.9333333333333333
0.9361702127659575
0.9411764705882353
0.9411764705882353
0.9411764705882353
0.9523809523809523
0.9523809523809523
0.9583333333333334
0.9944237918215614
1.0
1.0
1.0
1.0
1.0
1.0
1.0
1.0
1.0
1.0
1.0
1.0
1.0
1.0
1.0
1.0
1.0
1.0
1.0
1.0
1.0
1.0
1.0
1.0
1.0
1.0
1.0
1.0
1.0
1.0
1.0
1.0
1.0
1.0
1.0
1.0
1.0
1.0
1.0
1.0
1.0
1.0
1.0
1.0
1.0
1.0
1.0
1.0
1.0
1.0
1.0
1.0
1.0
1.0
1.0
1.0
1.0
1.0
1.0
1.0
1.0
1.0
1.0
1.0
1.0
1.0
1.0
1.0
1.0
1.0
1.0
1.0
1.0
1.0
1.0
1.0
1.0
1.0
1.0
1.0
1.0
1.0
1.0
1.0
1.0
1.0
1.0
1.0
1.0
1.0
1.0
