# Supplementary material for: Systematic identification of cancer driving signaling pathways based on mutual exclusivity of genomic alterations
Source: Genome Biol. 2015 Feb 26;16(1):45. doi: 10.1186/s13059-015-0612-6 (PMC4381444; doi:10.1186/s13059-015-0612-6)
Supplement: Additional file 2 — Datasets and result details. Zip archive with the datasets used in the study, the signaling network, result gene groups, significances, oncoprints, and other output result files. It also contains the simulated datasets and related networks. [file 13059_2015_612_MOESM2_ESM.zip › data-tcga/GBM/randscores/randfile-1409067070053-67.txt]

0.06831143069675179
0.06831143069675179
0.0705
0.0705
0.0705
0.10101311084624554
0.1074
0.1555
0.1804564907275321
0.1868
0.2
0.2025028441410694
0.2031
0.2031
0.22105263157894736
0.22105263157894736
0.2226
0.24210526315789474
0.258719086873811
0.258719086873811
0.26525974025974025
0.26965851105586813
0.304472650347537
0.3073446327683616
0.30970489808335866
0.30970489808335866
0.31294236602628916
0.3151553582752061
0.3151553582752061
0.3151553582752061
0.3174
0.31810035842293904
0.31810035842293904
0.3225806451612903
0.3308462595719615
0.3311
0.33303112722877004
0.33303112722877004
0.33303112722877004
0.33303112722877004
0.33303112722877004
0.33303112722877004
0.33303112722877004
0.33303112722877004
0.33303112722877004
0.33303112722877004
0.33303112722877004
0.33303112722877004
0.3374329451785948
0.34
0.3421875
0.3465587044534413
0.3467
0.3467
0.3513
0.351593625498008
0.351593625498008
0.351593625498008
0.35714285714285715
0.3575402635431918
0.38472368884195707
0.3912
0.43478260869565216
0.4375
0.4375
0.43902439024390244
0.4442295293359123
0.4528301886792453
0.4631578947368421
0.4636
0.4636
0.4636
0.46699117736537876
0.4751
0.481437125748503
0.48412698412698413
0.48433420365535246
0.48433420365535246
0.4883884588318086
0.4993
0.5
0.5
0.5043244282144916
0.5065
0.5065
0.5128205128205128
0.5128205128205128
0.517393811262733
0.5192
0.5238095238095238
0.5249003984063745
0.5263157894736842
0.5263157894736842
0.5454545454545454
0.5483870967741935
0.5522
0.5555555555555556
0.5588235294117647
0.5625
0.5833333333333334
0.5882352941176471
0.5897435897435898
0.5909090909090909
0.5925925925925926
0.6071428571428571
0.6086956521739131
0.6111111111111112
0.6111111111111112
0.6111111111111112
0.6153846153846154
0.6190476190476191
0.6296296296296297
0.6296296296296297
0.6319493314567206
0.6363636363636364
0.65
0.6666666666666666
0.6666666666666666
0.6766995329527763
0.68
0.6818181818181818
0.6857142857142857
0.7058823529411765
0.7142857142857143
0.7142857142857143
0.721205597416577
0.7272727272727273
0.7283653846153846
0.7368421052631579
0.7415865384615384
0.7415865384615384
0.7429
0.7478
0.74800796812749
0.74800796812749
0.7490347490347491
0.7490347490347491
0.7490347490347491
0.75
0.75
0.76057195010648
0.761460880195599
0.7647058823529411
0.7647058823529411
0.7692307692307693
0.7729672650475184
0.7857142857142857
0.7857142857142857
0.8031914893617021
0.8031914893617021
0.8031914893617021
0.8067581837381204
0.8095238095238095
0.8095238095238095
0.8148148148148148
0.8181818181818182
0.8181818181818182
0.8181818181818182
0.8214285714285714
0.8235294117647058
0.8259187620889749
0.8333333333333334
0.8333333333333334
0.8333333333333334
0.8333333333333334
0.8347
0.8445344129554656
0.8445344129554656
0.8445344129554656
0.8445344129554656
0.8445344129554656
0.8445344129554656
0.8445344129554656
0.8445344129554656
0.8461538461538461
0.8461538461538461
0.8461538461538461
0.8461538461538461
0.8528801245459263
0.8571428571428571
0.8666666666666667
0.8826347305389222
0.8874
0.9047619047619048
0.9050817103201254
0.9090909090909091
0.9090909090909091
0.9090909090909091
0.9090909090909091
0.9285714285714286
0.9468926553672317
0.9667519181585678
0.9714285714285714
0.9799836601307189
0.9854696419304618
0.9854696419304618
1.0
1.0
1.0
1.0
1.0
1.0
1.0
1.0
1.0
1.0
1.0
1.0
1.0
1.0
1.0
1.0
1.0
1.0
1.0
1.0
1.0
1.0
1.0
1.0
1.0
1.0
1.0
1.0
1.0
1.0
1.0
1.0
1.0
1.0
1.0
1.0
1.0
1.0
1.0
1.0
1.0
1.0
1.0
1.0
1.0
1.0
1.0
1.0
1.0
1.0
1.0
1.0
1.0
1.0
1.0
1.0
1.0
1.0
1.0
1.0
1.0
1.0
1.0
1.0
1.0
1.0
1.0
1.0
1.0
1.0
1.0
1.0
1.0
1.0
1.0
1.0
1.0
1.0
1.0
1.0
1.0
1.0
1.0
1.0
1.0
1.0
1.0
1.0
1.0
1.0
1.0
1.0
1.0
1.0
1.0
1.0
1.0
1.0
1.0
1.0
1.0
1.0
1.0
1.0
1.0
1.0
