# Supplementary material for: Systematic identification of cancer driving signaling pathways based on mutual exclusivity of genomic alterations
Source: Genome Biol. 2015 Feb 26;16(1):45. doi: 10.1186/s13059-015-0612-6 (PMC4381444; doi:10.1186/s13059-015-0612-6)
Supplement: Additional file 2 — Datasets and result details. Zip archive with the datasets used in the study, the signaling network, result gene groups, significances, oncoprints, and other output result files. It also contains the simulated datasets and related networks. [file 13059_2015_612_MOESM2_ESM.zip › data-tcga/GBM/randscores/randfile-1409067083942-885.txt]

0.0189
0.0189
0.0189
0.046
0.13630573248407643
0.13630573248407643
0.14814814814814814
0.14814814814814814
0.14814814814814814
0.15432098765432098
0.1675
0.18265119120342088
0.18439962911451088
0.18439962911451088
0.18439962911451088
0.18783068783068782
0.18783068783068782
0.18783068783068782
0.18783068783068782
0.18783068783068782
0.18783068783068782
0.18783068783068782
0.18783068783068782
0.2080607170897671
0.2297
0.23591087811271297
0.23591087811271297
0.24061196105702365
0.24390243902439024
0.2566
0.2682926829268293
0.2682926829268293
0.28051181102362205
0.28051181102362205
0.28051181102362205
0.28051181102362205
0.2910421749738585
0.2910421749738585
0.30494885264030963
0.30494885264030963
0.33796296296296297
0.33796296296296297
0.34146341463414637
0.3462
0.3541666666666667
0.364968152866242
0.3673469387755102
0.3673469387755102
0.36811023622047245
0.36811023622047245
0.3695652173913043
0.3753
0.37833333333333335
0.3853503184713376
0.3858267716535433
0.3902439024390244
0.3902439024390244
0.3902439024390244
0.3902439024390244
0.3918918918918919
0.4035683942225998
0.4062
0.4131690412013862
0.4173076923076923
0.41935483870967744
0.4230769230769231
0.4256993006993007
0.42774822695035464
0.4357
0.43840271877655057
0.4399
0.44680851063829785
0.4485
0.4547244094488189
0.4566929133858268
0.45907303705468844
0.46153846153846156
0.4666666666666667
0.47006369426751593
0.48892171344165436
0.495171202809482
0.495171202809482
0.5004351610095735
0.5055225148683092
0.518917679431323
0.5195729537366548
0.5238095238095238
0.5405405405405406
0.5428571428571428
0.55
0.5509259259259259
0.5543478260869565
0.5608
0.5608
0.5609756097560976
0.5664
0.5664
0.5675675675675675
0.5756
0.588134135855546
0.588134135855546
0.5882352941176471
0.6
0.6111111111111112
0.6141975308641975
0.6148
0.6190476190476191
0.6252
0.6304347826086957
0.6304347826086957
0.631578947368421
0.6356
0.6358870487310855
0.6376811594202898
0.6382978723404256
0.6466049382716049
0.6571
0.6666666666666666
0.6666666666666666
0.6666666666666666
0.6666666666666666
0.6666666666666666
0.6715686274509803
0.6744510282328338
0.6764705882352942
0.6764705882352942
0.6764705882352942
0.6842105263157895
0.6842105263157895
0.7011
0.7037037037037037
0.7037037037037037
0.7037037037037037
0.7037037037037037
0.7037037037037037
0.7037037037037037
0.7037037037037037
0.7037037037037037
0.7037037037037037
0.7037037037037037
0.7052947052947053
0.7142857142857143
0.7223466188983431
0.7223466188983431
0.7223466188983431
0.7299596954769368
0.7446808510638298
0.7446808510638298
0.7481132075471698
0.75
0.75
0.7523
0.7619047619047619
0.7619047619047619
0.7659574468085106
0.7692307692307693
0.7692307692307693
0.7716049382716049
0.7804878048780488
0.7808641975308642
0.7857142857142857
0.7857142857142857
0.7857142857142857
0.7857142857142857
0.7968
0.8
0.8018
0.8218085106382979
0.8260869565217391
0.8333333333333334
0.8461538461538461
0.8636363636363636
0.8727836879432624
0.8772163120567376
0.889
0.889
0.8893905191873589
0.8947368421052632
0.8982469512195121
0.9090909090909091
0.9090909090909091
0.9090909090909091
0.9166666666666666
0.9166666666666666
0.9203084832904884
0.9230769230769231
0.9285714285714286
0.9285714285714286
0.9285714285714286
0.9285714285714286
0.9333333333333333
0.9384
0.9523809523809523
0.9583333333333334
0.993587325537533
0.9965010496850945
0.9973
0.9993002099370188
1.0
1.0
1.0
1.0
1.0
1.0
1.0
1.0
1.0
1.0
1.0
1.0
1.0
1.0
1.0
1.0
1.0
1.0
1.0
1.0
1.0
1.0
1.0
1.0
1.0
1.0
1.0
1.0
1.0
1.0
1.0
1.0
1.0
1.0
1.0
1.0
1.0
1.0
1.0
1.0
1.0
1.0
1.0
1.0
1.0
1.0
1.0
1.0
1.0
1.0
1.0
1.0
1.0
1.0
1.0
1.0
1.0
1.0
1.0
1.0
1.0
1.0
1.0
1.0
1.0
1.0
1.0
1.0
1.0
1.0
1.0
1.0
1.0
1.0
1.0
1.0
1.0
1.0
1.0
1.0
1.0
1.0
1.0
1.0
1.0
1.0
1.0
1.0
1.0
1.0
1.0
1.0
1.0
1.0
1.0
1.0
1.0
1.0
1.0
1.0
1.0
1.0
1.0
1.0
