# Supplementary material for: Systematic identification of cancer driving signaling pathways based on mutual exclusivity of genomic alterations
Source: Genome Biol. 2015 Feb 26;16(1):45. doi: 10.1186/s13059-015-0612-6 (PMC4381444; doi:10.1186/s13059-015-0612-6)
Supplement: Additional file 2 — Datasets and result details. Zip archive with the datasets used in the study, the signaling network, result gene groups, significances, oncoprints, and other output result files. It also contains the simulated datasets and related networks. [file 13059_2015_612_MOESM2_ESM.zip › data-tcga/GBM/randscores/randfile-1409068394830-50.txt]

0.07574349442379182
0.07574349442379182
0.07574349442379182
0.07574349442379182
0.1561297416162727
0.1763
0.1763
0.19389978213507625
0.19389978213507625
0.2037037037037037
0.21739130434782608
0.21739130434782608
0.21739130434782608
0.2201
0.233
0.23548922056384744
0.23548922056384744
0.23548922056384744
0.23548922056384744
0.23548922056384744
0.23548922056384744
0.23548922056384744
0.23597359735973597
0.23684210526315788
0.2374727668845316
0.2391304347826087
0.2391304347826087
0.2391304347826087
0.2391304347826087
0.24271844660194175
0.2564102564102564
0.26894254787676936
0.273972602739726
0.273972602739726
0.2765957446808511
0.3155
0.3186304750154226
0.34107203823830656
0.34375
0.34858313417548653
0.35261981624037747
0.35261981624037747
0.35261981624037747
0.3547854785478548
0.37970401691331923
0.3932757557063541
0.4147339699863574
0.4147339699863574
0.4147339699863574
0.4147339699863574
0.419
0.419
0.42424242424242425
0.44607843137254904
0.44680851063829785
0.4540023894862604
0.4542974079126876
0.4542974079126876
0.45454545454545453
0.46296296296296297
0.4642857142857143
0.48021828103683495
0.48256285482562855
0.5102319236016372
0.5102319236016372
0.5102319236016372
0.5102319236016372
0.5102319236016372
0.5102319236016372
0.5106382978723404
0.5172413793103449
0.5185185185185185
0.5342465753424658
0.5342465753424658
0.5428571428571428
0.5428571428571428
0.5428571428571428
0.5621769855500475
0.562464669304692
0.5811823480432973
0.5811823480432973
0.5866666666666667
0.5882352941176471
0.6
0.6209813874788495
0.6266666666666667
0.6266666666666667
0.630718954248366
0.6323529411764706
0.6369257950530035
0.6410891089108911
0.6410891089108911
0.6410891089108911
0.6491228070175439
0.6896551724137931
0.6956521739130435
0.7142857142857143
0.7142857142857143
0.7142857142857143
0.7142857142857143
0.7142857142857143
0.7142857142857143
0.7142857142857143
0.722495894909688
0.7368421052631579
0.75
0.75
0.75
0.7653276955602537
0.7653276955602537
0.7653276955602537
0.7653276955602537
0.7653276955602537
0.7727272727272727
0.7727272727272727
0.7777777777777778
0.7857142857142857
0.7857142857142857
0.7857142857142857
0.7857142857142857
0.7857142857142857
0.7866666666666666
0.7950530035335689
0.7950530035335689
0.7975133214920072
0.8053435114503816
0.8071881606765328
0.8095238095238095
0.8108108108108109
0.8118234804329725
0.8125
0.8235294117647058
0.8260869565217391
0.8260869565217391
0.8260869565217391
0.8333333333333334
0.8333333333333334
0.8461538461538461
0.8461538461538461
0.8468468468468469
0.85
0.8501
0.8571428571428571
0.8571428571428571
0.8571428571428571
0.8620689655172413
0.868052417532761
0.868052417532761
0.8724
0.875
0.875
0.8807049254405784
0.8888888888888888
0.9020618556701031
0.9090909090909091
0.9090909090909091
0.9090909090909091
0.9090909090909091
0.9117647058823529
0.9230769230769231
0.9230769230769231
0.9247357293868922
0.9247357293868922
0.9247357293868922
0.9259259259259259
0.928416485900217
0.9285714285714286
0.9285714285714286
0.9333333333333333
0.9411764705882353
0.9444444444444444
0.9498207885304659
0.9583333333333334
0.9727891156462585
0.9727891156462585
0.9782608695652174
0.981924988703118
0.989
1.0
1.0
1.0
1.0
1.0
1.0
1.0
1.0
1.0
1.0
1.0
1.0
1.0
1.0
1.0
1.0
1.0
1.0
1.0
1.0
1.0
1.0
1.0
1.0
1.0
1.0
1.0
1.0
1.0
1.0
1.0
1.0
1.0
1.0
1.0
1.0
1.0
1.0
1.0
1.0
1.0
1.0
1.0
1.0
1.0
1.0
1.0
1.0
1.0
1.0
1.0
1.0
1.0
1.0
1.0
1.0
1.0
1.0
1.0
1.0
1.0
1.0
1.0
1.0
1.0
1.0
1.0
1.0
1.0
1.0
1.0
1.0
1.0
1.0
1.0
1.0
1.0
1.0
1.0
1.0
1.0
1.0
1.0
1.0
1.0
1.0
1.0
1.0
1.0
1.0
1.0
1.0
1.0
1.0
1.0
1.0
1.0
1.0
1.0
1.0
1.0
1.0
1.0
1.0
1.0
1.0
1.0
1.0
1.0
1.0
1.0
1.0
1.0
1.0
1.0
1.0
1.0
1.0
1.0
1.0
1.0
1.0
1.0
