# Supplementary material for: Systematic identification of cancer driving signaling pathways based on mutual exclusivity of genomic alterations
Source: Genome Biol. 2015 Feb 26;16(1):45. doi: 10.1186/s13059-015-0612-6 (PMC4381444; doi:10.1186/s13059-015-0612-6)
Supplement: Additional file 2 — Datasets and result details. Zip archive with the datasets used in the study, the signaling network, result gene groups, significances, oncoprints, and other output result files. It also contains the simulated datasets and related networks. [file 13059_2015_612_MOESM2_ESM.zip › data-tcga/OV/randscores/randfile-1409071938078-93.txt]

0.0607
0.0607
0.0607
0.0721
0.0721
0.09327885021840214
0.09327885021840214
0.1232
0.1232
0.1404
0.1407446527594402
0.1631727158948686
0.1631727158948686
0.16393442622950818
0.16393442622950818
0.21064501578709968
0.21064501578709968
0.2280114722753346
0.2280114722753346
0.2280114722753346
0.2313
0.2495
0.2704626334519573
0.2930979133226324
0.2930979133226324
0.30952380952380953
0.30952380952380953
0.3215590742996346
0.33556638246041415
0.33556638246041415
0.3516
0.35332390381895334
0.35332390381895334
0.3569620253164557
0.3569620253164557
0.3729456384323641
0.3729456384323641
0.3735
0.3735
0.3761
0.3898096992019644
0.3898096992019644
0.3919694072657744
0.3919694072657744
0.39357945425361157
0.39357945425361157
0.40536672629695886
0.40536672629695886
0.4112
0.41392904073587383
0.4145
0.4368029739776952
0.4368029739776952
0.44697808279831747
0.46746031746031746
0.46746031746031746
0.47623278542869835
0.47623278542869835
0.5104281009879253
0.5172413793103449
0.5172413793103449
0.5203679369250985
0.5203679369250985
0.5203679369250985
0.521
0.5217391304347826
0.5393
0.5393
0.5421
0.5434782608695652
0.5434782608695652
0.5448415374241402
0.5454545454545454
0.5477
0.5531914893617021
0.5555555555555556
0.5555555555555556
0.5555555555555556
0.5612172682236376
0.5616438356164384
0.5879
0.5879
0.5991
0.5997
0.6153846153846154
0.6253411306042885
0.6296296296296297
0.6487376509330406
0.6487376509330406
0.6545454545454545
0.6545454545454545
0.6550218340611353
0.6550218340611353
0.6583047266965936
0.6587922403003754
0.6608
0.6657645466847091
0.6744639376218323
0.6756756756756757
0.6854
0.6896551724137931
0.6896551724137931
0.6896551724137931
0.6903409090909091
0.6923076923076923
0.6923076923076923
0.6948
0.6953846153846154
0.6989
0.70417918601475
0.7142857142857143
0.7142857142857143
0.7178294573643411
0.7178294573643411
0.7184966838614592
0.7184966838614592
0.7220190197512801
0.7222832052689352
0.7307692307692307
0.7410915651781687
0.7410915651781687
0.7419354838709677
0.7426303854875284
0.7426303854875284
0.743
0.7489756897022671
0.7514
0.7514
0.7568786648624267
0.7586206896551724
0.7649
0.7672886937431395
0.7692307692307693
0.7692307692307693
0.7710730948678072
0.773
0.773
0.7878
0.7929824561403509
0.7956
0.8011323425336164
0.8027
0.802729044834308
0.8095238095238095
0.8110091743119267
0.8210526315789474
0.8260283209710048
0.8275862068965517
0.8284023668639053
0.8284023668639053
0.8333333333333334
0.8343949044585988
0.8387096774193549
0.8409986859395532
0.8417
0.8472271914132379
0.849438202247191
0.8561151079136691
0.8666666666666667
0.8667339727410399
0.868766404199475
0.869
0.869
0.8780487804878049
0.8884990253411306
0.8974358974358975
0.8998211091234347
0.9
0.9
0.9041
0.9090909090909091
0.9107692307692308
0.9107692307692308
0.9166666666666666
0.9166666666666666
0.9166666666666666
0.9166666666666666
0.9169590643274854
0.9169590643274854
0.9169590643274854
0.9169590643274854
0.9197
0.9285714285714286
0.9333333333333333
0.9354984212900316
0.9354984212900316
0.9388434756282168
0.9388434756282168
0.9419
0.9488993710691824
0.95
0.9506037321624589
0.9506037321624589
0.9567
0.9567099567099567
0.9574468085106383
0.958005249343832
0.959493670886076
0.9602157788267026
0.9644
0.9668615984405458
0.9672514619883041
0.9881376037959668
0.9884135472370766
0.9887
0.9918
0.993234100135318
0.995609220636663
0.9956296093963398
0.9963915200721696
0.9967069154774972
0.9968810916179337
0.9968810916179337
0.9973753280839895
0.9983948635634029
0.9991
0.9991805517618138
0.9995557529986673
0.9997264021887825
0.9998444790046657
1.0
1.0
1.0
1.0
1.0
1.0
1.0
1.0
1.0
1.0
1.0
1.0
1.0
1.0
1.0
1.0
1.0
1.0
1.0
1.0
1.0
1.0
1.0
1.0
1.0
1.0
1.0
1.0
1.0
1.0
1.0
1.0
1.0
1.0
1.0
1.0
1.0
1.0
1.0
1.0
1.0
1.0
1.0
1.0
1.0
1.0
1.0
1.0
1.0
1.0
1.0
1.0
1.0
1.0
1.0
1.0
1.0
1.0
1.0
1.0
1.0
1.0
1.0
1.0
1.0
1.0
1.0
1.0
1.0
1.0
1.0
1.0
1.0
1.0
1.0
1.0
1.0
1.0
1.0
1.0
1.0
1.0
1.0
1.0
1.0
1.0
1.0
1.0
1.0
1.0
1.0
1.0
1.0
1.0
1.0
1.0
1.0
1.0
1.0
1.0
1.0
1.0
1.0
1.0
1.0
1.0
1.0
1.0
1.0
1.0
1.0
1.0
1.0
1.0
1.0
1.0
1.0
1.0
1.0
1.0
1.0
1.0
1.0
1.0
1.0
1.0
1.0
1.0
1.0
1.0
