# Supplementary material for: Systematic identification of cancer driving signaling pathways based on mutual exclusivity of genomic alterations
Source: Genome Biol. 2015 Feb 26;16(1):45. doi: 10.1186/s13059-015-0612-6 (PMC4381444; doi:10.1186/s13059-015-0612-6)
Supplement: Additional file 2 — Datasets and result details. Zip archive with the datasets used in the study, the signaling network, result gene groups, significances, oncoprints, and other output result files. It also contains the simulated datasets and related networks. [file 13059_2015_612_MOESM2_ESM.zip › data-tcga/OV/randscores/randfile-1409071975235-803.txt]

0.06992574257425743
0.06992574257425743
0.06992574257425743
0.09398355754857997
0.09398355754857997
0.09398355754857997
0.16621004566210046
0.16621004566210046
0.18509777478084963
0.18509777478084963
0.18926103136629452
0.19351179673321234
0.19351179673321234
0.19351179673321234
0.19880174291938998
0.19880174291938998
0.24390243902439024
0.24390243902439024
0.2986111111111111
0.2986111111111111
0.2988650693568726
0.30156569094622193
0.30156569094622193
0.308964316797215
0.3190921228304406
0.326036866359447
0.34186687672311933
0.34186687672311933
0.3598901098901099
0.3598901098901099
0.36180162441545655
0.36967475950526796
0.36967475950526796
0.37356143079315707
0.37763713080168776
0.37763713080168776
0.39631336405529954
0.39631336405529954
0.40476190476190477
0.4177215189873418
0.4183239843617202
0.4231763068972371
0.43902439024390244
0.4520222045995242
0.45714285714285713
0.47262247838616717
0.47262247838616717
0.47262247838616717
0.4735576923076923
0.48297604035308955
0.48297604035308955
0.4850374064837905
0.48936170212765956
0.48936170212765956
0.4916653180126234
0.4916653180126234
0.4943295530353569
0.4943295530353569
0.49960348929421095
0.49960348929421095
0.5022970903522205
0.5052631578947369
0.5052631578947369
0.5161290322580645
0.5217391304347826
0.5259048970901349
0.5370086778968862
0.5467323840817817
0.5552665799739922
0.5618421052631579
0.5914
0.6
0.6145833333333334
0.6153846153846154
0.6223067173637515
0.6223067173637515
0.6249008723235527
0.6261453879047038
0.6280729579698652
0.630814613115498
0.6363636363636364
0.636849132176235
0.64
0.6457
0.6457
0.6464646464646465
0.6464646464646465
0.6464646464646465
0.6472663139329806
0.6493738819320215
0.6493738819320215
0.6497190259566498
0.6501
0.6532766657526734
0.6569783383602962
0.6570289132602194
0.6570289132602194
0.663093415007657
0.663093415007657
0.6661991584852734
0.6661991584852734
0.6661991584852734
0.6760350973402797
0.6842105263157895
0.6888888888888889
0.6888888888888889
0.6962576153176675
0.7037037037037037
0.7037037037037037
0.7037037037037037
0.7083333333333334
0.7105263157894737
0.718809980806142
0.7220708446866485
0.7228
0.7228
0.7251
0.7272727272727273
0.7272727272727273
0.7291666666666666
0.7291666666666666
0.7307692307692307
0.7338
0.7405635300372142
0.7405635300372142
0.7405635300372142
0.7463284379172229
0.75
0.75
0.7521246458923513
0.7619047619047619
0.7634069400630915
0.7634069400630915
0.7674655787863335
0.767644726407613
0.767644726407613
0.767644726407613
0.767644726407613
0.7755749405233942
0.7941176470588235
0.8
0.8023
0.8125
0.8125
0.8172157279489904
0.8172157279489904
0.8235294117647058
0.8274
0.8312559923298178
0.8333333333333334
0.8333333333333334
0.8333333333333334
0.8333333333333334
0.8387096774193549
0.8478260869565217
0.8571428571428571
0.8571428571428571
0.8580246913580247
0.8715382506169455
0.8804
0.8804
0.8863893833953714
0.8865435356200527
0.8888888888888888
0.8888888888888888
0.8974358974358975
0.8974358974358975
0.9007832898172323
0.9021164021164021
0.9025
0.9032258064516129
0.9048374306106265
0.9050715214564369
0.9088410444342647
0.9090909090909091
0.9090909090909091
0.9122807017543859
0.91593973037272
0.9166666666666666
0.9178152118427769
0.9183187946074544
0.9260089686098655
0.9292861907938625
0.9333333333333333
0.9333333333333333
0.9373134328358209
0.9373134328358209
0.9428303655107779
0.9455128205128205
0.9455128205128205
0.9459459459459459
0.9459459459459459
0.9472573839662447
0.9473684210526315
0.9492847854356307
0.9497354497354498
0.9546703296703297
0.9565217391304348
0.9565217391304348
0.9565217391304348
0.957176843774782
0.9616519174041298
0.9629629629629629
0.9629629629629629
0.9638747658549639
0.9666849465313957
0.9738302934179223
0.9739368998628258
0.9794238683127572
0.9798234552332913
0.9809885931558935
0.9816890881913304
0.9831223628691983
0.9840909090909091
0.9852045256744996
0.9852045256744996
0.9854897218863361
0.9893658920834975
0.99039780521262
0.9910297811266595
0.9911
0.9918680822227242
0.9933
0.9935686015831134
0.9946761313220941
0.9957
0.9959749552772809
0.9975916510569975
0.9986263736263736
0.9987124463519313
0.9990105540897097
0.9990838295923041
0.9992526158445441
0.999626307922272
0.9998629010145325
1.0
1.0
1.0
1.0
1.0
1.0
1.0
1.0
1.0
1.0
1.0
1.0
1.0
1.0
1.0
1.0
1.0
1.0
1.0
1.0
1.0
1.0
1.0
1.0
1.0
1.0
1.0
1.0
1.0
1.0
1.0
1.0
1.0
1.0
1.0
1.0
1.0
1.0
1.0
1.0
1.0
1.0
1.0
1.0
1.0
1.0
1.0
1.0
1.0
1.0
1.0
1.0
1.0
1.0
1.0
1.0
1.0
1.0
1.0
1.0
1.0
1.0
1.0
1.0
1.0
1.0
1.0
1.0
1.0
1.0
1.0
1.0
1.0
1.0
1.0
1.0
1.0
1.0
1.0
1.0
1.0
1.0
1.0
1.0
1.0
1.0
1.0
1.0
1.0
1.0
1.0
1.0
1.0
1.0
1.0
1.0
1.0
1.0
1.0
1.0
1.0
1.0
1.0
1.0
1.0
1.0
1.0
1.0
1.0
1.0
1.0
1.0
1.0
1.0
1.0
