# Supplementary material for: Systematic identification of cancer driving signaling pathways based on mutual exclusivity of genomic alterations
Source: Genome Biol. 2015 Feb 26;16(1):45. doi: 10.1186/s13059-015-0612-6 (PMC4381444; doi:10.1186/s13059-015-0612-6)
Supplement: Additional file 2 — Datasets and result details. Zip archive with the datasets used in the study, the signaling network, result gene groups, significances, oncoprints, and other output result files. It also contains the simulated datasets and related networks. [file 13059_2015_612_MOESM2_ESM.zip › data-tcga/OV/randscores/randfile-1409071990358-416.txt]

0.06669798027242838
0.11689217464081463
0.11689217464081463
0.14049125418682545
0.14049125418682545
0.14049125418682545
0.1525957000524384
0.1651348947524459
0.18048891935115377
0.1819078947368421
0.1819078947368421
0.19856496646389019
0.19856496646389019
0.21374703727644903
0.21374703727644903
0.21374703727644903
0.24896164182751038
0.24896164182751038
0.25222437137330755
0.25457715780296425
0.25457715780296425
0.27297206327835744
0.27297206327835744
0.30835913312693497
0.3246753246753247
0.35109983079526225
0.3794815891472868
0.3794815891472868
0.3877551020408163
0.3951
0.4
0.4008097165991903
0.428757225433526
0.428757225433526
0.4359504132231405
0.4397509256142713
0.4593607305936073
0.4593607305936073
0.4664
0.4664
0.4727272727272727
0.47489539748953974
0.47489539748953974
0.4819087572102779
0.5047619047619047
0.5075
0.5082600300364729
0.5127145581691036
0.5127145581691036
0.5135135135135135
0.5283937263385614
0.5424553812871823
0.5547320410490307
0.5567149108044429
0.5567149108044429
0.5576923076923077
0.5594384405615594
0.56
0.56
0.575
0.5885466794995188
0.5934971098265895
0.5938
0.5999085505258345
0.6088709677419355
0.6092050209205021
0.611085016439643
0.618163644152506
0.6188642925890279
0.625
0.625
0.6304
0.6304
0.6304
0.6363636363636364
0.6554112554112554
0.6666666666666666
0.6666666666666666
0.6703296703296703
0.6703296703296703
0.6748971193415638
0.675
0.6754755091735398
0.6754755091735398
0.6756756756756757
0.6756756756756757
0.6762
0.6762
0.68
0.68
0.6802
0.6884343036978757
0.6884343036978757
0.6887019230769231
0.7018095987411487
0.7067901234567902
0.7067901234567902
0.711864406779661
0.7142857142857143
0.7142857142857143
0.7222222222222222
0.7382623615660583
0.7413793103448276
0.7466379774072082
0.7469879518072289
0.7526011560693642
0.7658643326039387
0.7658643326039387
0.7715780296425457
0.7751479289940828
0.7751479289940828
0.7775155546020167
0.7775155546020167
0.8103946102021174
0.8121240166589542
0.813265306122449
0.813265306122449
0.8132820019249278
0.8144135657089024
0.8189300411522634
0.8268131868131868
0.8324742268041238
0.8324742268041238
0.8333333333333334
0.8333333333333334
0.8333333333333334
0.8333333333333334
0.8405
0.8413870806209314
0.8417721518987342
0.8421052631578947
0.8421052631578947
0.8461538461538461
0.8477834444880346
0.8477834444880346
0.8571
0.8571428571428571
0.8578901482127289
0.8636363636363636
0.8661087866108786
0.8668
0.8692240627724499
0.871052006649252
0.8775510204081632
0.8783
0.8796
0.8888094386843046
0.8888888888888888
0.89
0.8947368421052632
0.897745149449397
0.897745149449397
0.897745149449397
0.902928870292887
0.902928870292887
0.9087695674128935
0.9090909090909091
0.9090909090909091
0.9090909090909091
0.9090909090909091
0.9090909090909091
0.9146408334856516
0.9171856589799697
0.9171856589799697
0.9171856589799697
0.9205933682373473
0.9230769230769231
0.9285714285714286
0.9309974973185556
0.931712549159814
0.9331875607385811
0.9333333333333333
0.9435180204410973
0.944153577661431
0.9444444444444444
0.9444444444444444
0.9473684210526315
0.9473684210526315
0.947985347985348
0.95
0.9583333333333334
0.9596730245231607
0.96
0.9605449591280654
0.966335633731695
0.9665924276169265
0.9723691945914168
0.9736842105263158
0.9742
0.9763617677286742
0.9770027247956403
0.9789473684210527
0.9821352615908124
0.9875462807135644
0.9899888765294772
0.9908452853219408
0.9911012235817576
0.9922
0.9922
0.9940454037960551
0.9940828402366864
0.994768962510898
0.9963369963369964
0.9966335633731696
0.9990842490842491
0.9994620763851533
0.9996634129922585
0.9997
0.9998
1.0
1.0
1.0
1.0
1.0
1.0
1.0
1.0
1.0
1.0
1.0
1.0
1.0
1.0
1.0
1.0
1.0
1.0
1.0
1.0
1.0
1.0
1.0
1.0
1.0
1.0
1.0
1.0
1.0
1.0
1.0
1.0
1.0
1.0
1.0
1.0
1.0
1.0
1.0
1.0
1.0
1.0
1.0
1.0
1.0
1.0
1.0
1.0
1.0
1.0
1.0
1.0
1.0
1.0
1.0
1.0
1.0
1.0
1.0
1.0
1.0
1.0
1.0
1.0
1.0
1.0
1.0
1.0
1.0
1.0
1.0
1.0
1.0
1.0
1.0
1.0
1.0
1.0
1.0
1.0
1.0
1.0
1.0
1.0
1.0
1.0
1.0
1.0
1.0
1.0
1.0
1.0
1.0
1.0
1.0
1.0
1.0
1.0
1.0
1.0
1.0
1.0
1.0
1.0
1.0
1.0
1.0
1.0
1.0
1.0
1.0
1.0
1.0
1.0
1.0
1.0
1.0
1.0
1.0
1.0
1.0
1.0
1.0
1.0
1.0
1.0
1.0
1.0
1.0
1.0
1.0
1.0
1.0
1.0
1.0
1.0
1.0
1.0
1.0
1.0
1.0
