# Supplementary material for: Systematic identification of cancer driving signaling pathways based on mutual exclusivity of genomic alterations
Source: Genome Biol. 2015 Feb 26;16(1):45. doi: 10.1186/s13059-015-0612-6 (PMC4381444; doi:10.1186/s13059-015-0612-6)
Supplement: Additional file 2 — Datasets and result details. Zip archive with the datasets used in the study, the signaling network, result gene groups, significances, oncoprints, and other output result files. It also contains the simulated datasets and related networks. [file 13059_2015_612_MOESM2_ESM.zip › data-tcga/OV/randscores/randfile-1409072089224-730.txt]

0.0339
0.0339
0.06483894506410924
0.06483894506410924
0.0653
0.0653
0.0866
0.0866
0.0866
0.0887
0.0887
0.19596199524940616
0.1984732824427481
0.1984732824427481
0.20751173708920187
0.20751173708920187
0.26053042121684866
0.26053042121684866
0.26053042121684866
0.2722
0.2722
0.2857142857142857
0.2857142857142857
0.287
0.29366812227074235
0.29366812227074235
0.29366812227074235
0.31022727272727274
0.32101910828025476
0.32101910828025476
0.3287671232876712
0.3287671232876712
0.3370140674633187
0.34937425506555425
0.34937425506555425
0.3767752715121136
0.3767752715121136
0.3791064388961892
0.3807
0.38716814159292035
0.38716814159292035
0.40328253223915594
0.40328253223915594
0.4410149097567356
0.4410149097567356
0.4427798585101956
0.4427798585101956
0.4500344589937974
0.4500344589937974
0.4515
0.46245306633291616
0.46245306633291616
0.46245306633291616
0.46837286724927174
0.46837286724927174
0.47635467980295565
0.47635467980295565
0.47658945293247906
0.4804177545691906
0.4804177545691906
0.4804177545691906
0.48296122209165687
0.4838709677419355
0.4838709677419355
0.4838709677419355
0.4866412213740458
0.48722316865417375
0.4886991461577097
0.49733434881949734
0.5056179775280899
0.5056179775280899
0.5103578154425612
0.5122
0.5122
0.5210084033613446
0.5261083743842364
0.5275482093663911
0.5374878286270691
0.5405405405405406
0.5405405405405406
0.5416666666666666
0.5866935483870968
0.5884
0.608286252354049
0.608286252354049
0.6088
0.6088
0.618
0.6219931271477663
0.6236
0.625
0.625
0.6255980861244019
0.6275862068965518
0.6327812678469446
0.6422155688622755
0.652190847127556
0.652190847127556
0.6564580559254327
0.6626240352811467
0.6626240352811467
0.6696
0.6767091541135574
0.6778616218514188
0.6778616218514188
0.6794536471955827
0.6901197604790419
0.6959589480436177
0.6968954248366013
0.6973665480427046
0.6977428851815506
0.7012987012987013
0.7012987012987013
0.702
0.7142857142857143
0.7142857142857143
0.72
0.72
0.7340513670256835
0.737094395280236
0.7434
0.7434
0.75093808630394
0.75093808630394
0.758480825958702
0.758480825958702
0.758480825958702
0.7596754057428214
0.7777777777777778
0.7777777777777778
0.782608695652174
0.7942681678607983
0.7974101921470342
0.7993334920257081
0.8
0.8077
0.8077
0.8095238095238095
0.8095238095238095
0.8148148148148148
0.8148148148148148
0.8159090909090909
0.8181818181818182
0.8181818181818182
0.8198473282442749
0.8201970443349754
0.8201970443349754
0.8228545887961859
0.8260869565217391
0.8260869565217391
0.8260869565217391
0.8275862068965517
0.8288100208768268
0.8288100208768268
0.8333333333333334
0.8333333333333334
0.8340909090909091
0.8366647629925756
0.8490566037735849
0.8545958795562599
0.8580729166666666
0.8614
0.8614
0.8636363636363636
0.8674573449854349
0.8723761544920235
0.875
0.88
0.8800475059382423
0.8803827751196173
0.8818565400843882
0.8818565400843882
0.8854
0.8888888888888888
0.8957
0.8994668697638994
0.9029556650246305
0.9090909090909091
0.9103585657370518
0.916
0.9166666666666666
0.9166666666666666
0.9166666666666666
0.9185383841770031
0.9188
0.9210526315789473
0.9210526315789473
0.9230769230769231
0.9230769230769231
0.9230769230769231
0.9230769230769231
0.9233100233100233
0.9260651629072681
0.9295566502463054
0.9301745635910225
0.9310344827586207
0.9310344827586207
0.9320197044334976
0.9330143540669856
0.9333333333333333
0.9353000335232987
0.9409
0.9438202247191011
0.9444444444444444
0.9444444444444444
0.9452229299363057
0.95
0.9523809523809523
0.9523809523809523
0.9526938239159002
0.9526938239159002
0.9545454545454546
0.9545454545454546
0.956117407730311
0.9583333333333334
0.9655172413793104
0.9682
0.9683
0.9689336691855583
0.9694581280788177
0.9697315819531697
0.9697315819531697
0.9724137931034482
0.9736
0.976531196336577
0.9782723900370959
0.9785353535353535
0.9789915966386554
0.9804195804195804
0.9827586206896551
0.9832535885167464
0.9861457467442505
0.9868287740628167
0.9875365141187926
0.9882352941176471
0.989
0.9894839337877313
0.9906357811729917
0.9949044585987261
0.9960591133004926
0.9960591133004926
0.9960591133004926
0.9970443349753695
0.9980190174326465
0.9990142927550517
0.9993630573248408
0.9995530393325387
0.9996
0.9998052580331062
0.9999
1.0
1.0
1.0
1.0
1.0
1.0
1.0
1.0
1.0
1.0
1.0
1.0
1.0
1.0
1.0
1.0
1.0
1.0
1.0
1.0
1.0
1.0
1.0
1.0
1.0
1.0
1.0
1.0
1.0
1.0
1.0
1.0
1.0
1.0
1.0
1.0
1.0
1.0
1.0
1.0
1.0
1.0
1.0
1.0
1.0
1.0
1.0
1.0
1.0
1.0
1.0
1.0
1.0
1.0
1.0
1.0
1.0
1.0
1.0
1.0
1.0
1.0
1.0
1.0
1.0
1.0
1.0
1.0
1.0
1.0
1.0
1.0
1.0
1.0
1.0
1.0
1.0
1.0
1.0
1.0
1.0
1.0
1.0
1.0
1.0
1.0
1.0
1.0
1.0
1.0
1.0
1.0
1.0
1.0
1.0
1.0
1.0
1.0
1.0
1.0
