# Supplementary material for: Systematic identification of cancer driving signaling pathways based on mutual exclusivity of genomic alterations
Source: Genome Biol. 2015 Feb 26;16(1):45. doi: 10.1186/s13059-015-0612-6 (PMC4381444; doi:10.1186/s13059-015-0612-6)
Supplement: Additional file 2 — Datasets and result details. Zip archive with the datasets used in the study, the signaling network, result gene groups, significances, oncoprints, and other output result files. It also contains the simulated datasets and related networks. [file 13059_2015_612_MOESM2_ESM.zip › data-tcga/OV/randscores/randfile-1409072110126-522.txt]

0.13514450867052022
0.13514450867052022
0.1415
0.16143497757847533
0.1643
0.18124817731116943
0.186
0.2078
0.20967741935483872
0.2198547215496368
0.2484
0.2995
0.3166948674562888
0.3166948674562888
0.3225806451612903
0.3225806451612903
0.34285714285714286
0.34285714285714286
0.3500391542678152
0.3500391542678152
0.3615651312530956
0.3615651312530956
0.3880597014925373
0.4105714285714286
0.4105714285714286
0.4147
0.4251
0.4328
0.4328
0.4377880184331797
0.4484605087014726
0.4484605087014726
0.4611973392461197
0.4611973392461197
0.471096186135764
0.471096186135764
0.471096186135764
0.48338368580060426
0.48338368580060426
0.4853355893965031
0.49142857142857144
0.4934
0.5065963060686016
0.5065963060686016
0.5103
0.5126
0.5135135135135135
0.5173
0.5173
0.5227765726681128
0.5264705882352941
0.5264705882352941
0.5301516195727085
0.5458006186057578
0.559
0.5641509433962264
0.5641509433962264
0.5698275862068966
0.5698275862068966
0.5725
0.5754
0.5754
0.6041666666666666
0.6055825242718447
0.6085392180378988
0.6093
0.6093
0.613251155624037
0.613251155624037
0.6207
0.6239
0.625
0.6259423503325943
0.6290322580645161
0.6290322580645161
0.6290322580645161
0.6290322580645161
0.6314285714285715
0.6350762527233116
0.6412818745692626
0.6537
0.655960028551035
0.6666666666666666
0.6754221388367729
0.6829268292682927
0.6829268292682927
0.6867145421903053
0.687
0.7002067539627843
0.7045454545454546
0.7045454545454546
0.711864406779661
0.7142857142857143
0.71875
0.7241379310344828
0.7253807106598985
0.7307692307692307
0.7307692307692307
0.7344
0.7397260273972602
0.7397260273972602
0.7403993855606759
0.7403993855606759
0.7446808510638298
0.75
0.75
0.75
0.75
0.7546933667083855
0.7571115973741794
0.7615793470007594
0.7678456591639872
0.7692307692307693
0.773851590106007
0.775
0.775
0.7857142857142857
0.7857142857142857
0.7941176470588235
0.7941176470588235
0.7953939855348306
0.7959183673469388
0.8
0.8
0.8116438356164384
0.8117647058823529
0.815
0.8176470588235294
0.8219440799434743
0.8219440799434743
0.8275862068965517
0.8365453247680228
0.8378378378378378
0.8378378378378378
0.8421052631578947
0.8421052631578947
0.8430232558139535
0.8430232558139535
0.84375
0.8479148439778361
0.8541666666666666
0.8566100290095316
0.8571428571428571
0.8571428571428571
0.8583836858006042
0.8583836858006042
0.8657142857142858
0.875
0.875366568914956
0.8758599124452783
0.8780487804878049
0.8798076923076923
0.8811
0.8823529411764706
0.8823529411764706
0.8846153846153846
0.8875192604006163
0.8894009216589862
0.8908692933083177
0.8958333333333334
0.8982
0.9
0.9
0.9047619047619048
0.9090909090909091
0.9117647058823529
0.9166666666666666
0.9166666666666666
0.9166666666666666
0.9230769230769231
0.9259259259259259
0.9259259259259259
0.9285714285714286
0.9290540540540541
0.9312
0.9314285714285714
0.9314285714285714
0.9333333333333333
0.9364035087719298
0.9374217772215269
0.9382352941176471
0.9411764705882353
0.9411764705882353
0.9433170048985304
0.9433170048985304
0.9444444444444444
0.9444444444444444
0.9473684210526315
0.9485714285714286
0.95
0.95
0.95
0.9538
0.9565217391304348
0.957983193277311
0.957983193277311
0.957983193277311
0.9593908629441624
0.9643015521064302
0.9685
0.9688
0.9712230215827338
0.9769
0.9796163069544365
0.9848484848484849
0.9867109634551495
0.9915966386554622
0.9945175438596491
0.9946
0.9956427015250545
0.9978537229651643
0.9985294117647059
0.9986315429353404
0.9991907514450867
0.9997782705099778
0.9998843930635838
1.0
1.0
1.0
1.0
1.0
1.0
1.0
1.0
1.0
1.0
1.0
1.0
1.0
1.0
1.0
1.0
1.0
1.0
1.0
1.0
1.0
1.0
1.0
1.0
1.0
1.0
1.0
1.0
1.0
1.0
1.0
1.0
1.0
1.0
1.0
1.0
1.0
1.0
1.0
1.0
1.0
1.0
1.0
1.0
1.0
1.0
1.0
1.0
1.0
1.0
1.0
1.0
1.0
1.0
1.0
1.0
1.0
1.0
1.0
1.0
1.0
1.0
1.0
1.0
1.0
1.0
1.0
1.0
1.0
1.0
1.0
1.0
1.0
1.0
1.0
1.0
1.0
1.0
1.0
1.0
1.0
1.0
1.0
1.0
1.0
1.0
1.0
1.0
1.0
1.0
1.0
1.0
1.0
1.0
1.0
1.0
1.0
1.0
1.0
1.0
1.0
1.0
1.0
1.0
1.0
1.0
1.0
1.0
1.0
1.0
1.0
1.0
1.0
1.0
1.0
1.0
1.0
1.0
1.0
1.0
1.0
1.0
1.0
1.0
1.0
1.0
1.0
1.0
1.0
1.0
1.0
1.0
1.0
