# Supplementary material for: Systematic identification of cancer driving signaling pathways based on mutual exclusivity of genomic alterations
Source: Genome Biol. 2015 Feb 26;16(1):45. doi: 10.1186/s13059-015-0612-6 (PMC4381444; doi:10.1186/s13059-015-0612-6)
Supplement: Additional file 2 — Datasets and result details. Zip archive with the datasets used in the study, the signaling network, result gene groups, significances, oncoprints, and other output result files. It also contains the simulated datasets and related networks. [file 13059_2015_612_MOESM2_ESM.zip › data-tcga/OV/randscores/randfile-1409072168954-988.txt]

0.11766092902617308
0.1497
0.1497
0.1497
0.15731030228254164
0.1626
0.1626
0.185789726356217
0.185789726356217
0.185789726356217
0.21843251088534107
0.2449
0.255820985787723
0.255820985787723
0.2673698309057425
0.2683629380700912
0.28718108276291227
0.28718108276291227
0.28718108276291227
0.2876447876447876
0.2876447876447876
0.2876447876447876
0.30667765869744434
0.30667765869744434
0.3107
0.3107
0.3107
0.32292247629670945
0.32292247629670945
0.32292247629670945
0.3383947939262473
0.3522727272727273
0.3522727272727273
0.3556208670095518
0.3556208670095518
0.3561535417491096
0.4194260485651214
0.42026378896882494
0.42026378896882494
0.46012572414643166
0.46012572414643166
0.47106690777576854
0.47106690777576854
0.4715051144666342
0.4715051144666342
0.4715051144666342
0.4825
0.4831069313827934
0.48601243339253997
0.4963
0.5092
0.5184
0.5184
0.5241
0.5333333333333333
0.5710479573712256
0.5710479573712256
0.5714285714285714
0.5714285714285714
0.5739162652834383
0.5744064852345108
0.5744064852345108
0.5839506172839506
0.5839506172839506
0.5882352941176471
0.5937423010593742
0.6
0.6052631578947368
0.6133
0.6253341558708616
0.6388365203339618
0.6391184573002755
0.6401515151515151
0.6443
0.6470588235294118
0.6470588235294118
0.648766328011611
0.648766328011611
0.6516190476190477
0.6563706563706564
0.6563706563706564
0.6571428571428571
0.6588021778584392
0.6588021778584392
0.6594982078853047
0.6701030927835051
0.6701030927835051
0.6701030927835051
0.6834701055099648
0.6851851851851852
0.7001044932079414
0.7142857142857143
0.7173
0.7173
0.7204472843450479
0.7204472843450479
0.7334200260078023
0.7334200260078023
0.7368421052631579
0.7368421052631579
0.7373068432671082
0.7373068432671082
0.7460840890354493
0.75
0.75
0.75
0.7520914668153932
0.7626082526744778
0.7639405204460966
0.7741137675185491
0.775
0.7777777777777778
0.781
0.7941176470588235
0.7941176470588235
0.7987220447284346
0.8
0.8076770874554808
0.8076770874554808
0.8076923076923077
0.8098223615464994
0.8114059853190287
0.8119247699079631
0.8144
0.8146092362344582
0.8243929983060417
0.8243929983060417
0.8260869565217391
0.8260869565217391
0.8278840222085133
0.8278840222085133
0.8333333333333334
0.8333333333333334
0.8375350140056023
0.8475420037336652
0.849435382685069
0.8525945834194749
0.8525945834194749
0.8541666666666666
0.8620689655172413
0.8695652173913043
0.8715324535416106
0.8726
0.8745
0.8767523364485982
0.8779884583676835
0.8823529411764706
0.8823529411764706
0.8823529411764706
0.8823811809889582
0.8856150283067421
0.8938929497759962
0.8938929497759962
0.8948
0.898876404494382
0.9025728987993139
0.9201277955271565
0.9210526315789473
0.92143906020558
0.9259259259259259
0.9259259259259259
0.9314
0.9333333333333333
0.9333333333333333
0.9340500310109572
0.9341155234657039
0.9350180505415162
0.9359205776173285
0.9361702127659575
0.9375
0.94
0.9473684210526315
0.9559930515344528
0.9565217391304348
0.9565217391304348
0.9567723342939481
0.9567779960707269
0.9567779960707269
0.9588068181818182
0.9588068181818182
0.9613676731793961
0.9626
0.9640287769784173
0.9671
0.9675738274464389
0.9703
0.9724950884086444
0.9738903394255874
0.9742599742599742
0.9746136865342163
0.9785655399835119
0.9797047970479705
0.98
0.98
0.9825880490700435
0.9827089337175793
0.9836675625387638
0.9845360824742269
0.986159169550173
0.9925
0.9931619900966753
0.9943910256410257
0.9956772334293948
0.9978126608337622
0.9986067572274469
0.9993339253996447
0.9993876301285977
1.0
1.0
1.0
1.0
1.0
1.0
1.0
1.0
1.0
1.0
1.0
1.0
1.0
1.0
1.0
1.0
1.0
1.0
1.0
1.0
1.0
1.0
1.0
1.0
1.0
1.0
1.0
1.0
1.0
1.0
1.0
1.0
1.0
1.0
1.0
1.0
1.0
1.0
1.0
1.0
1.0
1.0
1.0
1.0
1.0
1.0
1.0
1.0
1.0
1.0
1.0
1.0
1.0
1.0
1.0
1.0
1.0
1.0
1.0
1.0
1.0
1.0
1.0
1.0
1.0
1.0
1.0
1.0
1.0
1.0
1.0
1.0
1.0
1.0
1.0
1.0
1.0
1.0
1.0
1.0
1.0
1.0
1.0
1.0
1.0
1.0
1.0
1.0
1.0
1.0
1.0
1.0
1.0
1.0
1.0
1.0
1.0
1.0
1.0
1.0
1.0
1.0
1.0
1.0
1.0
1.0
1.0
1.0
1.0
1.0
1.0
1.0
1.0
1.0
1.0
1.0
1.0
1.0
1.0
1.0
1.0
1.0
1.0
1.0
1.0
1.0
1.0
1.0
1.0
1.0
1.0
1.0
1.0
1.0
1.0
1.0
1.0
1.0
1.0
1.0
1.0
1.0
1.0
