# Supplementary material for: Systematic identification of cancer driving signaling pathways based on mutual exclusivity of genomic alterations
Source: Genome Biol. 2015 Feb 26;16(1):45. doi: 10.1186/s13059-015-0612-6 (PMC4381444; doi:10.1186/s13059-015-0612-6)
Supplement: Additional file 2 — Datasets and result details. Zip archive with the datasets used in the study, the signaling network, result gene groups, significances, oncoprints, and other output result files. It also contains the simulated datasets and related networks. [file 13059_2015_612_MOESM2_ESM.zip › data-tcga/OV/randscores/randfile-1409072326964-271.txt]

0.0515
0.0515
0.12509476876421532
0.12509476876421532
0.12509476876421532
0.133
0.133
0.133
0.18138586956521738
0.19663648124191463
0.21784322217410135
0.21784322217410135
0.22636363636363635
0.22641509433962265
0.22641509433962265
0.2409
0.2589928057553957
0.28767808047988
0.28767808047988
0.28767808047988
0.2911736178467507
0.2911736178467507
0.2911736178467507
0.3131416837782341
0.3294
0.3423
0.3423
0.34739583333333335
0.36027713625866054
0.36027713625866054
0.36387593756334885
0.4067796610169492
0.4132
0.42221467391304346
0.4351
0.4539424414250562
0.46535326086956524
0.4711485620076937
0.4711485620076937
0.48490749756572543
0.48490749756572543
0.4871
0.4895397489539749
0.4920071047957371
0.4934705184012663
0.4934705184012663
0.5
0.5141
0.5156794425087108
0.5156794425087108
0.5165
0.5165
0.5263157894736842
0.5263157894736842
0.5282
0.5371066228276186
0.5410016510731975
0.5789473684210527
0.5819516172873064
0.5881207400194742
0.5957022076092062
0.6
0.6085686465433301
0.6151
0.6172566371681416
0.631578947368421
0.631578947368421
0.6343434343434343
0.6343434343434343
0.6384439359267735
0.6417759838546923
0.6498876863385746
0.6499
0.6518518518518519
0.6518518518518519
0.6637490882567469
0.6644
0.6681342872867364
0.6681342872867364
0.6809
0.6813
0.6818181818181818
0.6863237139272271
0.6863237139272271
0.6875
0.6895927601809955
0.6895927601809955
0.7034255358124198
0.7083
0.7114981454604096
0.7114981454604096
0.72
0.72
0.72
0.7241379310344828
0.7280410827003316
0.7333333333333333
0.7336
0.7353914002205072
0.7376965489074944
0.7391304347826086
0.7391304347826086
0.7439143135345667
0.7452658607039692
0.7457627118644068
0.746
0.75
0.75
0.75
0.75
0.7619047619047619
0.7619047619047619
0.762
0.7666666666666667
0.7674418604651163
0.7674418604651163
0.7692307692307693
0.7692307692307693
0.7692307692307693
0.7692307692307693
0.7698795180722892
0.7698795180722892
0.7723577235772358
0.7777777777777778
0.7905092592592593
0.7950786195629977
0.8
0.8
0.8010093727469358
0.8010093727469358
0.8016457340840191
0.8064516129032258
0.8085106382978723
0.8085106382978723
0.8095238095238095
0.8095238095238095
0.8125
0.8275154004106776
0.8279
0.8296
0.8320610687022901
0.8333333333333334
0.8333333333333334
0.8414634146341463
0.8471467391304348
0.8542
0.8666666666666667
0.8695652173913043
0.8695652173913043
0.8703434929850025
0.8709444844989185
0.8779
0.8813559322033898
0.8835
0.8919182083739046
0.8919182083739046
0.8947368421052632
0.8947368421052632
0.8947368421052632
0.8979591836734694
0.9032258064516129
0.9043
0.9090909090909091
0.9090909090909091
0.9090909090909091
0.9130434782608695
0.9130434782608695
0.9130434782608695
0.9144021739130435
0.9148936170212766
0.9148936170212766
0.9151147682979645
0.9166666666666666
0.9166666666666666
0.9192499043245312
0.9229103508012126
0.9259259259259259
0.9285714285714286
0.9292
0.9333333333333333
0.9333333333333333
0.9333333333333333
0.9336
0.9375
0.9375
0.9375
0.9411764705882353
0.9411764705882353
0.9411764705882353
0.9479
0.9481927710843373
0.9485049833887044
0.9485049833887044
0.95
0.95
0.95
0.9583333333333334
0.9583333333333334
0.9587
0.9629629629629629
0.9698149951314509
0.9698149951314509
0.9707633053221288
0.9707633053221288
0.9707887049659202
0.9707887049659202
0.9727272727272728
0.972733469665985
0.9728331177231565
0.9728331177231565
0.973421926910299
0.9736842105263158
0.974
0.9777777777777777
0.9802325581395349
0.9815
0.9850543478260869
0.9852523098791756
0.9854
0.988
0.989963503649635
0.9909691985163683
0.9911190053285968
0.9942084942084942
0.9942594718714122
0.9948387096774194
0.995
0.9962
0.9983792544570502
0.9988385598141696
0.9999
0.9999
1.0
1.0
1.0
1.0
1.0
1.0
1.0
1.0
1.0
1.0
1.0
1.0
1.0
1.0
1.0
1.0
1.0
1.0
1.0
1.0
1.0
1.0
1.0
1.0
1.0
1.0
1.0
1.0
1.0
1.0
1.0
1.0
1.0
1.0
1.0
1.0
1.0
1.0
1.0
1.0
1.0
1.0
1.0
1.0
1.0
1.0
1.0
1.0
1.0
1.0
1.0
1.0
1.0
1.0
1.0
1.0
1.0
1.0
1.0
1.0
1.0
1.0
1.0
1.0
1.0
1.0
1.0
1.0
1.0
1.0
1.0
1.0
1.0
1.0
1.0
1.0
1.0
1.0
1.0
1.0
1.0
1.0
1.0
1.0
1.0
1.0
1.0
1.0
1.0
1.0
1.0
1.0
1.0
1.0
1.0
1.0
1.0
1.0
1.0
1.0
1.0
1.0
1.0
1.0
1.0
1.0
1.0
1.0
1.0
1.0
1.0
1.0
1.0
1.0
1.0
1.0
1.0
1.0
