# Supplementary material for: Systematic identification of cancer driving signaling pathways based on mutual exclusivity of genomic alterations
Source: Genome Biol. 2015 Feb 26;16(1):45. doi: 10.1186/s13059-015-0612-6 (PMC4381444; doi:10.1186/s13059-015-0612-6)
Supplement: Additional file 2 — Datasets and result details. Zip archive with the datasets used in the study, the signaling network, result gene groups, significances, oncoprints, and other output result files. It also contains the simulated datasets and related networks. [file 13059_2015_612_MOESM2_ESM.zip › data-tcga/OV/randscores/randfile-1409072364309-267.txt]

0.1379138660692059
0.1379138660692059
0.17276574558127955
0.1837
0.1837
0.18815980128337817
0.19106317411402157
0.19646365422396855
0.19646365422396855
0.2097
0.2172
0.21855850598190837
0.26958746402302525
0.2743916052690333
0.2744241461477363
0.2744241461477363
0.2744241461477363
0.28415119363395225
0.29050416054821343
0.29050416054821343
0.30599682287529784
0.3104
0.3142437591776799
0.3358024691358025
0.3358024691358025
0.3358024691358025
0.3369644153957879
0.3559633027522936
0.35735671514114625
0.35735671514114625
0.37142857142857144
0.37142857142857144
0.37142857142857144
0.3929
0.3929
0.3971
0.42608908467939305
0.42608908467939305
0.43478260869565216
0.4504761904761905
0.4624240486088903
0.4624240486088903
0.4643226473629783
0.4671361502347418
0.47361688519347617
0.4757
0.4757
0.47809401982731053
0.4782608695652174
0.4782608695652174
0.4782608695652174
0.48
0.525
0.5278637770897833
0.5278637770897833
0.5299
0.5304182509505704
0.5304182509505704
0.5345080763582967
0.535031847133758
0.5413250907136138
0.5413250907136138
0.5413250907136138
0.5543617293425428
0.5543617293425428
0.5555555555555556
0.5625
0.5625
0.564924924924925
0.564924924924925
0.5731798849136852
0.5731798849136852
0.5777
0.58
0.58
0.5859
0.5859
0.6
0.6071428571428571
0.6071428571428571
0.6074400391581009
0.6086
0.614
0.6200758681062154
0.6200758681062154
0.6359447004608295
0.6515
0.6652142338416849
0.6652142338416849
0.6716
0.6722
0.6722
0.6768
0.6774328859060402
0.6939048894842599
0.6942628903413217
0.7027027027027027
0.7215189873417721
0.7215189873417721
0.7241379310344828
0.7241379310344828
0.7295454545454545
0.7295454545454545
0.74
0.7412236710130391
0.7515353121801432
0.7521902377972466
0.7551020408163265
0.7551020408163265
0.769
0.7706
0.7727272727272727
0.7727272727272727
0.7768
0.777
0.777
0.7820672478206725
0.7820672478206725
0.7931034482758621
0.8055555555555556
0.8076876876876877
0.815
0.815
0.8153605715561509
0.8181818181818182
0.8221830985915493
0.8221830985915493
0.8235294117647058
0.8260869565217391
0.8284213597899037
0.8284213597899037
0.8299
0.8299
0.8315529991783073
0.8315529991783073
0.8333333333333334
0.8333333333333334
0.8333333333333334
0.8333333333333334
0.8444444444444444
0.8444444444444444
0.8478260869565217
0.8484848484848485
0.8532036498546074
0.8571428571428571
0.8666666666666667
0.8666666666666667
0.8691672248269703
0.8703007518796992
0.8703007518796992
0.8709554625047583
0.8790734984458036
0.8837209302325582
0.8837209302325582
0.8837209302325582
0.8837209302325582
0.8985
0.9027085590465872
0.9069767441860465
0.908703071672355
0.908703071672355
0.9102167182662538
0.9104
0.9127382146439318
0.9131716906946264
0.9166666666666666
0.9166666666666666
0.9168564920273349
0.9212253829321663
0.9247
0.9285714285714286
0.9302325581395349
0.9322033898305084
0.933261105092091
0.937
0.9393939393939394
0.9393939393939394
0.9413499344692006
0.9444444444444444
0.9444444444444444
0.9444444444444444
0.95
0.9523809523809523
0.9534090909090909
0.9544436146377894
0.9578402366863905
0.9578402366863905
0.9611724400456795
0.9629629629629629
0.9642857142857143
0.9661016949152542
0.966939927429109
0.9687726942628904
0.9698972099853157
0.9706
0.9756376094404263
0.9760182717929197
0.9772945314998401
0.9807692307692307
0.9807692307692307
0.9811007957559682
0.9838095238095238
0.9889490790899241
0.9897230944904367
0.9899657366617719
0.9924812030075187
0.9938962360122076
0.9943
0.9946157611355849
0.9958
0.996
0.9960924780201889
0.9963527851458885
0.9963527851458885
0.998081228014071
0.9987
0.9990053050397878
0.9990053050397878
0.9990053050397878
0.9993446920052425
0.9994
0.9995105237395986
0.9995105237395986
0.9997994585380527
0.9998371865841745
0.9998371865841745
1.0
1.0
1.0
1.0
1.0
1.0
1.0
1.0
1.0
1.0
1.0
1.0
1.0
1.0
1.0
1.0
1.0
1.0
1.0
1.0
1.0
1.0
1.0
1.0
1.0
1.0
1.0
1.0
1.0
1.0
1.0
1.0
1.0
1.0
1.0
1.0
1.0
1.0
1.0
1.0
1.0
1.0
1.0
1.0
1.0
1.0
1.0
1.0
1.0
1.0
1.0
1.0
1.0
1.0
1.0
1.0
1.0
1.0
1.0
1.0
1.0
1.0
1.0
1.0
1.0
1.0
1.0
1.0
1.0
1.0
1.0
1.0
1.0
1.0
1.0
1.0
1.0
1.0
1.0
1.0
1.0
1.0
1.0
1.0
1.0
1.0
1.0
1.0
1.0
1.0
1.0
1.0
1.0
1.0
1.0
1.0
1.0
1.0
1.0
1.0
1.0
1.0
1.0
1.0
1.0
1.0
1.0
1.0
1.0
1.0
1.0
1.0
1.0
1.0
1.0
1.0
1.0
1.0
1.0
1.0
1.0
1.0
1.0
1.0
