# Supplementary material for: Systematic identification of cancer driving signaling pathways based on mutual exclusivity of genomic alterations
Source: Genome Biol. 2015 Feb 26;16(1):45. doi: 10.1186/s13059-015-0612-6 (PMC4381444; doi:10.1186/s13059-015-0612-6)
Supplement: Additional file 2 — Datasets and result details. Zip archive with the datasets used in the study, the signaling network, result gene groups, significances, oncoprints, and other output result files. It also contains the simulated datasets and related networks. [file 13059_2015_612_MOESM2_ESM.zip › data-tcga/OV/randscores/randfile-1409072416508-845.txt]

0.02865940312648034
0.02865940312648034
0.067
0.067
0.07423117709437964
0.0797
0.0797
0.0959
0.1145
0.1172
0.1172
0.13229706390328153
0.13229706390328153
0.13229706390328153
0.151
0.151
0.1561
0.1675
0.1696
0.1705
0.17327677624602333
0.18933680104031209
0.18933680104031209
0.20402969247083774
0.2046
0.21357370095440084
0.2198
0.22613746369796708
0.2472
0.267
0.27956989247311825
0.2916666666666667
0.296551724137931
0.296551724137931
0.296551724137931
0.3044
0.34256055363321797
0.3509104704097117
0.3511
0.3556
0.3605
0.3774
0.3774
0.37789904502046384
0.3799
0.3799
0.39204545454545453
0.40838188310467954
0.40838188310467954
0.4139344262295082
0.4148
0.4191
0.4215
0.4215
0.43243243243243246
0.43243243243243246
0.43740458015267175
0.43740458015267175
0.43957902649877845
0.44573082489146165
0.44573082489146165
0.4552
0.4567
0.4606
0.4714
0.4714
0.4794040315512708
0.4794040315512708
0.4810126582278481
0.4924363057324841
0.4942
0.4997
0.4997
0.4997
0.5007656967840735
0.5007656967840735
0.5057552682840446
0.5059288537549407
0.5059288537549407
0.5117
0.5132978723404256
0.5132978723404256
0.5132978723404256
0.5181771633384537
0.5272727272727272
0.5272727272727272
0.5272727272727272
0.5273
0.5278592375366569
0.5374313186813187
0.5381014304291287
0.539568345323741
0.5492537313432836
0.5492537313432836
0.5552968568102444
0.5657799098706208
0.5813
0.5909090909090909
0.591897233201581
0.5938
0.5938
0.603
0.6033653846153846
0.6033653846153846
0.6040296924708377
0.6171016483516484
0.625
0.625
0.6300738007380073
0.6320721971537661
0.6320721971537661
0.6323529411764706
0.6360582306830908
0.6426
0.6426
0.6435
0.6435
0.645
0.6551431601272535
0.6605783866057838
0.6666666666666666
0.6666666666666666
0.6666666666666666
0.6802943581357318
0.6816608996539792
0.6823176823176823
0.6823176823176823
0.6835271317829458
0.6835271317829458
0.6851851851851852
0.6914
0.6953405017921147
0.6959687906371912
0.7026717557251908
0.7119377162629758
0.717391304347826
0.717391304347826
0.717391304347826
0.7222222222222222
0.7222222222222222
0.7235576923076923
0.7238600212089077
0.7271866119355858
0.7271866119355858
0.7394683026584867
0.7419902397623594
0.75
0.75
0.75
0.75
0.7549467275494672
0.7577519379844961
0.7577519379844961
0.7595353339787028
0.7608695652173914
0.768955223880597
0.7799
0.78125
0.782608695652174
0.782608695652174
0.7835735963581184
0.7835735963581184
0.788560297503099
0.788560297503099
0.8
0.8055555555555556
0.8082191780821918
0.8133
0.816179126038281
0.8333333333333334
0.8333333333333334
0.8364
0.8382352941176471
0.8421052631578947
0.8422057264050902
0.8447660214245443
0.8571428571428571
0.8607514998421218
0.8666666666666667
0.8673946957878315
0.8673946957878315
0.8706606942889138
0.8711511132164851
0.872
0.8761250592136428
0.8846153846153846
0.8904
0.893888166449935
0.8947368421052632
0.8985
0.9002
0.9002
0.9012
0.9045498547918683
0.9133
0.925
0.9273520485584219
0.931591806051494
0.941742522756827
0.9419405320813772
0.9428571428571428
0.9428571428571428
0.9428571428571428
0.9444444444444444
0.9444444444444444
0.9444444444444444
0.9498
0.9511247443762781
0.9516380655226209
0.9552238805970149
0.9554924242424242
0.9576535925026033
0.9582608695652174
0.9605337342604774
0.9673033344124312
0.9699413489736071
0.9719195305951384
0.9720511605873994
0.9725292074518471
0.973
0.9742
0.9826
0.9847218906660301
0.9864777849323889
0.9912
0.9912779673871824
0.9925311203319502
0.9942263279445728
0.9954997631454288
0.9955
0.995572870550735
0.9966840360018948
0.9974
0.9977
0.9988165680473373
0.9995
0.9998
0.9998
1.0
1.0
1.0
1.0
1.0
1.0
1.0
1.0
1.0
1.0
1.0
1.0
1.0
1.0
1.0
1.0
1.0
1.0
1.0
1.0
1.0
1.0
1.0
1.0
1.0
1.0
1.0
1.0
1.0
1.0
1.0
1.0
1.0
1.0
1.0
1.0
1.0
1.0
1.0
1.0
1.0
1.0
1.0
1.0
1.0
1.0
1.0
1.0
1.0
1.0
1.0
1.0
1.0
1.0
1.0
1.0
1.0
1.0
1.0
1.0
1.0
1.0
1.0
1.0
1.0
1.0
1.0
1.0
1.0
1.0
1.0
1.0
1.0
1.0
1.0
1.0
1.0
1.0
1.0
1.0
1.0
1.0
1.0
1.0
1.0
1.0
1.0
1.0
1.0
1.0
1.0
1.0
1.0
1.0
1.0
1.0
1.0
1.0
1.0
1.0
1.0
1.0
1.0
1.0
1.0
1.0
1.0
1.0
1.0
1.0
1.0
1.0
