# Supplementary material for: Systematic identification of cancer driving signaling pathways based on mutual exclusivity of genomic alterations
Source: Genome Biol. 2015 Feb 26;16(1):45. doi: 10.1186/s13059-015-0612-6 (PMC4381444; doi:10.1186/s13059-015-0612-6)
Supplement: Additional file 2 — Datasets and result details. Zip archive with the datasets used in the study, the signaling network, result gene groups, significances, oncoprints, and other output result files. It also contains the simulated datasets and related networks. [file 13059_2015_612_MOESM2_ESM.zip › data-tcga/OV/randscores/randfile-1409072501331-247.txt]

0.0516
0.09822064056939502
0.1024
0.1024
0.1024
0.1024
0.1082
0.1259
0.1259
0.13983050847457626
0.13983050847457626
0.1701673952446956
0.1701673952446956
0.18415784958535888
0.18415784958535888
0.18415784958535888
0.1843
0.1937244201909959
0.2
0.2113
0.2195
0.2195
0.2219679633867277
0.2219679633867277
0.2219679633867277
0.2311636201515827
0.2311636201515827
0.24314272431427242
0.24314272431427242
0.2455
0.2703
0.2703
0.278
0.278
0.2987987987987988
0.3111279333838001
0.3111279333838001
0.3436
0.344466800804829
0.3712
0.37548696433922685
0.37548696433922685
0.37548696433922685
0.3779342723004695
0.3901025412394115
0.39655172413793105
0.3971
0.3971
0.3981
0.4001
0.4030398322851153
0.4030398322851153
0.4031298904538341
0.4031298904538341
0.4072
0.4362214199759326
0.4396
0.44316730523627074
0.4647993943981832
0.4681647940074906
0.47692307692307695
0.47692307692307695
0.47692307692307695
0.4797864225781846
0.5
0.5
0.5164
0.5210526315789473
0.5260303687635575
0.5260303687635575
0.5316725978647687
0.5344
0.5367146101438305
0.5485
0.5544437904649794
0.5544437904649794
0.5620767494356659
0.5620767494356659
0.5725853094274147
0.5789473684210527
0.5813953488372093
0.5813953488372093
0.5813953488372093
0.5822
0.5882694541231127
0.6025738077214232
0.6067839195979899
0.6086956521739131
0.6086956521739131
0.6124031007751938
0.6167409416779693
0.6167409416779693
0.6195
0.625
0.625
0.6289
0.6295
0.631578947368421
0.6318370828446529
0.6360978203083466
0.6377
0.6377
0.647964796479648
0.6512403888002322
0.6512403888002322
0.6535087719298246
0.6603
0.6646
0.6676
0.675
0.6758
0.6828
0.6915918909936856
0.6923979102249707
0.695
0.695
0.6990218209179835
0.6997122678524719
0.704933814681107
0.7060301507537688
0.7082644628099174
0.7082644628099174
0.7182
0.7182
0.7205882352941176
0.7205882352941176
0.7221297836938436
0.7221468707614803
0.7259
0.7284
0.7294117647058823
0.7419354838709677
0.7434161023325809
0.75
0.7542823390431187
0.7542823390431187
0.7727
0.7798
0.7852813852813852
0.7857142857142857
0.8
0.8009353990061385
0.8091627172195892
0.8148148148148148
0.8181818181818182
0.8265792610250298
0.8282
0.8333333333333334
0.8333333333333334
0.8333333333333334
0.8421052631578947
0.8421052631578947
0.8541666666666666
0.8622255866767601
0.8661921708185053
0.8661921708185053
0.875
0.875
0.875
0.8759
0.8819
0.8855595667870036
0.8899082568807339
0.8947368421052632
0.8947368421052632
0.8962
0.8975849731663685
0.8979
0.9
0.9
0.908303249097473
0.9090909090909091
0.9090909090909091
0.9100536776439867
0.914488424197162
0.9147286821705426
0.9166666666666666
0.9166666666666666
0.9210110584518167
0.9222222222222223
0.9223
0.9230769230769231
0.935374149659864
0.935374149659864
0.9367088607594937
0.9393939393939394
0.9411764705882353
0.9411764705882353
0.9411764705882353
0.9444444444444444
0.9473684210526315
0.9473684210526315
0.9473684210526315
0.9473684210526315
0.9491
0.9618
0.9622166246851386
0.9629629629629629
0.9658243080625752
0.9697954271961492
0.9697954271961492
0.9738610903659447
0.9742533470648815
0.976
0.9767441860465116
0.9779499404052443
0.981651376146789
0.9833610648918469
0.9835666463785758
0.9883116883116884
0.9902080783353733
0.9923
0.9924344317417619
0.9941076487252125
0.9945414847161572
0.995
0.996299722479186
0.9966
0.9966
0.9974
0.9988668555240793
0.9994040524433849
0.999476850640858
0.9996840442338073
0.9997
0.9998230401698814
0.9999
1.0
1.0
1.0
1.0
1.0
1.0
1.0
1.0
1.0
1.0
1.0
1.0
1.0
1.0
1.0
1.0
1.0
1.0
1.0
1.0
1.0
1.0
1.0
1.0
1.0
1.0
1.0
1.0
1.0
1.0
1.0
1.0
1.0
1.0
1.0
1.0
1.0
1.0
1.0
1.0
1.0
1.0
1.0
1.0
1.0
1.0
1.0
1.0
1.0
1.0
1.0
1.0
1.0
1.0
1.0
1.0
1.0
1.0
1.0
1.0
1.0
1.0
1.0
1.0
1.0
1.0
1.0
1.0
1.0
1.0
1.0
1.0
1.0
1.0
1.0
1.0
1.0
1.0
1.0
1.0
1.0
1.0
1.0
1.0
1.0
1.0
1.0
1.0
1.0
1.0
1.0
1.0
1.0
1.0
1.0
1.0
1.0
1.0
1.0
1.0
1.0
1.0
1.0
1.0
1.0
1.0
1.0
1.0
1.0
1.0
1.0
1.0
1.0
1.0
1.0
1.0
1.0
1.0
1.0
1.0
1.0
1.0
1.0
