# Supplementary material for: Systematic identification of cancer driving signaling pathways based on mutual exclusivity of genomic alterations
Source: Genome Biol. 2015 Feb 26;16(1):45. doi: 10.1186/s13059-015-0612-6 (PMC4381444; doi:10.1186/s13059-015-0612-6)
Supplement: Additional file 2 — Datasets and result details. Zip archive with the datasets used in the study, the signaling network, result gene groups, significances, oncoprints, and other output result files. It also contains the simulated datasets and related networks. [file 13059_2015_612_MOESM2_ESM.zip › data-tcga/OV/randscores/randfile-1409072901214-168.txt]

0.05348557692307692
0.05348557692307692
0.05348557692307692
0.083
0.0985
0.0985
0.1624
0.1658
0.1658
0.18313953488372092
0.18313953488372092
0.18313953488372092
0.18338695525007312
0.18338695525007312
0.1889
0.1889
0.19262072707542052
0.1976
0.1976
0.20344456404736275
0.20344456404736275
0.2108385009436506
0.21090105573287504
0.21090105573287504
0.2165479990179229
0.22302158273381295
0.2288
0.2498
0.2502
0.2525019245573518
0.2525019245573518
0.2567191844300278
0.2567191844300278
0.2590454195535027
0.28371843095110155
0.3030125424920877
0.3087
0.3108665749656121
0.3108665749656121
0.31779285925051637
0.3405931417979611
0.3727
0.3811188811188811
0.38272178355782627
0.383
0.3856
0.3858
0.40564903846153844
0.4167
0.4231
0.42370868790817334
0.44680851063829785
0.4541577825159915
0.46098562628336753
0.46098562628336753
0.4623529411764706
0.4623529411764706
0.4663805436337625
0.4663805436337625
0.47619047619047616
0.4773
0.47901771837115326
0.4857142857142857
0.5
0.506
0.506
0.506
0.506631299734748
0.506631299734748
0.5104
0.515702479338843
0.5209
0.5405405405405406
0.5405405405405406
0.5441501103752759
0.5441501103752759
0.5461824420932228
0.5468
0.548834903321765
0.5550786838340487
0.5586061246040127
0.5586061246040127
0.5730863908099871
0.5809113742375314
0.5816
0.5833333333333334
0.5833333333333334
0.5868
0.5876288659793815
0.5961538461538461
0.6002629848783695
0.6016949152542372
0.6016949152542372
0.6021825396825397
0.6033441709242917
0.605098389982111
0.605098389982111
0.6079447322970639
0.6141131595677051
0.6287425149700598
0.629094128061375
0.6292067307692307
0.6375
0.6486
0.6515
0.6582278481012658
0.6582278481012658
0.6666666666666666
0.6666666666666666
0.6757425742574258
0.6757425742574258
0.6779303062302007
0.6779303062302007
0.6781437125748503
0.687089715536105
0.6896551724137931
0.6896551724137931
0.6956263605778745
0.6974
0.6976744186046512
0.6999492514590205
0.7088607594936709
0.7105263157894737
0.7105263157894737
0.7136627906976745
0.7142857142857143
0.7142857142857143
0.717948717948718
0.717948717948718
0.7333333333333333
0.7333333333333333
0.740506329113924
0.7603
0.7660271408516612
0.769
0.7777777777777778
0.7777777777777778
0.7834949534929745
0.7837837837837838
0.7858
0.7863372093023255
0.7863372093023255
0.7871
0.7906164212627901
0.7906164212627901
0.7931034482758621
0.7931034482758621
0.7945544554455446
0.7957920792079208
0.7962962962962963
0.7974683544303798
0.7974683544303798
0.8096885813148789
0.8115079365079365
0.8134615384615385
0.8134615384615385
0.8178217821782178
0.8286252354048964
0.8297
0.8333333333333334
0.8333333333333334
0.8333333333333334
0.8333333333333334
0.8461538461538461
0.8461538461538461
0.8461538461538461
0.85
0.8518518518518519
0.8518518518518519
0.8530986993114001
0.8565101860053145
0.8571428571428571
0.8571428571428571
0.8571428571428571
0.8578646748681898
0.8611111111111112
0.8641908862576246
0.8641908862576246
0.875
0.8792395765824152
0.8914
0.9115
0.9136302294197031
0.913846954711088
0.913846954711088
0.9147
0.9166666666666666
0.9166666666666666
0.9230769230769231
0.9230769230769231
0.9285714285714286
0.9285714285714286
0.9285714285714286
0.9285714285714286
0.9285714285714286
0.9310344827586207
0.9316496756255792
0.9333333333333333
0.9334103156274057
0.9342
0.9346938775510204
0.9364
0.9375
0.9411764705882353
0.9422535211267605
0.9422535211267605
0.9433
0.9437
0.9473684210526315
0.95
0.95
0.95
0.9567682494684621
0.9574468085106383
0.9583333333333334
0.96
0.96
0.96
0.9657
0.9661
0.9675
0.9676136363636364
0.9676136363636364
0.967741935483871
0.9678
0.9682
0.9689762150982419
0.9714285714285714
0.9797047970479705
0.9859336537334428
0.9873417721518988
0.9895
0.9898
0.9919058130978661
0.9928
0.9942
0.9942
0.9953
0.9957035445757251
0.9975
0.9984697781178271
0.9991055456171736
0.9992387718853083
0.9997655608955573
0.9997683039851715
1.0
1.0
1.0
1.0
1.0
1.0
1.0
1.0
1.0
1.0
1.0
1.0
1.0
1.0
1.0
1.0
1.0
1.0
1.0
1.0
1.0
1.0
1.0
1.0
1.0
1.0
1.0
1.0
1.0
1.0
1.0
1.0
1.0
1.0
1.0
1.0
1.0
1.0
1.0
1.0
1.0
1.0
1.0
1.0
1.0
1.0
1.0
1.0
1.0
1.0
1.0
1.0
1.0
1.0
1.0
1.0
1.0
1.0
1.0
1.0
1.0
1.0
1.0
1.0
1.0
1.0
1.0
1.0
1.0
1.0
1.0
1.0
1.0
1.0
1.0
1.0
1.0
1.0
1.0
1.0
1.0
1.0
1.0
1.0
1.0
1.0
1.0
1.0
1.0
1.0
1.0
1.0
1.0
1.0
1.0
1.0
1.0
1.0
1.0
1.0
1.0
1.0
1.0
1.0
1.0
