# Supplementary material for: Systematic identification of cancer driving signaling pathways based on mutual exclusivity of genomic alterations
Source: Genome Biol. 2015 Feb 26;16(1):45. doi: 10.1186/s13059-015-0612-6 (PMC4381444; doi:10.1186/s13059-015-0612-6)
Supplement: Additional file 2 — Datasets and result details. Zip archive with the datasets used in the study, the signaling network, result gene groups, significances, oncoprints, and other output result files. It also contains the simulated datasets and related networks. [file 13059_2015_612_MOESM2_ESM.zip › data-tcga/OV/randscores/randfile-1409072952485-569.txt]

0.074
0.074
0.1554381329810656
0.167
0.1706
0.1706
0.1706
0.2474
0.2510948905109489
0.27362773421378456
0.27362773421378456
0.2819372060505911
0.2935234699940582
0.3028
0.3086283185840708
0.3086283185840708
0.3086283185840708
0.31090174966352624
0.31090174966352624
0.31090174966352624
0.3275862068965517
0.3284896521356231
0.3284896521356231
0.3448275862068966
0.3448275862068966
0.3452
0.3452
0.3584
0.3584
0.3584
0.36070986380520015
0.3777
0.37955801104972375
0.38696883852691216
0.3929976396538159
0.3929976396538159
0.40318302387267907
0.41530740276035133
0.41530740276035133
0.4209599295464553
0.4232309746328438
0.4260958205912334
0.4311
0.4317466561762392
0.43498583569405097
0.4385733157199472
0.45241827138378865
0.45241827138378865
0.45701849836779107
0.47619047619047616
0.489134438305709
0.502092050209205
0.502092050209205
0.502092050209205
0.5208333333333334
0.5282344531808435
0.5303610048244884
0.540912667191188
0.5510261456283385
0.5554541305340027
0.5554541305340027
0.5586402266288952
0.5681818181818182
0.5688535602328706
0.5882352941176471
0.5882352941176471
0.5895027624309392
0.5958904109589042
0.60381861575179
0.60381861575179
0.607220033049447
0.631367292225201
0.631367292225201
0.6326194398682042
0.6326194398682042
0.6343906510851419
0.6362773029439696
0.6363636363636364
0.6365288505224898
0.6442095992954645
0.6447756559540444
0.645422943221321
0.645422943221321
0.645422943221321
0.647
0.6487825010317788
0.659432387312187
0.6601772712883824
0.6606574761399788
0.6666666666666666
0.6666666666666666
0.6666666666666666
0.6666666666666666
0.6666666666666666
0.6768468840280644
0.6829268292682927
0.6829268292682927
0.6839
0.6839
0.685
0.6935236004390779
0.6947565543071161
0.6983050847457627
0.7037037037037037
0.7135922330097088
0.7135922330097088
0.7142857142857143
0.7142857142857143
0.7142857142857143
0.7211796246648794
0.7222222222222222
0.7222222222222222
0.728
0.7297297297297297
0.7391304347826086
0.7391304347826086
0.7391304347826086
0.7391304347826086
0.7425
0.7425
0.75
0.7576711250983478
0.7577741407528642
0.7577741407528642
0.7604602510460251
0.7605911330049261
0.7605911330049261
0.7621035058430717
0.7621035058430717
0.7622982077030634
0.7677824267782427
0.7728
0.7728
0.7746281937206051
0.7790135396518375
0.7790135396518375
0.7837837837837838
0.7894736842105263
0.7894736842105263
0.7913443830570902
0.7925
0.7925
0.7929
0.7949790794979079
0.7949790794979079
0.7959183673469388
0.8066528066528067
0.8074
0.8085106382978723
0.8085106382978723
0.8099547511312217
0.8121149897330595
0.8139061904156604
0.8148148148148148
0.8184069335534462
0.8217716115261473
0.8217716115261473
0.8222222222222222
0.8268532918610679
0.8268532918610679
0.8333333333333334
0.8336820083682008
0.8346256514554468
0.837956847203875
0.85
0.8588235294117647
0.8592
0.8634496919917864
0.8657458563535911
0.8696904247660188
0.8709677419354839
0.8709677419354839
0.8723404255319149
0.8733075435203095
0.8796223446105429
0.8796223446105429
0.88
0.88
0.8886
0.8916776750330251
0.8916776750330251
0.8916776750330251
0.8916827852998066
0.8918918918918919
0.8926282051282052
0.8937924345295829
0.8937924345295829
0.8974
0.9047675381521353
0.9056657223796034
0.9060373216245884
0.9090909090909091
0.9099
0.9167883211678832
0.9181669394435352
0.9181669394435352
0.9181669394435352
0.9285714285714286
0.9285714285714286
0.9298
0.9312602291325696
0.9333333333333333
0.9333333333333333
0.9335358906190657
0.9335358906190657
0.9342915811088296
0.9355535782382103
0.9355535782382103
0.9375
0.9375
0.9375
0.9375
0.9383742911153119
0.9411764705882353
0.9411764705882353
0.9411764705882353
0.9436813186813187
0.9444444444444444
0.9444444444444444
0.949171270718232
0.949171270718232
0.9500984898227183
0.9512195121951219
0.9515
0.9532638084202395
0.9535256410256411
0.9612937433722163
0.9617563739376771
0.9661889834303627
0.9671457905544147
0.967741935483871
0.9686858316221766
0.9730790802019069
0.9730790802019069
0.9766423357664233
0.9782608695652174
0.9801898472967395
0.9824620573355818
0.9827586206896551
0.9838
0.9848901098901099
0.9848901098901099
0.9870576339737108
0.9876847290640394
0.988243626062323
0.9890934844192635
0.9916317991631799
0.9917627677100495
0.9929546455306033
0.995164410058027
0.9973861604072087
0.9975237309120925
0.9975237309120925
0.9975237309120925
0.9994475138121547
0.9995596653456627
0.9998624294951163
0.9999
1.0
1.0
1.0
1.0
1.0
1.0
1.0
1.0
1.0
1.0
1.0
1.0
1.0
1.0
1.0
1.0
1.0
1.0
1.0
1.0
1.0
1.0
1.0
1.0
1.0
1.0
1.0
1.0
1.0
1.0
1.0
1.0
1.0
1.0
1.0
1.0
1.0
1.0
1.0
1.0
1.0
1.0
1.0
1.0
1.0
1.0
1.0
1.0
1.0
1.0
1.0
1.0
1.0
1.0
1.0
1.0
1.0
1.0
1.0
1.0
1.0
1.0
1.0
1.0
1.0
1.0
1.0
1.0
1.0
1.0
1.0
1.0
1.0
1.0
1.0
1.0
1.0
1.0
1.0
1.0
1.0
1.0
1.0
1.0
1.0
1.0
1.0
1.0
1.0
1.0
1.0
1.0
