# Supplementary material for: Systematic identification of cancer driving signaling pathways based on mutual exclusivity of genomic alterations
Source: Genome Biol. 2015 Feb 26;16(1):45. doi: 10.1186/s13059-015-0612-6 (PMC4381444; doi:10.1186/s13059-015-0612-6)
Supplement: Additional file 2 — Datasets and result details. Zip archive with the datasets used in the study, the signaling network, result gene groups, significances, oncoprints, and other output result files. It also contains the simulated datasets and related networks. [file 13059_2015_612_MOESM2_ESM.zip › data-tcga/OV/randscores/randfile-1409072959066-864.txt]

0.12271386430678466
0.13996827914353688
0.14348057477381587
0.14348057477381587
0.14348057477381587
0.15949024908283452
0.15949024908283452
0.2
0.2
0.21418598156939403
0.25152275170189897
0.32796045562003007
0.32796045562003007
0.3393595041322314
0.3393595041322314
0.3504273504273504
0.4032393186260821
0.4201736806947228
0.42857142857142855
0.4301937207748831
0.4301937207748831
0.4519281102774385
0.4751712328767123
0.4751712328767123
0.47555089192025185
0.47555089192025185
0.4844
0.4875
0.4875
0.4899
0.4899
0.4931506849315068
0.5011
0.5107311114988659
0.5328638497652582
0.5342657342657343
0.5342657342657343
0.5342657342657343
0.5348
0.5348
0.5362453531598513
0.5436081242532855
0.5436081242532855
0.546455938697318
0.546455938697318
0.551994301994302
0.5647
0.5647
0.5722819593787336
0.5771
0.583904109589041
0.5876436781609196
0.5882352941176471
0.5882352941176471
0.5928381962864722
0.6
0.6059759843619101
0.6059759843619101
0.614475784992017
0.6182634730538922
0.625
0.625
0.625
0.6278350515463917
0.6290897311305474
0.6290897311305474
0.643597181931206
0.6466165413533834
0.6469155844155844
0.6528
0.6646341463414634
0.6648122392211405
0.665053242981607
0.6670662271501349
0.6670662271501349
0.6677
0.6808510638297872
0.6835677276091784
0.6940659340659341
0.6986
0.6986
0.7019
0.705244122965642
0.705244122965642
0.7058823529411765
0.7103746397694525
0.7122507122507122
0.7122507122507122
0.7221844550192613
0.7221844550192613
0.7256
0.7256
0.7256398742703188
0.7256398742703188
0.726027397260274
0.7289373297002725
0.7309370092479498
0.75
0.7533718689788054
0.7533718689788054
0.7599469496021221
0.7630633121371302
0.7642
0.7642
0.7647058823529411
0.7659574468085106
0.7682775712515489
0.7682775712515489
0.7756497948016415
0.7829995913363302
0.7843067001074884
0.7880755608028335
0.7880755608028335
0.7894736842105263
0.7894736842105263
0.7904
0.8045062955599734
0.8076923076923077
0.8108108108108109
0.8125
0.8157894736842105
0.8157894736842105
0.8333333333333334
0.8333333333333334
0.8333333333333334
0.8403225806451613
0.8403225806451613
0.8404475756319933
0.842399593289273
0.8429423459244533
0.8519628408750375
0.8553191489361702
0.8553191489361702
0.8571428571428571
0.8571428571428571
0.8577235772357723
0.8620689655172413
0.8633139909735654
0.8648648648648649
0.8648648648648649
0.866710875331565
0.8668252080856124
0.875
0.88
0.88
0.8807588075880759
0.8819397235440743
0.8823882989380886
0.8888888888888888
0.8951149425287356
0.8953603158933859
0.8953603158933859
0.896551724137931
0.896551724137931
0.8992
0.8992
0.8996827914353688
0.8996827914353688
0.9047619047619048
0.9047619047619048
0.9090909090909091
0.9090909090909091
0.9166666666666666
0.9170632222977566
0.922790202342918
0.9250737463126844
0.9301643192488263
0.9301643192488263
0.9310344827586207
0.9333333333333333
0.9333333333333333
0.9359895493141738
0.9378864530635188
0.9385
0.9411764705882353
0.9415929203539823
0.9441056910569106
0.9456370225815445
0.9487179487179487
0.9518167456556083
0.9553197430885227
0.9611419508326725
0.9655172413793104
0.9655172413793104
0.9673691366417403
0.9685476410730804
0.9735449735449735
0.9739427595044853
0.9763079960513327
0.9782
0.9784321858150146
0.9794600938967136
0.9813953488372092
0.9814763616256567
0.9842738205365402
0.9871013973486206
0.988
0.9885345754209961
0.9886698391117154
0.9886698391117154
0.9888793840889649
0.9919354838709677
0.9936
0.994611585092052
0.9957
0.9977846699158175
0.9980174464710547
0.9983244903658196
0.9986040830570581
0.9991582491582491
0.9993
0.9993319973279893
0.9994306536096561
0.9994414967886065
0.9997
0.9998
0.9998017446471055
0.9998017446471055
1.0
1.0
1.0
1.0
1.0
1.0
1.0
1.0
1.0
1.0
1.0
1.0
1.0
1.0
1.0
1.0
1.0
1.0
1.0
1.0
1.0
1.0
1.0
1.0
1.0
1.0
1.0
1.0
1.0
1.0
1.0
1.0
1.0
1.0
1.0
1.0
1.0
1.0
1.0
1.0
1.0
1.0
1.0
1.0
1.0
1.0
1.0
1.0
1.0
1.0
1.0
1.0
1.0
1.0
1.0
1.0
1.0
1.0
1.0
1.0
1.0
1.0
1.0
1.0
1.0
1.0
1.0
1.0
1.0
1.0
1.0
1.0
1.0
1.0
1.0
1.0
1.0
1.0
1.0
1.0
1.0
1.0
1.0
1.0
1.0
1.0
1.0
1.0
1.0
1.0
1.0
1.0
1.0
1.0
1.0
1.0
1.0
1.0
1.0
1.0
1.0
1.0
1.0
1.0
1.0
1.0
1.0
1.0
1.0
1.0
1.0
1.0
1.0
1.0
1.0
1.0
1.0
1.0
1.0
1.0
1.0
1.0
1.0
1.0
1.0
1.0
1.0
1.0
1.0
1.0
1.0
1.0
