# Supplementary material for: Systematic identification of cancer driving signaling pathways based on mutual exclusivity of genomic alterations
Source: Genome Biol. 2015 Feb 26;16(1):45. doi: 10.1186/s13059-015-0612-6 (PMC4381444; doi:10.1186/s13059-015-0612-6)
Supplement: Additional file 2 — Datasets and result details. Zip archive with the datasets used in the study, the signaling network, result gene groups, significances, oncoprints, and other output result files. It also contains the simulated datasets and related networks. [file 13059_2015_612_MOESM2_ESM.zip › data-tcga/OV/randscores/randfile-1409073009275-671.txt]

0.1403550017632538
0.1403550017632538
0.1403550017632538
0.146
0.146
0.146
0.15718562874251496
0.16401985111662531
0.16401985111662531
0.24699759807846278
0.25700733074601123
0.2673
0.2673
0.28516928946113496
0.3247697527872031
0.3255
0.3255
0.33558406482106684
0.33558406482106684
0.33558406482106684
0.34375
0.34375
0.3655799037947622
0.37291338582677164
0.37291338582677164
0.3847
0.3847
0.3920215956808638
0.4059259259259259
0.4200884396715098
0.42648663393344244
0.4272
0.4755011135857461
0.4849
0.4871447902571042
0.4871447902571042
0.49446693657219976
0.495754534928599
0.4982
0.4982
0.506350550381033
0.506350550381033
0.5083700440528635
0.5098
0.5174
0.5263157894736842
0.5263157894736842
0.5294117647058824
0.5294117647058824
0.5396502643350956
0.5396502643350956
0.5410798122065728
0.552
0.5520657672849916
0.5531914893617021
0.5531914893617021
0.556378132118451
0.5567955360701474
0.5567955360701474
0.5629955947136563
0.5631
0.5747408619749045
0.5764235764235764
0.5816326530612245
0.5816326530612245
0.585
0.6016981860285604
0.6107086614173228
0.615506329113924
0.6182965299684543
0.6187702265372168
0.6204724409448819
0.6228474784747847
0.625
0.625
0.6395705521472392
0.6395705521472392
0.6395705521472392
0.6407185628742516
0.6433343938911867
0.6433343938911867
0.6444444444444445
0.6470588235294118
0.6470588235294118
0.6551724137931034
0.6583143507972665
0.6628502561012353
0.6638125281658405
0.6673
0.6683190626408292
0.6723826714801444
0.6723826714801444
0.6734547196933397
0.6734547196933397
0.6768373184685346
0.6792452830188679
0.6792452830188679
0.6913
0.6933920704845815
0.694815606627472
0.6991726569917266
0.7096963473668769
0.7179080824088748
0.7256422685409598
0.7256422685409598
0.7365638766519824
0.7365638766519824
0.7380952380952381
0.7385284810126582
0.7385284810126582
0.7443967572722937
0.7498788172564227
0.75
0.75
0.75
0.7624633431085044
0.7648
0.7662665824384081
0.7662665824384081
0.7755102040816326
0.7776852622814321
0.782608695652174
0.7830423940149626
0.7830423940149626
0.7857142857142857
0.7857142857142857
0.7873051224944321
0.7873051224944321
0.7965599051008304
0.7965599051008304
0.8
0.8019
0.8019
0.8019017432646592
0.8019017432646592
0.8037
0.8095238095238095
0.8095238095238095
0.8095238095238095
0.8198454656364376
0.8338842975206612
0.8342348075087496
0.8357
0.8421052631578947
0.8490566037735849
0.849931787175989
0.8566221142162819
0.8663426488456865
0.8726993865030674
0.876124775044991
0.8769
0.8848684210526315
0.8856842105263157
0.8863636363636364
0.8863636363636364
0.8872246696035242
0.8927444794952681
0.8927444794952681
0.8947368421052632
0.8951474488999844
0.8967077547199251
0.8988314883148831
0.9
0.9090909090909091
0.9090909090909091
0.9130434782608695
0.9230769230769231
0.9230769230769231
0.935129740518962
0.9369747899159664
0.938006676204101
0.9411764705882353
0.9413489736070382
0.9444444444444444
0.9444444444444444
0.9473684210526315
0.9473684210526315
0.9473684210526315
0.948626045400239
0.9486684677730606
0.9489
0.9523809523809523
0.9545454545454546
0.9555589032841217
0.9555589032841217
0.9572368421052632
0.9583333333333334
0.96
0.9605263157894737
0.9616944569625958
0.9626832518880497
0.962708690903417
0.9628618241398144
0.9648570043625788
0.9696969696969697
0.975
0.9814173228346457
0.9814173228346457
0.9822263797942001
0.9835
0.984993178717599
0.9850347407803314
0.9850347407803314
0.9871546291808047
0.9920529801324504
0.9925566343042072
0.9956308028399782
0.9965811965811966
0.9977103606182026
0.9977777777777778
0.9980139026812314
0.9989
0.9993684210526316
0.9996406324868232
0.9997
0.9997013142174432
0.9998439694180059
1.0
1.0
1.0
1.0
1.0
1.0
1.0
1.0
1.0
1.0
1.0
1.0
1.0
1.0
1.0
1.0
1.0
1.0
1.0
1.0
1.0
1.0
1.0
1.0
1.0
1.0
1.0
1.0
1.0
1.0
1.0
1.0
1.0
1.0
1.0
1.0
1.0
1.0
1.0
1.0
1.0
1.0
1.0
1.0
1.0
1.0
1.0
1.0
1.0
1.0
1.0
1.0
1.0
1.0
1.0
1.0
1.0
1.0
1.0
1.0
1.0
1.0
1.0
1.0
1.0
1.0
1.0
1.0
1.0
1.0
1.0
1.0
1.0
1.0
1.0
1.0
1.0
1.0
1.0
1.0
1.0
1.0
1.0
1.0
1.0
1.0
1.0
1.0
1.0
1.0
1.0
1.0
1.0
1.0
1.0
1.0
1.0
1.0
1.0
1.0
1.0
1.0
1.0
1.0
1.0
1.0
1.0
1.0
1.0
1.0
1.0
1.0
1.0
1.0
1.0
1.0
1.0
1.0
1.0
1.0
1.0
1.0
1.0
1.0
1.0
1.0
1.0
1.0
1.0
1.0
1.0
1.0
1.0
