# Supplementary material for: Systematic identification of cancer driving signaling pathways based on mutual exclusivity of genomic alterations
Source: Genome Biol. 2015 Feb 26;16(1):45. doi: 10.1186/s13059-015-0612-6 (PMC4381444; doi:10.1186/s13059-015-0612-6)
Supplement: Additional file 2 — Datasets and result details. Zip archive with the datasets used in the study, the signaling network, result gene groups, significances, oncoprints, and other output result files. It also contains the simulated datasets and related networks. [file 13059_2015_612_MOESM2_ESM.zip › data-tcga/OV/randscores/randfile-1409073042378-772.txt]

0.0718
0.0718
0.08546557636507518
0.09377700950734659
0.16965046888320545
0.16965046888320545
0.1792
0.18408304498269895
0.196
0.20322054626987363
0.20322054626987363
0.2202
0.2202
0.2267
0.2348
0.23728813559322035
0.23728813559322035
0.2672823957458718
0.2672823957458718
0.27092198581560284
0.2768888888888889
0.2768888888888889
0.2808727948003714
0.2884
0.3066
0.3131
0.3171759747102213
0.3262
0.3286252354048964
0.3286252354048964
0.3501
0.35365853658536583
0.3633116883116883
0.3633116883116883
0.36488169364881695
0.3659
0.37030075187969924
0.3806532663316583
0.3806532663316583
0.384
0.412
0.429
0.4317333996518279
0.4326315789473684
0.4326315789473684
0.4326315789473684
0.43355704697986575
0.43355704697986575
0.4342379958246347
0.43467336683417085
0.4438
0.4438
0.4555984555984556
0.4661319073083779
0.48405645582854157
0.48405645582854157
0.49760765550239233
0.5
0.5
0.502127659574468
0.5044
0.5044
0.5066195939982348
0.5066195939982348
0.5066195939982348
0.520632133450395
0.520632133450395
0.5266757865937073
0.5266757865937073
0.5285588752196837
0.5285588752196837
0.5285588752196837
0.5294646873594242
0.5371
0.5405405405405406
0.5525812619502868
0.5628766572920851
0.5628766572920851
0.5748393021120294
0.5748393021120294
0.5802615933412604
0.5802615933412604
0.5988700564971752
0.6157
0.6189
0.625
0.6302294197031039
0.6302294197031039
0.640688717716357
0.643609022556391
0.643609022556391
0.6448412698412699
0.6502
0.6521739130434783
0.655367231638418
0.66
0.66
0.6607734806629835
0.6675824175824175
0.6690301342111927
0.6710526315789473
0.6756756756756757
0.6788
0.6955
0.7014434033932642
0.7060301507537688
0.7060301507537688
0.7137614678899082
0.7185064935064935
0.7186
0.727120067170445
0.7297777777777777
0.7308
0.7366071428571429
0.747
0.7560975609756098
0.7560975609756098
0.7594167679222357
0.7607
0.7692307692307693
0.7707409753008233
0.7713567839195979
0.7777777777777778
0.7788400254939452
0.7788523533204385
0.7788523533204385
0.7797
0.78
0.7838616714697406
0.7838616714697406
0.7877
0.7889908256880734
0.7924528301886793
0.8
0.8
0.8
0.8055555555555556
0.8122
0.8133
0.8145065398335315
0.818705035971223
0.8238532110091743
0.8311345646437994
0.8312611012433393
0.8333333333333334
0.8333333333333334
0.84
0.8480300187617261
0.8480300187617261
0.8568192115994563
0.8571428571428571
0.8578993821712269
0.8609
0.8609
0.8655778894472361
0.8662519440124417
0.8686679174484052
0.8695652173913043
0.8704871060171919
0.8709677419354839
0.8715
0.875
0.875
0.875
0.8755129958960328
0.8774373259052924
0.8947368421052632
0.8947368421052632
0.8968253968253969
0.9028741328047571
0.9047619047619048
0.9047619047619048
0.906140350877193
0.906140350877193
0.9090909090909091
0.9090909090909091
0.9090909090909091
0.9166666666666666
0.9230769230769231
0.9247706422018349
0.9269162210338681
0.9285714285714286
0.9300975995779478
0.9320080668395275
0.9333333333333333
0.9333333333333333
0.9354838709677419
0.9366687777074097
0.9432759719566602
0.9434432515337423
0.9451
0.9473684210526315
0.9473684210526315
0.949748743718593
0.95
0.95
0.9507
0.9512195121951219
0.9545454545454546
0.9545454545454546
0.9548022598870056
0.9558752997601918
0.9565217391304348
0.9607128392061564
0.9616384915474643
0.9623115577889447
0.9647370566653077
0.9665894806483626
0.9679043423536816
0.9689
0.9692135460397425
0.9706
0.9709
0.9709
0.9718
0.9744
0.9787234042553191
0.9799207397622193
0.98100785008863
0.9815281276238456
0.9869960988296489
0.9882
0.9890560875512996
0.9903
0.9906844876468206
0.9909356725146199
0.9911190053285968
0.9933949801849405
0.9952380952380953
0.9962
0.997
0.9972527472527473
0.9976
0.9987
0.9990583804143126
0.9993
0.9998
0.9998
0.9999
1.0
1.0
1.0
1.0
1.0
1.0
1.0
1.0
1.0
1.0
1.0
1.0
1.0
1.0
1.0
1.0
1.0
1.0
1.0
1.0
1.0
1.0
1.0
1.0
1.0
1.0
1.0
1.0
1.0
1.0
1.0
1.0
1.0
1.0
1.0
1.0
1.0
1.0
1.0
1.0
1.0
1.0
1.0
1.0
1.0
1.0
1.0
1.0
1.0
1.0
1.0
1.0
1.0
1.0
1.0
1.0
1.0
1.0
1.0
1.0
1.0
1.0
1.0
1.0
1.0
1.0
1.0
1.0
1.0
1.0
1.0
1.0
1.0
1.0
1.0
1.0
1.0
1.0
1.0
1.0
1.0
1.0
1.0
1.0
1.0
1.0
1.0
1.0
1.0
1.0
1.0
1.0
1.0
1.0
1.0
1.0
1.0
1.0
1.0
1.0
1.0
1.0
1.0
1.0
1.0
1.0
1.0
1.0
1.0
1.0
1.0
