# Supplementary material for: Systematic identification of cancer driving signaling pathways based on mutual exclusivity of genomic alterations
Source: Genome Biol. 2015 Feb 26;16(1):45. doi: 10.1186/s13059-015-0612-6 (PMC4381444; doi:10.1186/s13059-015-0612-6)
Supplement: Additional file 2 — Datasets and result details. Zip archive with the datasets used in the study, the signaling network, result gene groups, significances, oncoprints, and other output result files. It also contains the simulated datasets and related networks. [file 13059_2015_612_MOESM2_ESM.zip › data-tcga/OV/randscores/randfile-1409073053570-256.txt]

0.0805
0.0805
0.0805
0.0805
0.11534025374855825
0.11534025374855825
0.14962025316455696
0.14962025316455696
0.1799
0.1799
0.1799
0.18072755417956657
0.18072755417956657
0.18072755417956657
0.1871
0.1899
0.1902
0.1902
0.1995
0.2215114901682066
0.2215114901682066
0.22968803565306822
0.23177283192632386
0.23177283192632386
0.23298429319371727
0.236
0.25505656496400414
0.25505656496400414
0.2564102564102564
0.2564102564102564
0.2564102564102564
0.2612
0.2612
0.2678062678062678
0.27685589519650655
0.27685589519650655
0.2989
0.31153846153846154
0.31153846153846154
0.3149755832881172
0.3359
0.33854709767118524
0.33854709767118524
0.3572
0.3576
0.3576
0.35824477202605415
0.36648380817554416
0.373
0.3763038245520193
0.3766
0.3766
0.4144752428334518
0.42219679633867274
0.4354
0.46
0.4630419331911869
0.4992987377279102
0.4992987377279102
0.5011
0.5011
0.5062
0.5090846760370243
0.5090846760370243
0.509873417721519
0.5263157894736842
0.5263157894736842
0.5400202634245187
0.5434782608695652
0.5536437246963563
0.5557020435069215
0.5557020435069215
0.5609756097560976
0.5617408906882592
0.5625
0.565
0.5661016949152542
0.5698008849557522
0.59436913451512
0.5944912012241775
0.6108981836360606
0.6263087547337938
0.6348
0.6417552279739458
0.6417552279739458
0.6423479616841167
0.6475953565505804
0.6475953565505804
0.6487
0.6487
0.6565349544072948
0.6565349544072948
0.6666666666666666
0.6666666666666666
0.6739130434782609
0.6739130434782609
0.6783505154639176
0.6854
0.6867
0.6874
0.6896551724137931
0.6896551724137931
0.7091327705295472
0.7114285714285714
0.7142857142857143
0.7142857142857143
0.7150290416263311
0.7191180155349537
0.7222222222222222
0.7247007616974973
0.7247007616974973
0.734827264239029
0.7375886524822695
0.7424528301886792
0.7461486025903203
0.7529
0.7563025210084033
0.7647058823529411
0.7647058823529411
0.7647058823529411
0.7661
0.7692307692307693
0.7777777777777778
0.7777777777777778
0.7777777777777778
0.7777777777777778
0.7777777777777778
0.7894736842105263
0.7899945024738868
0.7931034482758621
0.7931034482758621
0.7975
0.8
0.8013793103448276
0.8016789087093389
0.8016789087093389
0.805731364275668
0.8125
0.8125
0.8151260504201681
0.8161
0.8231173380035026
0.8235294117647058
0.8235294117647058
0.8333333333333334
0.8333333333333334
0.8371848739495799
0.837298541826554
0.8401122019635343
0.8401122019635343
0.8409610983981693
0.8418
0.8421052631578947
0.8421052631578947
0.8441127694859039
0.8442822384428224
0.8442822384428224
0.8478
0.8569620253164557
0.8571428571428571
0.8683333333333333
0.8683333333333333
0.8708
0.8709677419354839
0.8716666666666667
0.8716814159292036
0.8844
0.8846153846153846
0.8846153846153846
0.8861646234676007
0.8865384615384615
0.8865384615384615
0.8931
0.8932
0.8932
0.9024390243902439
0.9028301886792452
0.9066121336059987
0.9069
0.9069
0.9088
0.9090909090909091
0.9090909090909091
0.9090909090909091
0.9090909090909091
0.9103260869565217
0.9166666666666666
0.9166666666666666
0.9166666666666666
0.9168
0.9218529707955689
0.9233760292772186
0.9259259259259259
0.9303432723628163
0.9318181818181818
0.9331103678929766
0.9331103678929766
0.9333333333333333
0.9333333333333333
0.9347826086956522
0.9375
0.9387755102040817
0.9427083333333334
0.9429
0.948
0.9523928839889751
0.9523928839889751
0.9524456521739131
0.9571
0.964406779661017
0.9654418197725284
0.9723538704581358
0.9725
0.9777168323620158
0.9778775248477076
0.9782
0.9841269841269841
0.9887
0.990546218487395
0.9939564867042707
0.9951
0.9956217162872154
0.9979736575481256
0.9983050847457627
0.9990566037735849
0.9990566037735849
0.9990566037735849
1.0
1.0
1.0
1.0
1.0
1.0
1.0
1.0
1.0
1.0
1.0
1.0
1.0
1.0
1.0
1.0
1.0
1.0
1.0
1.0
1.0
1.0
1.0
1.0
1.0
1.0
1.0
1.0
1.0
1.0
1.0
1.0
1.0
1.0
1.0
1.0
1.0
1.0
1.0
1.0
1.0
1.0
1.0
1.0
1.0
1.0
1.0
1.0
1.0
1.0
1.0
1.0
1.0
1.0
1.0
1.0
1.0
1.0
1.0
1.0
1.0
1.0
1.0
1.0
1.0
1.0
1.0
1.0
1.0
1.0
1.0
1.0
1.0
1.0
1.0
1.0
1.0
1.0
1.0
1.0
1.0
1.0
1.0
1.0
1.0
1.0
1.0
1.0
1.0
1.0
1.0
1.0
1.0
1.0
1.0
1.0
1.0
1.0
1.0
1.0
1.0
1.0
1.0
1.0
1.0
1.0
1.0
1.0
1.0
1.0
1.0
1.0
1.0
1.0
1.0
1.0
1.0
1.0
1.0
1.0
1.0
1.0
1.0
