# Supplementary material for: Systematic identification of cancer driving signaling pathways based on mutual exclusivity of genomic alterations
Source: Genome Biol. 2015 Feb 26;16(1):45. doi: 10.1186/s13059-015-0612-6 (PMC4381444; doi:10.1186/s13059-015-0612-6)
Supplement: Additional file 2 — Datasets and result details. Zip archive with the datasets used in the study, the signaling network, result gene groups, significances, oncoprints, and other output result files. It also contains the simulated datasets and related networks. [file 13059_2015_612_MOESM2_ESM.zip › data-tcga/OV/randscores/randfile-1409073070234-461.txt]

0.08195637805684071
0.12466051059206952
0.12466051059206952
0.12466051059206952
0.14968597348220516
0.19309372797744892
0.19551466359977
0.2182
0.2182
0.2182
0.2273972602739726
0.2273972602739726
0.2448637316561845
0.2494
0.2494
0.2549
0.2699
0.2704728950403691
0.2704728950403691
0.28447920955125566
0.28447920955125566
0.28618638466622603
0.3031
0.3031
0.3073
0.3087727944800394
0.31564501372369624
0.3175
0.3175204607456805
0.32529849065104754
0.33816743572841135
0.33816743572841135
0.33816743572841135
0.3411
0.34146341463414637
0.3625
0.3625
0.3625
0.3625
0.3724
0.3724
0.3759
0.3766
0.37921635434412265
0.37921635434412265
0.37921635434412265
0.3814
0.3934
0.4339622641509434
0.4339622641509434
0.4375
0.4391
0.44
0.4504792332268371
0.4504792332268371
0.45068285280728376
0.4565868263473054
0.47214406302757456
0.47833333333333333
0.4810477657935285
0.4988
0.5
0.5
0.5007
0.5058259081562714
0.517774343122102
0.517774343122102
0.5232558139534884
0.5256769374416433
0.5256769374416433
0.5256769374416433
0.5328836424957841
0.5516
0.5601697484086087
0.5601697484086087
0.5601697484086087
0.5604952166572875
0.5655563430191354
0.5754961173425367
0.5773672055427251
0.5919003115264797
0.6078431372549019
0.6190476190476191
0.6190476190476191
0.6210946676062955
0.6210946676062955
0.6216216216216216
0.625
0.625
0.6255
0.62580054894785
0.6303236797274276
0.6313
0.6361040609137056
0.6411075612353567
0.6411075612353567
0.6464019851116626
0.6470588235294118
0.6470588235294118
0.6494789795185052
0.65
0.6518282988871225
0.6518282988871225
0.6537698412698413
0.6537698412698413
0.6546848381601363
0.6653386454183267
0.6653386454183267
0.6666666666666666
0.6666666666666666
0.67
0.6739130434782609
0.6739130434782609
0.6739130434782609
0.68
0.68
0.6813
0.6834104428288169
0.6875
0.6945572705117791
0.7
0.7
0.7021276595744681
0.7021276595744681
0.7083333333333334
0.7083333333333334
0.7196
0.721881390593047
0.7222222222222222
0.7303370786516854
0.7361
0.7366
0.7368421052631579
0.7389507725476105
0.7396449704142012
0.7396449704142012
0.743657937806874
0.75
0.75
0.75
0.7529734675205856
0.76
0.7646
0.7682926829268293
0.7692307692307693
0.7692307692307693
0.7697063369397218
0.772
0.7727272727272727
0.7735849056603774
0.7783697389451252
0.7783697389451252
0.7906
0.7941287165976666
0.7941287165976666
0.8
0.8095238095238095
0.8098159509202454
0.8098159509202454
0.8174633044787354
0.8205128205128205
0.8206770356816102
0.8206770356816102
0.8217027215631543
0.8235294117647058
0.8275393807713199
0.8395115569123419
0.8409090909090909
0.8409090909090909
0.8482617586912066
0.8553098553098553
0.8555555555555555
0.8555555555555555
0.8571428571428571
0.8666666666666667
0.8671802773497689
0.8671802773497689
0.8766756032171582
0.8820655966503839
0.8820655966503839
0.8914285714285715
0.896551724137931
0.8987341772151899
0.8998862343572241
0.9050632911392406
0.9073435189748644
0.9084
0.9084
0.9090909090909091
0.9090909090909091
0.9090909090909091
0.9090909090909091
0.9130434782608695
0.9130434782608695
0.9146
0.9146341463414634
0.9172
0.9230769230769231
0.9230769230769231
0.925
0.9256
0.9256
0.9259259259259259
0.9259259259259259
0.9333565945568737
0.9357
0.94
0.9439224007274932
0.9444444444444444
0.949943117178612
0.949943117178612
0.949943117178612
0.9512195121951219
0.9512195121951219
0.9512195121951219
0.9512195121951219
0.9545454545454546
0.9545454545454546
0.9565217391304348
0.9565217391304348
0.9569990850869168
0.957631721890277
0.9650626235992089
0.9650626235992089
0.9666666666666667
0.9728
0.9761904761904762
0.9781
0.9802289281997919
0.9853
0.9889
0.9894305435720449
0.9934
0.9943
0.9943566591422122
0.9966953073364178
0.996764917325665
0.9978689397975493
0.997943797121316
0.9980171844018506
0.9980171844018506
0.9984
0.9988188046302858
0.999
0.999137187230371
0.9997637609260571
0.9999
1.0
1.0
1.0
1.0
1.0
1.0
1.0
1.0
1.0
1.0
1.0
1.0
1.0
1.0
1.0
1.0
1.0
1.0
1.0
1.0
1.0
1.0
1.0
1.0
1.0
1.0
1.0
1.0
1.0
1.0
1.0
1.0
1.0
1.0
1.0
1.0
1.0
1.0
1.0
1.0
1.0
1.0
1.0
1.0
1.0
1.0
1.0
1.0
1.0
1.0
1.0
1.0
1.0
1.0
1.0
1.0
1.0
1.0
1.0
1.0
1.0
1.0
1.0
1.0
1.0
1.0
1.0
1.0
1.0
1.0
1.0
1.0
1.0
1.0
1.0
1.0
1.0
1.0
1.0
1.0
1.0
1.0
1.0
1.0
1.0
1.0
1.0
1.0
1.0
1.0
1.0
1.0
1.0
1.0
1.0
1.0
1.0
1.0
1.0
1.0
1.0
1.0
1.0
