# Supplementary material for: Systematic identification of cancer driving signaling pathways based on mutual exclusivity of genomic alterations
Source: Genome Biol. 2015 Feb 26;16(1):45. doi: 10.1186/s13059-015-0612-6 (PMC4381444; doi:10.1186/s13059-015-0612-6)
Supplement: Additional file 2 — Datasets and result details. Zip archive with the datasets used in the study, the signaling network, result gene groups, significances, oncoprints, and other output result files. It also contains the simulated datasets and related networks. [file 13059_2015_612_MOESM2_ESM.zip › data-tcga/OV/randscores/randfile-1409073158907-399.txt]

0.1361
0.1361
0.16933207902163688
0.19310839913854988
0.2338
0.24638655462184875
0.2477632484514797
0.2477632484514797
0.2477632484514797
0.25088757396449707
0.30214917825537296
0.30214917825537296
0.302540415704388
0.302540415704388
0.34782608695652173
0.34782608695652173
0.34782608695652173
0.3532258064516129
0.3656691134952004
0.3656691134952004
0.3667
0.3701570680628272
0.37548931044866
0.37548931044866
0.3807205452775073
0.3807205452775073
0.3936374089689536
0.3936374089689536
0.3936374089689536
0.39443104582328437
0.4
0.4
0.41375472957934567
0.4208955223880597
0.42774869109947644
0.42857142857142855
0.4438655462184874
0.4438655462184874
0.45640658554044383
0.45640658554044383
0.45830032816566707
0.46218487394957986
0.4641530991145387
0.4641530991145387
0.46811945117029863
0.46811945117029863
0.4693965517241379
0.47911710282844305
0.47928994082840237
0.48253275109170307
0.4872
0.5059476605868358
0.5059476605868358
0.5059476605868358
0.5070761818729298
0.5081417624521073
0.52
0.52
0.5287356321839081
0.5287563986750978
0.5290575127973502
0.5302593659942363
0.5403
0.5576722338204593
0.5606
0.5623409669211196
0.5716342692584593
0.5717244950802693
0.5745257452574526
0.5934065934065934
0.603
0.6030534351145038
0.6030534351145038
0.6035
0.6102299762093577
0.6224336504757135
0.6224336504757135
0.6230121608980356
0.6247058823529412
0.625
0.625
0.625
0.625
0.6272073250490516
0.6344205584383494
0.6344205584383494
0.6371541501976284
0.641233140655106
0.6458438797205629
0.6505706760316067
0.6519410977242303
0.6519410977242303
0.6519410977242303
0.660377358490566
0.660377358490566
0.660377358490566
0.6614768683274022
0.6698789226587596
0.6723
0.6760828625235404
0.6782553729456384
0.6801047120418848
0.6801047120418848
0.6818
0.6818181818181818
0.6818181818181818
0.6874
0.6896551724137931
0.6896551724137931
0.6922
0.6951026856240127
0.6951026856240127
0.6977520587580681
0.7
0.7142857142857143
0.7142857142857143
0.7169811320754716
0.7189655172413794
0.7333
0.7333333333333333
0.7428571428571429
0.75
0.7527472527472527
0.756640344580043
0.7608695652173914
0.7636363636363637
0.7636363636363637
0.7777777777777778
0.7777777777777778
0.7857142857142857
0.7874
0.7916666666666666
0.7916666666666666
0.7938864628820961
0.7959341224909933
0.7977557411273486
0.7983
0.8
0.8086765293882447
0.812793979303857
0.812793979303857
0.8144796380090498
0.8144796380090498
0.8235294117647058
0.8333333333333334
0.8333333333333334
0.8333333333333334
0.8365
0.8365
0.8372093023255814
0.8409090909090909
0.8487928843710292
0.8496124031007752
0.8496124031007752
0.8526315789473684
0.8529126213592233
0.8543859649122807
0.8571428571428571
0.8571428571428571
0.8599246231155779
0.8653113087674714
0.8653113087674714
0.8705035971223022
0.8862002632378253
0.8862002632378253
0.8947833775419982
0.896551724137931
0.896551724137931
0.8968412634946021
0.8973438621679828
0.9043668122270743
0.9052
0.9090909090909091
0.9090909090909091
0.9166666666666666
0.9166666666666666
0.9189560439560439
0.9230769230769231
0.9230769230769231
0.9232635729451016
0.9232635729451016
0.9238635213121393
0.9245623941276115
0.926
0.9260429835651075
0.9277326106594399
0.9277326106594399
0.9285714285714286
0.9293193717277487
0.931049822064057
0.9333333333333333
0.935608400247066
0.9375
0.9375
0.9413118527042578
0.9428571428571428
0.9473684210526315
0.948210922787194
0.9528795811518325
0.9539040451552211
0.9622811970638058
0.9626704953338119
0.9631760644418872
0.9649122807017544
0.96875
0.96875
0.9714285714285714
0.9718
0.9727207465900933
0.9733
0.9736899802674852
0.9739382239382239
0.9792207792207792
0.982836495031617
0.9912269548633185
0.9912663755458515
0.992436974789916
0.9931
0.9931
0.9949181253529079
0.9966960352422908
0.996943231441048
0.9971751412429378
0.9976284584980237
0.9977413890457368
0.9981512605042017
0.9993678887484198
0.9995
0.9995019920318725
0.9996638655462184
0.9996638655462184
0.9997975093651918
0.9997975093651918
1.0
1.0
1.0
1.0
1.0
1.0
1.0
1.0
1.0
1.0
1.0
1.0
1.0
1.0
1.0
1.0
1.0
1.0
1.0
1.0
1.0
1.0
1.0
1.0
1.0
1.0
1.0
1.0
1.0
1.0
1.0
1.0
1.0
1.0
1.0
1.0
1.0
1.0
1.0
1.0
1.0
1.0
1.0
1.0
1.0
1.0
1.0
1.0
1.0
1.0
1.0
1.0
1.0
1.0
1.0
1.0
1.0
1.0
1.0
1.0
1.0
1.0
1.0
1.0
1.0
1.0
1.0
1.0
1.0
1.0
1.0
1.0
1.0
1.0
1.0
1.0
1.0
1.0
1.0
1.0
1.0
1.0
1.0
1.0
1.0
1.0
1.0
1.0
1.0
1.0
1.0
1.0
1.0
1.0
1.0
1.0
1.0
1.0
1.0
1.0
1.0
1.0
1.0
1.0
1.0
1.0
1.0
1.0
1.0
1.0
1.0
1.0
1.0
1.0
1.0
1.0
1.0
