# Supplementary material for: Systematic identification of cancer driving signaling pathways based on mutual exclusivity of genomic alterations
Source: Genome Biol. 2015 Feb 26;16(1):45. doi: 10.1186/s13059-015-0612-6 (PMC4381444; doi:10.1186/s13059-015-0612-6)
Supplement: Additional file 2 — Datasets and result details. Zip archive with the datasets used in the study, the signaling network, result gene groups, significances, oncoprints, and other output result files. It also contains the simulated datasets and related networks. [file 13059_2015_612_MOESM2_ESM.zip › data-tcga/OV/randscores/randfile-1409073184483-917.txt]

0.0207
0.0207
0.06007431874483898
0.06007431874483898
0.16735675170295178
0.1692
0.1692
0.1692
0.1696541277455188
0.1801
0.1801
0.1806
0.1806
0.2462
0.25480153649167736
0.25480153649167736
0.25591024442366767
0.26525109538254127
0.2880361173814898
0.2880361173814898
0.31484593837535013
0.31484593837535013
0.3412422839506173
0.3655
0.3655
0.3655
0.36645962732919257
0.36645962732919257
0.3711377031612788
0.37469847225944786
0.37469847225944786
0.3781785925487877
0.3782542113323124
0.3813990887161619
0.38149207746478875
0.38149207746478875
0.3828675301067939
0.39153794492948285
0.3935172783284222
0.3935172783284222
0.40384615384615385
0.4084687767322498
0.4092736531760922
0.4146341463414634
0.4146341463414634
0.4321
0.4321
0.4321
0.4322766570605187
0.4322766570605187
0.43419788664745435
0.4401154401154401
0.4401154401154401
0.4469
0.4469
0.4469
0.4614892255173885
0.47619047619047616
0.47619047619047616
0.4839948783610755
0.4877
0.4937655860349127
0.5
0.5
0.5064
0.5065334358186011
0.5065334358186011
0.5107197549770292
0.5107197549770292
0.5197
0.5205
0.5222
0.5222
0.5263157894736842
0.5341
0.5341
0.5727
0.5742753623188406
0.5762448132780082
0.5774149659863945
0.5774149659863945
0.5816733067729084
0.5830055074744296
0.6229961304588171
0.625
0.625
0.6259
0.6363636363636364
0.6413
0.6643835616438356
0.6666666666666666
0.6666666666666666
0.6666666666666666
0.6666666666666666
0.6702283958862028
0.6702283958862028
0.6766761584260937
0.6844243792325057
0.6852483883200606
0.6951530612244898
0.6951530612244898
0.6956521739130435
0.6984662576687116
0.7159716758457907
0.7159716758457907
0.7234
0.723404255319149
0.725
0.7263157894736842
0.7263339070567987
0.7333
0.7333333333333333
0.736545505776275
0.7468
0.7615030674846626
0.7643045774647887
0.7643045774647887
0.7676937891189215
0.7695086705202312
0.7704
0.7735068007096393
0.7765419615773509
0.776840490797546
0.786628733997155
0.7941176470588235
0.798234552332913
0.7983
0.8
0.8
0.8
0.8
0.8
0.8015756893640968
0.8020176544766708
0.8032
0.8033220991815118
0.8155450041288191
0.8235294117647058
0.8333333333333334
0.8333333333333334
0.8390804597701149
0.8421052631578947
0.8421052631578947
0.843
0.8436317780580076
0.8436557231588288
0.8436557231588288
0.8459
0.8483316481294236
0.85
0.85
0.8522772806197408
0.8533581222402975
0.8536369012418688
0.8555776892430279
0.8555776892430279
0.8560023654642224
0.8577
0.8694174757281553
0.8695652173913043
0.871587462082912
0.871587462082912
0.871587462082912
0.8718934153215475
0.88
0.8858921161825726
0.8943323727185398
0.8943323727185398
0.8943323727185398
0.8947368421052632
0.8947368421052632
0.9013
0.9022443890274314
0.9080459770114943
0.9113545816733067
0.9186621056632459
0.9186621056632459
0.9249
0.9333333333333333
0.9365566982770135
0.9378
0.9393319700068167
0.940814757878555
0.9411764705882353
0.9411764705882353
0.9411764705882353
0.9411764705882353
0.9411764705882353
0.9444444444444444
0.9444444444444444
0.9473684210526315
0.9473684210526315
0.9482352941176471
0.9482352941176471
0.952006294256491
0.9523809523809523
0.9523809523809523
0.9541691306918982
0.9555555555555556
0.9566682715454983
0.9577
0.9583333333333334
0.9634387351778656
0.9665048543689321
0.967741935483871
0.9681129116570831
0.9693
0.9705882352941176
0.9705882352941176
0.9743
0.9831144465290806
0.9896
0.99
0.9902424600827913
0.9904198365736827
0.9915433403805497
0.9935979513444302
0.9939271255060729
0.9959
0.9965156794425087
0.9970877825544308
0.9994
0.9994
0.9995
0.999649982499125
0.9997
0.9998
0.9998466257668711
0.9998466257668711
1.0
1.0
1.0
1.0
1.0
1.0
1.0
1.0
1.0
1.0
1.0
1.0
1.0
1.0
1.0
1.0
1.0
1.0
1.0
1.0
1.0
1.0
1.0
1.0
1.0
1.0
1.0
1.0
1.0
1.0
1.0
1.0
1.0
1.0
1.0
1.0
1.0
1.0
1.0
1.0
1.0
1.0
1.0
1.0
1.0
1.0
1.0
1.0
1.0
1.0
1.0
1.0
1.0
1.0
1.0
1.0
1.0
1.0
1.0
1.0
1.0
1.0
1.0
1.0
1.0
1.0
1.0
1.0
1.0
1.0
1.0
1.0
1.0
1.0
1.0
1.0
1.0
1.0
1.0
1.0
1.0
1.0
1.0
1.0
1.0
1.0
1.0
1.0
1.0
1.0
1.0
1.0
1.0
1.0
1.0
1.0
1.0
1.0
1.0
1.0
1.0
1.0
1.0
1.0
1.0
1.0
1.0
1.0
1.0
1.0
1.0
1.0
1.0
1.0
1.0
1.0
1.0
1.0
1.0
1.0
1.0
