# Supplementary material for: Systematic identification of cancer driving signaling pathways based on mutual exclusivity of genomic alterations
Source: Genome Biol. 2015 Feb 26;16(1):45. doi: 10.1186/s13059-015-0612-6 (PMC4381444; doi:10.1186/s13059-015-0612-6)
Supplement: Additional file 2 — Datasets and result details. Zip archive with the datasets used in the study, the signaling network, result gene groups, significances, oncoprints, and other output result files. It also contains the simulated datasets and related networks. [file 13059_2015_612_MOESM2_ESM.zip › data-tcga/OV/randscores/randfile-1409073199541-687.txt]

0.0655
0.0655
0.0777
0.0777
0.0777
0.1052
0.1052
0.15701492537313433
0.15701492537313433
0.17915811088295688
0.199
0.199
0.2120308227690778
0.2331
0.2331
0.2617426820966644
0.2617426820966644
0.2657793044224989
0.3225806451612903
0.3404255319148936
0.3404255319148936
0.3801
0.3801
0.38471446972949763
0.38471446972949763
0.388
0.40069599801143424
0.40069599801143424
0.4024084295032614
0.4228
0.4228
0.4463
0.4463
0.4564498346196251
0.45683679899180846
0.4610711071107111
0.4610711071107111
0.46500920810313073
0.46500920810313073
0.46500920810313073
0.47796730632551526
0.482886216466235
0.482886216466235
0.4847387480600103
0.5003
0.5015
0.5103817816476892
0.5104761904761905
0.5109
0.5111
0.5146
0.5146
0.5293
0.5293
0.54296875
0.54296875
0.54296875
0.552366175329713
0.5662862159789289
0.5777777777777777
0.580046403712297
0.580046403712297
0.580046403712297
0.5875
0.589622641509434
0.589622641509434
0.5917
0.5917
0.5926892950391645
0.6020881670533643
0.6113861386138614
0.6147
0.625
0.625
0.637734014101629
0.637734014101629
0.643
0.6444444444444445
0.6444444444444445
0.6466666666666666
0.6466666666666666
0.6487
0.6487
0.6499
0.6585365853658537
0.6585365853658537
0.6652
0.6666666666666666
0.6666666666666666
0.6666666666666666
0.6666666666666666
0.6666666666666666
0.673469387755102
0.673469387755102
0.6776364996260285
0.6849
0.693
0.7029893924783028
0.7041036717062635
0.7041036717062635
0.7058279370952821
0.7058279370952821
0.7083333333333334
0.7097
0.7136627906976745
0.7142857142857143
0.7142857142857143
0.7142857142857143
0.7142857142857143
0.7161
0.7164
0.7164
0.7236
0.7236
0.7272727272727273
0.7304964539007093
0.7333333333333333
0.7333333333333333
0.7391304347826086
0.7391304347826086
0.7415199656504938
0.7433021806853582
0.7446808510638298
0.7446808510638298
0.7448
0.7449336128581412
0.7473
0.7603778274919214
0.7633900441083806
0.7633900441083806
0.7650743931088488
0.7650743931088488
0.7752808988764045
0.7777777777777778
0.7777777777777778
0.7816091954022989
0.782
0.7831
0.7848837209302325
0.7891891891891892
0.791
0.791
0.8054
0.8064516129032258
0.8064516129032258
0.8099415204678363
0.8145849495733126
0.816836262719704
0.816836262719704
0.816836262719704
0.8235849056603773
0.8235849056603773
0.830122591943958
0.8302083333333333
0.8415841584158416
0.8636363636363636
0.8651685393258427
0.8651685393258427
0.8668
0.875
0.875
0.8784
0.8784
0.8917322834645669
0.8929
0.8933901918976546
0.8947537817830705
0.8947537817830705
0.897196261682243
0.8985831469052945
0.8985831469052945
0.9047619047619048
0.9047619047619048
0.9090909090909091
0.9090909090909091
0.9090909090909091
0.9262
0.926829268292683
0.9333333333333333
0.9333333333333333
0.9333333333333333
0.936
0.936
0.9375
0.9398064806480648
0.9431
0.9549418604651163
0.9583333333333334
0.9583333333333334
0.9642857142857143
0.9642857142857143
0.9661
0.9722
0.9751408684123302
0.9826000497141437
0.9875
0.9899897330595483
0.9924617461746175
0.9935
0.994034302759135
0.995945945945946
0.9968454258675079
0.9968968192397207
0.9986
0.9988
0.9989583333333333
0.9990749306197965
0.9992994746059545
0.9996
0.9996366279069767
0.9997514292816306
0.9999
1.0
1.0
1.0
1.0
1.0
1.0
1.0
1.0
1.0
1.0
1.0
1.0
1.0
1.0
1.0
1.0
1.0
1.0
1.0
1.0
1.0
1.0
1.0
1.0
1.0
1.0
1.0
1.0
1.0
1.0
1.0
1.0
1.0
1.0
1.0
1.0
1.0
1.0
1.0
1.0
1.0
1.0
1.0
1.0
1.0
1.0
1.0
1.0
1.0
1.0
1.0
1.0
1.0
1.0
1.0
1.0
1.0
1.0
1.0
1.0
1.0
1.0
1.0
1.0
1.0
1.0
1.0
1.0
1.0
1.0
1.0
1.0
1.0
1.0
1.0
1.0
1.0
1.0
1.0
1.0
1.0
1.0
1.0
1.0
1.0
1.0
1.0
1.0
1.0
1.0
1.0
1.0
1.0
1.0
1.0
1.0
1.0
1.0
1.0
1.0
1.0
1.0
1.0
1.0
1.0
1.0
1.0
1.0
1.0
1.0
1.0
1.0
1.0
1.0
1.0
1.0
1.0
1.0
1.0
1.0
1.0
1.0
1.0
1.0
1.0
1.0
1.0
1.0
1.0
1.0
1.0
1.0
1.0
1.0
1.0
1.0
1.0
