# Supplementary material for: Systematic identification of cancer driving signaling pathways based on mutual exclusivity of genomic alterations
Source: Genome Biol. 2015 Feb 26;16(1):45. doi: 10.1186/s13059-015-0612-6 (PMC4381444; doi:10.1186/s13059-015-0612-6)
Supplement: Additional file 2 — Datasets and result details. Zip archive with the datasets used in the study, the signaling network, result gene groups, significances, oncoprints, and other output result files. It also contains the simulated datasets and related networks. [file 13059_2015_612_MOESM2_ESM.zip › data-tcga/OV/randscores/randfile-1409073203025-951.txt]

0.0486
0.0486
0.098
0.098
0.1148
0.1148
0.1225828729281768
0.1442
0.1442
0.14433701657458564
0.17217787913340935
0.17217787913340935
0.17217787913340935
0.17748618784530387
0.18090806542583193
0.18090806542583193
0.19095303867403315
0.2008
0.21115537848605578
0.21115537848605578
0.2182
0.2182
0.2238
0.2238
0.225
0.2255659121171771
0.2255659121171771
0.24922341696535244
0.2596685082872928
0.27548543689320387
0.2946495855312736
0.29701492537313434
0.29701492537313434
0.3313146079147959
0.3313146079147959
0.3335
0.3335
0.3335
0.33816425120772947
0.33816425120772947
0.33816425120772947
0.3408
0.3616751269035533
0.3624696496704821
0.3624696496704821
0.3665893271461717
0.37028301886792453
0.3762575452716298
0.4184667513765354
0.4388185654008439
0.4470356841809497
0.4482308584686775
0.4482308584686775
0.4501510574018127
0.4501510574018127
0.45321931589537223
0.45742753623188404
0.4578563995837669
0.4578563995837669
0.4581
0.462
0.4630524861878453
0.4715
0.47582872928176795
0.4765
0.4777644230769231
0.4834905660377358
0.4913028649386085
0.49346076458752514
0.50580204778157
0.50580204778157
0.5079419889502762
0.5147651006711409
0.5250198570293884
0.5252
0.5252
0.5326797385620915
0.5326797385620915
0.5348484848484848
0.535
0.5350671140939597
0.5371
0.5428571428571428
0.5474759615384616
0.5497646853756318
0.5625
0.5625
0.5651595744680851
0.5651595744680851
0.5651595744680851
0.56841046277666
0.5735735735735735
0.5749618320610687
0.5749618320610687
0.5773635477582846
0.6181818181818182
0.6198
0.6201
0.625
0.625
0.625
0.6262575452716298
0.6298342541436464
0.6298342541436464
0.6298342541436464
0.6298342541436464
0.6337
0.6353591160220995
0.6353591160220995
0.6363636363636364
0.6363636363636364
0.6393805309734514
0.6425
0.6464985242822645
0.6538461538461539
0.676865671641791
0.676865671641791
0.7068867387592487
0.7068867387592487
0.7092
0.7102368866328257
0.7123867069486405
0.7156716417910448
0.7166692900991658
0.7171717171717171
0.7171717171717171
0.7222222222222222
0.7255
0.7255
0.7274
0.7323
0.737449118046133
0.7481
0.7481
0.7634
0.7692307692307693
0.7692307692307693
0.7692307692307693
0.7698894042097753
0.7698894042097753
0.7741935483870968
0.776
0.782608695652174
0.782608695652174
0.7834
0.7857142857142857
0.7857142857142857
0.7880872483221476
0.7880872483221476
0.7957
0.7986878453038674
0.7986878453038674
0.8
0.8
0.8
0.8
0.8
0.8100996677740864
0.8100996677740864
0.81146408839779
0.8312064965197216
0.8363636363636363
0.8428
0.8430379746835444
0.8461
0.8523
0.855
0.8747884940778342
0.8747884940778342
0.875
0.875
0.8767876787678768
0.8767876787678768
0.8837953091684435
0.8838926174496644
0.8871
0.8888888888888888
0.8888888888888888
0.8888888888888888
0.8892
0.9
0.9056818181818181
0.9060773480662984
0.9069767441860465
0.9069767441860465
0.9156716417910448
0.92
0.9230769230769231
0.9316005471956225
0.9328358208955224
0.9333333333333333
0.9334195216548158
0.9375
0.9375
0.9396
0.9411764705882353
0.9411764705882353
0.9416941694169417
0.9420045045045045
0.9444444444444444
0.9444444444444444
0.9444444444444444
0.9444444444444444
0.9454042847270214
0.9523879934940115
0.9565217391304348
0.9565217391304348
0.9574468085106383
0.9594
0.9641
0.9679144385026738
0.9699
0.9699585635359116
0.9699585635359116
0.9699585635359116
0.9716
0.9723
0.9782458563535912
0.9791666666666666
0.9806
0.9808
0.9808
0.9821194941125163
0.9835
0.9838550895845639
0.986159169550173
0.9871566179093828
0.9900990099009901
0.9911606456571868
0.9923
0.9949
0.996268656716418
0.9965909090909091
0.9981
0.9983978638184245
0.9985315712187959
0.99896408839779
0.99896408839779
0.99896408839779
0.9994
0.9996546961325967
0.9996546961325967
0.9998
0.9998039215686274
1.0
1.0
1.0
1.0
1.0
1.0
1.0
1.0
1.0
1.0
1.0
1.0
1.0
1.0
1.0
1.0
1.0
1.0
1.0
1.0
1.0
1.0
1.0
1.0
1.0
1.0
1.0
1.0
1.0
1.0
1.0
1.0
1.0
1.0
1.0
1.0
1.0
1.0
1.0
1.0
1.0
1.0
1.0
1.0
1.0
1.0
1.0
1.0
1.0
1.0
1.0
1.0
1.0
1.0
1.0
1.0
1.0
1.0
1.0
1.0
1.0
1.0
1.0
1.0
1.0
1.0
1.0
1.0
1.0
1.0
1.0
1.0
1.0
1.0
1.0
1.0
1.0
1.0
1.0
1.0
1.0
1.0
1.0
1.0
1.0
1.0
1.0
1.0
1.0
1.0
1.0
1.0
1.0
1.0
1.0
1.0
1.0
1.0
1.0
1.0
1.0
1.0
1.0
1.0
1.0
1.0
