# Supplementary material for: Systematic identification of cancer driving signaling pathways based on mutual exclusivity of genomic alterations
Source: Genome Biol. 2015 Feb 26;16(1):45. doi: 10.1186/s13059-015-0612-6 (PMC4381444; doi:10.1186/s13059-015-0612-6)
Supplement: Additional file 2 — Datasets and result details. Zip archive with the datasets used in the study, the signaling network, result gene groups, significances, oncoprints, and other output result files. It also contains the simulated datasets and related networks. [file 13059_2015_612_MOESM2_ESM.zip › data-tcga/OV/randscores/randfile-1409073208319-278.txt]

0.0421
0.0421
0.0421
0.0421
0.0578
0.0578
0.0578
0.05857957490927942
0.05857957490927942
0.091
0.09685379395434916
0.09685379395434916
0.1682872101720269
0.1688
0.20238095238095238
0.2090069284064665
0.2090069284064665
0.2090069284064665
0.2209
0.22128556375131717
0.22263450834879406
0.22263450834879406
0.23537622129171426
0.25
0.2656
0.26872529116358584
0.26872529116358584
0.2699769053117783
0.2717996289424861
0.294824016563147
0.30259865255052937
0.30259865255052937
0.3106
0.3216216216216216
0.3216216216216216
0.3216216216216216
0.3268
0.3386626062682401
0.3392060136246183
0.3392060136246183
0.3425076452599388
0.3497
0.35585804569761786
0.35585804569761786
0.3587991718426501
0.362708719851577
0.3868
0.3868
0.3868
0.39257157596079445
0.39600665557404324
0.4071
0.41671807526218385
0.42646223736513345
0.42646223736513345
0.448
0.4500886001181335
0.4540880503144654
0.4540880503144654
0.4540880503144654
0.45454545454545453
0.45454545454545453
0.45454545454545453
0.4574314574314574
0.4574314574314574
0.4583333333333333
0.4583333333333333
0.4583333333333333
0.4601381042059008
0.4690672080350465
0.4690672080350465
0.4694391934467549
0.47619047619047616
0.47619047619047616
0.4765581908439051
0.4834
0.5025996533795494
0.5146103896103896
0.521505376344086
0.521505376344086
0.5445269016697588
0.5445269016697588
0.5445269016697588
0.5465253239104829
0.5465253239104829
0.5465253239104829
0.5514
0.5533
0.5533
0.5683563748079877
0.5683563748079877
0.5724
0.5766816143497758
0.5769944341372912
0.5789163722025913
0.581453634085213
0.589711417816813
0.589711417816813
0.6011396011396012
0.6021444695259593
0.6046511627906976
0.6046511627906976
0.6059
0.6112
0.6123295791345584
0.6123295791345584
0.6190476190476191
0.6190476190476191
0.625
0.6301498127340824
0.6301498127340824
0.6310372129849564
0.6332737030411449
0.643
0.6493049119555143
0.6543
0.6547948819416963
0.6605145413870246
0.6666666666666666
0.6720496894409937
0.6720496894409937
0.6751
0.6782246879334258
0.6818181818181818
0.6912
0.6923076923076923
0.6927
0.6927
0.6993243243243243
0.6993243243243243
0.6998
0.6999076638965835
0.7000630119722747
0.7000630119722747
0.7058823529411765
0.7065767284991569
0.7065767284991569
0.7082082082082082
0.7082082082082082
0.7083333333333334
0.7142857142857143
0.7142857142857143
0.7142857142857143
0.7163561076604554
0.723342939481268
0.723342939481268
0.7255917159763313
0.7355
0.738255033557047
0.7498
0.75
0.75
0.7569562748438388
0.7599742599742599
0.7599742599742599
0.760158013544018
0.763
0.7755555555555556
0.7777777777777778
0.7778
0.78
0.7819767441860465
0.7901639344262295
0.7954048140043763
0.7967298402081011
0.8017
0.8022194128388819
0.805175983436853
0.805175983436853
0.8095238095238095
0.8095238095238095
0.8095238095238095
0.8097928436911488
0.8099
0.812
0.8181818181818182
0.8196359624931053
0.8198367859384809
0.8213250517598344
0.8293991416309013
0.8305493689680772
0.8333333333333334
0.8333333333333334
0.8333333333333334
0.8364
0.8378378378378378
0.8378378378378378
0.8432
0.8461697722567287
0.8461697722567287
0.850109409190372
0.8560070671378092
0.8564523924601256
0.8695652173913043
0.8765
0.8826
0.8856
0.8928571428571429
0.8928571428571429
0.8966161899420453
0.8966161899420453
0.9
0.9
0.9090909090909091
0.9090909090909091
0.9090909090909091
0.9090909090909091
0.9108359133126935
0.9108359133126935
0.9143509706889988
0.916
0.9160646714826282
0.9166666666666666
0.9230769230769231
0.92590618336887
0.9285714285714286
0.9354838709677419
0.9354838709677419
0.93692934400899
0.9433962264150944
0.95
0.9500283929585462
0.9511811023622048
0.9542302357836339
0.9582151147794686
0.9583333333333334
0.9642857142857143
0.9649595687331537
0.9666666666666667
0.9668737060041408
0.9685
0.9685
0.9702591283863369
0.9752385865359814
0.9791666666666666
0.9791666666666666
0.9818
0.9821946169772257
0.9852356615559341
0.9911399881866509
0.9923
0.9923
0.9979296066252588
0.9986
0.9986
0.9996
0.9997055359246172
0.9998
0.9998
1.0
1.0
1.0
1.0
1.0
1.0
1.0
1.0
1.0
1.0
1.0
1.0
1.0
1.0
1.0
1.0
1.0
1.0
1.0
1.0
1.0
1.0
1.0
1.0
1.0
1.0
1.0
1.0
1.0
1.0
1.0
1.0
1.0
1.0
1.0
1.0
1.0
1.0
1.0
1.0
1.0
1.0
1.0
1.0
1.0
1.0
1.0
1.0
1.0
1.0
1.0
1.0
1.0
1.0
1.0
1.0
1.0
1.0
1.0
1.0
1.0
1.0
1.0
1.0
1.0
1.0
1.0
1.0
1.0
1.0
1.0
1.0
1.0
1.0
1.0
1.0
1.0
1.0
1.0
1.0
1.0
1.0
1.0
1.0
1.0
1.0
1.0
1.0
1.0
1.0
1.0
1.0
1.0
1.0
1.0
1.0
1.0
1.0
1.0
1.0
1.0
