# Supplementary material for: Systematic identification of cancer driving signaling pathways based on mutual exclusivity of genomic alterations
Source: Genome Biol. 2015 Feb 26;16(1):45. doi: 10.1186/s13059-015-0612-6 (PMC4381444; doi:10.1186/s13059-015-0612-6)
Supplement: Additional file 2 — Datasets and result details. Zip archive with the datasets used in the study, the signaling network, result gene groups, significances, oncoprints, and other output result files. It also contains the simulated datasets and related networks. [file 13059_2015_612_MOESM2_ESM.zip › data-tcga/OV/randscores/randfile-1409073230179-57.txt]

0.05636978579481398
0.05636978579481398
0.066
0.066
0.066
0.13580750407830341
0.13580750407830341
0.13580750407830341
0.14395604395604394
0.14395604395604394
0.14395604395604394
0.15082956259426847
0.16748768472906403
0.16748768472906403
0.23184507799892415
0.23184507799892415
0.23651452282157676
0.23651452282157676
0.23651452282157676
0.24415094339622642
0.24415094339622642
0.2512740101920815
0.2512740101920815
0.2600276625172891
0.2600276625172891
0.2685926215108335
0.2735166425470333
0.2735166425470333
0.31260096930533116
0.3163265306122449
0.317199654278306
0.317199654278306
0.3226625024399766
0.372122997606334
0.37711386696730553
0.38498212157330153
0.39549741405536964
0.41852487135506006
0.4217
0.4217
0.4220381706877926
0.4384764364105875
0.4394144754676064
0.44643746885899355
0.44643746885899355
0.44643746885899355
0.45185185185185184
0.45185185185185184
0.45185185185185184
0.47083926031294454
0.47083926031294454
0.4775
0.4782608695652174
0.4782608695652174
0.4782608695652174
0.4818
0.4888
0.5007
0.5042
0.5111700113593336
0.5116279069767442
0.5223936770794129
0.522866402592726
0.5238095238095238
0.5238095238095238
0.5242047026279392
0.5262793914246197
0.5263157894736842
0.5263157894736842
0.5463082305284478
0.5585065434949962
0.559322033898305
0.5604551920341394
0.5604551920341394
0.5681206246634356
0.5681206246634356
0.5789473684210527
0.5793319415448852
0.5798556636335112
0.5813040062843676
0.5850834679590737
0.5925925925925926
0.6070056844369335
0.6176470588235294
0.6176470588235294
0.6176470588235294
0.6188263409453001
0.6215429403202329
0.6215429403202329
0.6217008797653959
0.6330662167861661
0.6363636363636364
0.6376210235131397
0.6425467188179053
0.6475787147854907
0.6485225505443235
0.6501565089302155
0.6518136623089671
0.6548480463096961
0.6568108457069077
0.6591251885369532
0.6622152395915161
0.6666666666666666
0.6666666666666666
0.6671518680252305
0.6685912240184757
0.6685912240184757
0.6691358024691358
0.6692870696665764
0.67439293598234
0.67439293598234
0.6866300366300366
0.6874021909233177
0.6874021909233177
0.6897093479968578
0.691544885177453
0.691544885177453
0.6988
0.6988
0.6988011988011988
0.7033
0.7033
0.7037037037037037
0.7037037037037037
0.7092469018112488
0.7181008902077152
0.7324968176032006
0.7328
0.7368421052631579
0.7522477522477522
0.7527733755942948
0.7639694656488549
0.7684210526315789
0.7777777777777778
0.7777777777777778
0.7857142857142857
0.7882
0.7937310414560161
0.7944563732188171
0.7957658779576587
0.7957658779576587
0.803
0.8042830035239903
0.8076722338204593
0.8112033195020747
0.8203125
0.8205128205128205
0.8217
0.8222222222222222
0.825
0.825
0.8274002157497303
0.8333333333333334
0.8333333333333334
0.8371824480369515
0.8431759826190006
0.8463917525773196
0.8469135802469135
0.8481210855949896
0.8571428571428571
0.8571428571428571
0.8572752548656163
0.8578049294291131
0.8636363636363636
0.866507747318236
0.875
0.88005164622337
0.8887765419615774
0.8887765419615774
0.8892375274552871
0.8941263119130916
0.8985976267529665
0.902264600715137
0.9090909090909091
0.9090909090909091
0.9090909090909091
0.9090909090909091
0.9117647058823529
0.9129082426127527
0.9129715762273902
0.9133949191685913
0.9166666666666666
0.9166666666666666
0.9235059760956176
0.9303142689830177
0.9345052452509215
0.9345052452509215
0.9349257585539057
0.9392437331822688
0.9392437331822688
0.9469988296271526
0.9473684210526315
0.9522730491431809
0.9523809523809523
0.952922077922078
0.9565217391304348
0.9565217391304348
0.957042957042957
0.96
0.9608998393144081
0.9608998393144081
0.9691558441558441
0.9705882352941176
0.9722222222222222
0.9735099337748344
0.9736842105263158
0.9767441860465116
0.9767441860465116
0.9772727272727273
0.9898225469728601
0.9925074925074925
0.9925925925925926
0.9930843706777317
0.994
0.994
0.994
0.9942263279445728
0.9944674965421854
0.995077622112836
0.9978292329956585
0.999
0.9992144540455616
0.9995004995004995
0.9996
1.0
1.0
1.0
1.0
1.0
1.0
1.0
1.0
1.0
1.0
1.0
1.0
1.0
1.0
1.0
1.0
1.0
1.0
1.0
1.0
1.0
1.0
1.0
1.0
1.0
1.0
1.0
1.0
1.0
1.0
1.0
1.0
1.0
1.0
1.0
1.0
1.0
1.0
1.0
1.0
1.0
1.0
1.0
1.0
1.0
1.0
1.0
1.0
1.0
1.0
1.0
1.0
1.0
1.0
1.0
1.0
1.0
1.0
1.0
1.0
1.0
1.0
1.0
1.0
1.0
1.0
1.0
1.0
1.0
1.0
1.0
1.0
1.0
1.0
1.0
1.0
1.0
1.0
1.0
1.0
1.0
1.0
1.0
1.0
1.0
1.0
1.0
1.0
1.0
1.0
1.0
1.0
1.0
1.0
1.0
1.0
1.0
1.0
1.0
1.0
1.0
1.0
1.0
1.0
1.0
1.0
1.0
1.0
1.0
1.0
1.0
1.0
1.0
1.0
1.0
1.0
1.0
1.0
1.0
1.0
1.0
1.0
1.0
1.0
1.0
1.0
