# Supplementary material for: Systematic identification of cancer driving signaling pathways based on mutual exclusivity of genomic alterations
Source: Genome Biol. 2015 Feb 26;16(1):45. doi: 10.1186/s13059-015-0612-6 (PMC4381444; doi:10.1186/s13059-015-0612-6)
Supplement: Additional file 2 — Datasets and result details. Zip archive with the datasets used in the study, the signaling network, result gene groups, significances, oncoprints, and other output result files. It also contains the simulated datasets and related networks. [file 13059_2015_612_MOESM2_ESM.zip › data-tcga/OV/randscores/randfile-1409073243734-825.txt]

0.0355
0.0639386189258312
0.09518420721740224
0.17200365965233302
0.1988
0.1988
0.2231
0.2231
0.2231
0.2581
0.2595189169587816
0.28486140724946696
0.2848672338231503
0.2848672338231503
0.30850091407678243
0.30850091407678243
0.32982917214191854
0.3788318812520168
0.3788318812520168
0.39232409381663114
0.39232409381663114
0.39232409381663114
0.3943145346171481
0.3953
0.4038876889848812
0.4061016949152542
0.4299
0.4299
0.44466403162055335
0.44466403162055335
0.44813559322033897
0.44813559322033897
0.44813559322033897
0.4842681258549932
0.4842681258549932
0.4859
0.5040720102871838
0.519056486654252
0.5191929133858267
0.5223
0.5266457680250783
0.532258064516129
0.5351662404092071
0.5351662404092071
0.543524829600779
0.543524829600779
0.5439
0.5439
0.5526315789473685
0.555045871559633
0.5652173913043478
0.5652173913043478
0.5652173913043478
0.5691192022964194
0.578
0.5885
0.5885
0.5885416666666666
0.5928224500809498
0.6031927023945268
0.6031927023945268
0.612
0.612
0.6148373983739838
0.6148373983739838
0.6148373983739838
0.6156
0.6156
0.6451612903225806
0.6502732240437158
0.6502732240437158
0.6502732240437158
0.6502732240437158
0.6502732240437158
0.6571428571428571
0.6571428571428571
0.6655993852459017
0.6655993852459017
0.6771004942339374
0.6779603011635866
0.6857142857142857
0.6871584699453552
0.6907510862818126
0.6943396226415094
0.7058823529411765
0.7095032397408207
0.7095032397408207
0.7105263157894737
0.7136
0.7240031274433151
0.7240031274433151
0.7241290983606558
0.7247137404580153
0.7247137404580153
0.7305095150399018
0.731690622861054
0.731690622861054
0.7317073170731707
0.7317073170731707
0.7333333333333333
0.7333333333333333
0.7346938775510204
0.7374
0.75
0.75
0.75
0.760759493670886
0.7636612021857924
0.7636612021857924
0.7645502645502645
0.7645502645502645
0.76775956284153
0.7692307692307693
0.7692307692307693
0.7762391471590284
0.7797316057380842
0.7934157812227834
0.7971
0.7973145780051151
0.8088266953713671
0.8125
0.8182072046914269
0.8182072046914269
0.8250276854928018
0.8250276854928018
0.829981718464351
0.831545550687415
0.8319672131147541
0.8333333333333334
0.8333333333333334
0.8409090909090909
0.8409090909090909
0.8413347685683531
0.8421052631578947
0.8434959349593496
0.8461538461538461
0.8483915126625599
0.85
0.851006711409396
0.851006711409396
0.851006711409396
0.8516616314199396
0.8571428571428571
0.8571428571428571
0.8571428571428571
0.8613293051359516
0.8666666666666667
0.8743545611015491
0.875
0.875
0.8762926081960934
0.8762926081960934
0.8857142857142857
0.8890625
0.8909
0.8909
0.8928418345477925
0.8928418345477925
0.8980259021752798
0.9052
0.9142857142857143
0.9142857142857143
0.9166
0.9166
0.9230769230769231
0.9230769230769231
0.9239524055871702
0.9256884194643531
0.9262295081967213
0.9262295081967213
0.9273230227587074
0.9310344827586207
0.9312865497076024
0.9315068493150684
0.9315068493150684
0.9333333333333333
0.9333333333333333
0.9333333333333333
0.9333333333333333
0.9375
0.9375
0.9389214966984593
0.9404
0.9439036885245902
0.9453551912568307
0.9458544839255499
0.9565217391304348
0.9583333333333334
0.9583333333333334
0.9585253456221198
0.9590469099032017
0.969445492267069
0.9759450171821306
0.9761904761904762
0.9761904761904762
0.9770747363594682
0.9816162389888932
0.9851
0.9856
0.9862448418156808
0.9862448418156808
0.9866104181951577
0.9871101871101872
0.9896049896049897
0.9905
0.9948266942576306
0.9958
0.9960578186596584
0.9960578186596584
0.9961700497893528
0.9963319578175149
0.996492174851592
0.9972103403384787
0.9982788296041308
0.9987
0.999190501888829
0.9994603345925526
0.9998
1.0
1.0
1.0
1.0
1.0
1.0
1.0
1.0
1.0
1.0
1.0
1.0
1.0
1.0
1.0
1.0
1.0
1.0
1.0
1.0
1.0
1.0
1.0
1.0
1.0
1.0
1.0
1.0
1.0
1.0
1.0
1.0
1.0
1.0
1.0
1.0
1.0
1.0
1.0
1.0
1.0
1.0
1.0
1.0
1.0
1.0
1.0
1.0
1.0
1.0
1.0
1.0
1.0
1.0
1.0
1.0
1.0
1.0
1.0
1.0
1.0
1.0
1.0
1.0
1.0
1.0
1.0
1.0
1.0
1.0
1.0
1.0
1.0
1.0
1.0
1.0
1.0
1.0
1.0
1.0
1.0
1.0
1.0
1.0
1.0
1.0
1.0
1.0
1.0
1.0
1.0
1.0
1.0
1.0
1.0
1.0
1.0
1.0
1.0
1.0
1.0
1.0
1.0
1.0
1.0
1.0
1.0
1.0
1.0
1.0
1.0
1.0
1.0
1.0
1.0
1.0
1.0
1.0
1.0
1.0
1.0
1.0
1.0
1.0
1.0
1.0
1.0
1.0
1.0
1.0
1.0
1.0
