# Supplementary material for: Systematic identification of cancer driving signaling pathways based on mutual exclusivity of genomic alterations
Source: Genome Biol. 2015 Feb 26;16(1):45. doi: 10.1186/s13059-015-0612-6 (PMC4381444; doi:10.1186/s13059-015-0612-6)
Supplement: Additional file 2 — Datasets and result details. Zip archive with the datasets used in the study, the signaling network, result gene groups, significances, oncoprints, and other output result files. It also contains the simulated datasets and related networks. [file 13059_2015_612_MOESM2_ESM.zip › data-tcga/OV/randscores/randfile-1409073268328-522.txt]

0.0784
0.0784
0.10253335332034177
0.11949265687583445
0.1293
0.1293
0.1309
0.1309
0.13889622392395035
0.13889622392395035
0.13889622392395035
0.1581
0.1607
0.1864
0.21573907839616996
0.2232
0.22365988909426987
0.24792139077853365
0.24792139077853365
0.2506
0.2549770290964778
0.2549770290964778
0.2549770290964778
0.2558139534883721
0.2631578947368421
0.2654
0.2654
0.2689
0.2689
0.2764227642276423
0.2857142857142857
0.3
0.30837004405286345
0.30837004405286345
0.31108144192256343
0.3375
0.3375
0.34210526315789475
0.36975818794000614
0.37037037037037035
0.37037037037037035
0.37130339539978097
0.38242142025611175
0.3827893175074184
0.38742783835792177
0.4232
0.4307
0.4331
0.4344569288389513
0.4344569288389513
0.43478260869565216
0.43478260869565216
0.43922369765066394
0.4405912450255827
0.44292389853137515
0.44341372912801486
0.4474
0.4474
0.44761904761904764
0.45985401459854014
0.46
0.46153846153846156
0.46747967479674796
0.47281514297221106
0.4776839565741858
0.4776839565741858
0.4776839565741858
0.4791111111111111
0.49070631970260226
0.4945
0.4945
0.4945
0.4999
0.5
0.5048715677590788
0.5065
0.507076425394258
0.507076425394258
0.5078534031413613
0.5078534031413613
0.5155
0.5155
0.5357142857142857
0.5404580152671755
0.5404580152671755
0.5609756097560976
0.5609756097560976
0.5626767200754006
0.5644028103044496
0.5751111111111111
0.5814419225634179
0.5869565217391305
0.5882352941176471
0.5882352941176471
0.60250569476082
0.6032045240339302
0.6032045240339302
0.6032045240339302
0.6041666666666666
0.6060606060606061
0.6106
0.6115802171290712
0.6136455389584174
0.6191
0.6333333333333333
0.6333333333333333
0.6468150087260035
0.6468150087260035
0.65625
0.65625
0.660377358490566
0.6626344086021505
0.66752
0.6785714285714286
0.6934
0.6959887403237157
0.6970189701897019
0.6970189701897019
0.6975967957276369
0.6976744186046512
0.6977
0.6977
0.7142857142857143
0.7195845697329377
0.7195845697329377
0.7219430485762144
0.7219430485762144
0.7246
0.7266355140186916
0.7295
0.7296
0.7312
0.7335
0.7391304347826086
0.7397
0.7446595460614153
0.7476635514018691
0.75
0.7659574468085106
0.776
0.7857142857142857
0.7857142857142857
0.7925619834710744
0.7936991869918699
0.7948717948717948
0.7948717948717948
0.7974248927038626
0.8043478260869565
0.8066860465116279
0.8214285714285714
0.8260869565217391
0.832
0.8333333333333334
0.8337628865979382
0.8379721669980119
0.8405797101449275
0.8405797101449275
0.8421052631578947
0.8421052631578947
0.8421052631578947
0.8421052631578947
0.8421052631578947
0.8481308411214953
0.8481308411214953
0.8526
0.855072463768116
0.8557
0.8557
0.8572949946751863
0.8572949946751863
0.8636363636363636
0.8648648648648649
0.8663
0.8717948717948718
0.8736842105263158
0.8764912280701754
0.8780487804878049
0.8801
0.8837731611454239
0.8849689972204404
0.8870779976717112
0.8928571428571429
0.8977043898509867
0.9
0.902
0.9086
0.9090909090909091
0.9090909090909091
0.9090909090909091
0.9096545615589017
0.9110192837465565
0.9112
0.9112
0.9175
0.9310930074677529
0.932824427480916
0.93472
0.936064556176288
0.9372637944066515
0.9378
0.9387755102040817
0.9390243902439024
0.9410569105691057
0.9473684210526315
0.9473684210526315
0.9502032520325203
0.952689041649818
0.9534883720930233
0.9541446208112875
0.9541446208112875
0.9666666666666667
0.9666666666666667
0.9721437222446507
0.9727
0.9737265415549597
0.975609756097561
0.976
0.9761904761904762
0.98
0.98
0.9810379241516967
0.9827235772357723
0.9827235772357723
0.9835148215366001
0.9870609981515711
0.9874848607186112
0.9882352941176471
0.9890219560878244
0.9890643985419199
0.9902951880307319
0.9908256880733946
0.9911
0.9936
0.996995994659546
0.9971
0.9984345648090169
0.9985
0.9987
0.9988
0.9989224137931034
0.9990044798407167
0.9993757802746567
0.9997229916897507
0.9999
0.9999
1.0
1.0
1.0
1.0
1.0
1.0
1.0
1.0
1.0
1.0
1.0
1.0
1.0
1.0
1.0
1.0
1.0
1.0
1.0
1.0
1.0
1.0
1.0
1.0
1.0
1.0
1.0
1.0
1.0
1.0
1.0
1.0
1.0
1.0
1.0
1.0
1.0
1.0
1.0
1.0
1.0
1.0
1.0
1.0
1.0
1.0
1.0
1.0
1.0
1.0
1.0
1.0
1.0
1.0
1.0
1.0
1.0
1.0
1.0
1.0
1.0
1.0
1.0
1.0
1.0
1.0
1.0
1.0
1.0
1.0
1.0
1.0
1.0
1.0
1.0
1.0
1.0
1.0
1.0
1.0
1.0
1.0
1.0
1.0
1.0
1.0
1.0
1.0
1.0
1.0
1.0
1.0
1.0
1.0
1.0
1.0
1.0
1.0
1.0
1.0
1.0
1.0
1.0
1.0
1.0
