# Supplementary material for: Systematic identification of cancer driving signaling pathways based on mutual exclusivity of genomic alterations
Source: Genome Biol. 2015 Feb 26;16(1):45. doi: 10.1186/s13059-015-0612-6 (PMC4381444; doi:10.1186/s13059-015-0612-6)
Supplement: Additional file 2 — Datasets and result details. Zip archive with the datasets used in the study, the signaling network, result gene groups, significances, oncoprints, and other output result files. It also contains the simulated datasets and related networks. [file 13059_2015_612_MOESM2_ESM.zip › data-tcga/OV/randscores/randfile-1409073297954-775.txt]

0.1337
0.15572967678746327
0.15572967678746327
0.1601
0.1601
0.1602
0.1602
0.2064
0.2064
0.2156
0.2156
0.21840759678597516
0.21840759678597516
0.236697965571205
0.24313186813186813
0.2707
0.2707
0.2707
0.2825600894354388
0.2825600894354388
0.3113
0.3113
0.321
0.3225806451612903
0.3225806451612903
0.3231
0.3324
0.3324
0.3447971781305115
0.3447971781305115
0.3447971781305115
0.3455
0.3459
0.3557142857142857
0.3614
0.3614
0.36160545248012116
0.3661
0.37030618139803584
0.3791
0.3791
0.3791
0.3826
0.399108138238573
0.399108138238573
0.3992405749932194
0.3992405749932194
0.4001
0.4001
0.4001
0.40010097185409566
0.4007884362680683
0.4007884362680683
0.4029
0.4186046511627907
0.4314
0.4331236897274633
0.4434322656479577
0.4434322656479577
0.475736568457539
0.4763711624698172
0.4883720930232558
0.4883720930232558
0.505
0.5106382978723404
0.5152792413066386
0.5226
0.5237
0.5254027261462205
0.5254027261462205
0.5277777777777778
0.5277777777777778
0.5283018867924528
0.5283018867924528
0.5284
0.5294117647058824
0.5294117647058824
0.5407
0.5411361410381978
0.5441349548842683
0.5441349548842683
0.5546038543897216
0.5546038543897216
0.5555555555555556
0.568738229755179
0.5697
0.5925925925925926
0.5993282149712092
0.6
0.610774818401937
0.6175824175824176
0.6266565694812571
0.6344916344916345
0.6352
0.64
0.64
0.6426491994177583
0.6426491994177583
0.6430332922318126
0.6463785757760194
0.6463785757760194
0.6525252525252525
0.6761710794297352
0.6761710794297352
0.6784067085953879
0.6785714285714286
0.68
0.6808510638297872
0.6826
0.6864864864864865
0.690200210748156
0.7
0.7024704618689581
0.7049180327868853
0.7079
0.7079
0.7125
0.717948717948718
0.717948717948718
0.72
0.7222222222222222
0.7228915662650602
0.7243
0.7272727272727273
0.7274633123689728
0.7274633123689728
0.7307692307692307
0.7307692307692307
0.7338129496402878
0.74
0.741901776384535
0.7446370849250661
0.7446370849250661
0.7468354430379747
0.7488
0.75
0.75
0.7508
0.7598229109020476
0.7629960871995528
0.7647058823529411
0.7692307692307693
0.7692307692307693
0.7741935483870968
0.7766659995997599
0.7766659995997599
0.7857142857142857
0.7857142857142857
0.7857142857142857
0.7872340425531915
0.7931034482758621
0.7951
0.7986548970155527
0.7986548970155527
0.8
0.8029850746268656
0.8138
0.8181818181818182
0.8256
0.8256
0.8277541083384053
0.8297872340425532
0.8365
0.8372093023255814
0.8382
0.8382
0.8421052631578947
0.8544973544973545
0.8571428571428571
0.8599
0.8624737945492662
0.8633
0.86331569664903
0.8709677419354839
0.8869565217391304
0.8898305084745762
0.8904109589041096
0.8909438775510204
0.8909438775510204
0.896551724137931
0.8972
0.8981390793339863
0.9014
0.9021909233176839
0.9024
0.9058823529411765
0.9077
0.9090909090909091
0.9090909090909091
0.9090909090909091
0.9166666666666666
0.9166666666666666
0.9171
0.9194395796847635
0.9230769230769231
0.9230769230769231
0.9230769230769231
0.9268
0.9268
0.9285714285714286
0.9285714285714286
0.9291084854994629
0.9333333333333333
0.9333333333333333
0.9353806781829814
0.9354838709677419
0.9354838709677419
0.9354838709677419
0.9354838709677419
0.9375
0.9408921116238189
0.9411764705882353
0.9411764705882353
0.9472128378378378
0.9472128378378378
0.9512195121951219
0.9589
0.9627906976744186
0.967741935483871
0.9722222222222222
0.9742
0.9742
0.9751937984496124
0.9761904761904762
0.9767441860465116
0.9772727272727273
0.9787234042553191
0.9798
0.9813907933398629
0.9868613138686131
0.9887850467289719
0.9887850467289719
0.9911373707533235
0.9960822722820764
0.9964
0.9969979986657772
0.9973
0.9978586723768736
0.9985401459854014
0.9989462592202318
0.9995102840352595
0.9996076892899176
0.9996076892899176
0.9998
1.0
1.0
1.0
1.0
1.0
1.0
1.0
1.0
1.0
1.0
1.0
1.0
1.0
1.0
1.0
1.0
1.0
1.0
1.0
1.0
1.0
1.0
1.0
1.0
1.0
1.0
1.0
1.0
1.0
1.0
1.0
1.0
1.0
1.0
1.0
1.0
1.0
1.0
1.0
1.0
1.0
1.0
1.0
1.0
1.0
1.0
1.0
1.0
1.0
1.0
1.0
1.0
1.0
1.0
1.0
1.0
1.0
1.0
1.0
1.0
1.0
1.0
1.0
1.0
1.0
1.0
1.0
1.0
1.0
1.0
1.0
1.0
1.0
1.0
1.0
1.0
1.0
1.0
1.0
1.0
1.0
1.0
1.0
1.0
1.0
1.0
1.0
1.0
1.0
1.0
1.0
1.0
1.0
1.0
1.0
1.0
1.0
1.0
1.0
1.0
1.0
1.0
1.0
1.0
1.0
1.0
