# Supplementary material for: Systematic identification of cancer driving signaling pathways based on mutual exclusivity of genomic alterations
Source: Genome Biol. 2015 Feb 26;16(1):45. doi: 10.1186/s13059-015-0612-6 (PMC4381444; doi:10.1186/s13059-015-0612-6)
Supplement: Additional file 2 — Datasets and result details. Zip archive with the datasets used in the study, the signaling network, result gene groups, significances, oncoprints, and other output result files. It also contains the simulated datasets and related networks. [file 13059_2015_612_MOESM2_ESM.zip › data-tcga/OV/randscores/randfile-1409073305969-892.txt]

0.09696092619392185
0.09696092619392185
0.09696092619392185
0.1117
0.1683
0.1683
0.1689239103669047
0.1689239103669047
0.1689239103669047
0.1689239103669047
0.17215326497571506
0.182
0.182
0.19179706021811285
0.19179706021811285
0.2018348623853211
0.2018348623853211
0.2157
0.2249
0.22727272727272727
0.2332
0.2478
0.2478
0.2478
0.25522388059701495
0.258987243911867
0.258987243911867
0.288135593220339
0.2926
0.2926
0.2927
0.2927
0.3027168234064786
0.3027168234064786
0.30333333333333334
0.3140578265204387
0.31926496739774746
0.3285917496443812
0.3285917496443812
0.3393939393939394
0.3448275862068966
0.3448275862068966
0.3476
0.3564273789649416
0.3564273789649416
0.3655797883826387
0.3738738738738739
0.3934776416975221
0.3939393939393939
0.3939393939393939
0.3939393939393939
0.3969319271332694
0.3969319271332694
0.40444200712914724
0.4193200215866163
0.4324
0.4324
0.4349
0.44
0.4448
0.4448
0.4555
0.47652916073968704
0.4799
0.4799
0.48088888888888887
0.48088888888888887
0.49507494646680944
0.4950980392156863
0.5014
0.5111111111111111
0.5111111111111111
0.5191458026509573
0.521099116781158
0.5255354200988468
0.5286
0.5348032857760484
0.5348032857760484
0.5348032857760484
0.5485498108448928
0.5531570426335672
0.5555555555555556
0.5555555555555556
0.5597082953509571
0.5648
0.5655913978494623
0.5686274509803921
0.5687
0.5759
0.5822102425876011
0.5822102425876011
0.5913
0.6081349206349206
0.6081349206349206
0.6125
0.6156946420104314
0.6167615947925142
0.6167615947925142
0.62
0.62
0.6206896551724138
0.6267
0.6291970802919709
0.630393551446183
0.630393551446183
0.6380832282471627
0.6380832282471627
0.6382978723404256
0.6457233368532207
0.6457233368532207
0.6462
0.647
0.6507823613086771
0.6527759634225996
0.6542239685658153
0.656
0.6590909090909091
0.6644204851752021
0.6666666666666666
0.6686143572621035
0.6686143572621035
0.6804032018974207
0.6876623376623376
0.69
0.6957
0.7
0.7058823529411765
0.72
0.7222222222222222
0.7222222222222222
0.726797385620915
0.7311258278145696
0.7324343506032647
0.7333333333333333
0.7333333333333333
0.733907754688292
0.7355
0.7364681295715778
0.7364681295715778
0.7434002111932418
0.7439353099730458
0.7441
0.7534084173088322
0.7593643586833144
0.7593643586833144
0.7628032345013477
0.7634457611668186
0.7649635036496351
0.7727272727272727
0.7777777777777778
0.7834015630815035
0.7834015630815035
0.7837837837837838
0.7837837837837838
0.7879799666110183
0.7886904761904762
0.7928102048705064
0.7949
0.8108008817046289
0.8111
0.8181818181818182
0.8181818181818182
0.8235294117647058
0.8235294117647058
0.8247422680412371
0.8277179576241751
0.8366
0.8387096774193549
0.8387096774193549
0.85
0.8554183813443073
0.8554183813443073
0.8577
0.8666666666666667
0.8678
0.8706176961602671
0.8742820676451819
0.8759
0.8780487804878049
0.8787878787878788
0.8888888888888888
0.8888888888888888
0.8900760221902609
0.8947368421052632
0.8953752843062927
0.8970727101038716
0.8994817534009933
0.8994817534009933
0.9
0.9
0.9008498583569405
0.9019607843137255
0.9046898638426626
0.9090909090909091
0.9090909090909091
0.9103092783505154
0.914
0.9186507936507936
0.92
0.92
0.92
0.924
0.9253200568990043
0.9308996088657105
0.9333333333333333
0.9362
0.9434
0.9444444444444444
0.9467395015363606
0.9473684210526315
0.9487179487179487
0.9487179487179487
0.9487870619946092
0.9487870619946092
0.9491850431447747
0.9545454545454546
0.9557
0.9563
0.9571
0.9593453009503696
0.9611901681759379
0.9613168724279836
0.969272976680384
0.9696969696969697
0.9712041884816754
0.9719
0.9739162380602499
0.9749
0.9775
0.9784366576819407
0.9795918367346939
0.9831358249772105
0.9849589790337283
0.9849589790337283
0.9878706199460916
0.9881273610361576
0.9912
0.9931
0.993322203672788
0.9949748743718593
0.9950213371266002
0.9952
0.9958
0.9958762886597938
0.996159122085048
0.9969742813918305
0.9977311401020987
0.9977311401020987
0.998638529611981
0.9994117647058823
0.9997
1.0
1.0
1.0
1.0
1.0
1.0
1.0
1.0
1.0
1.0
1.0
1.0
1.0
1.0
1.0
1.0
1.0
1.0
1.0
1.0
1.0
1.0
1.0
1.0
1.0
1.0
1.0
1.0
1.0
1.0
1.0
1.0
1.0
1.0
1.0
1.0
1.0
1.0
1.0
1.0
1.0
1.0
1.0
1.0
1.0
1.0
1.0
1.0
1.0
1.0
1.0
1.0
1.0
1.0
1.0
1.0
1.0
1.0
1.0
1.0
1.0
1.0
1.0
1.0
1.0
1.0
1.0
1.0
1.0
1.0
1.0
1.0
1.0
1.0
1.0
1.0
1.0
1.0
1.0
1.0
1.0
1.0
1.0
1.0
1.0
1.0
1.0
1.0
1.0
1.0
1.0
1.0
1.0
1.0
1.0
1.0
1.0
1.0
1.0
