# Supplementary material for: Systematic identification of cancer driving signaling pathways based on mutual exclusivity of genomic alterations
Source: Genome Biol. 2015 Feb 26;16(1):45. doi: 10.1186/s13059-015-0612-6 (PMC4381444; doi:10.1186/s13059-015-0612-6)
Supplement: Additional file 2 — Datasets and result details. Zip archive with the datasets used in the study, the signaling network, result gene groups, significances, oncoprints, and other output result files. It also contains the simulated datasets and related networks. [file 13059_2015_612_MOESM2_ESM.zip › data-tcga/OV/randscores/randfile-1409073321023-899.txt]

0.0925
0.0925
0.10911307528192624
0.10911307528192624
0.1122
0.1227
0.1227
0.1303
0.1312
0.1312
0.15618479880774963
0.15618479880774963
0.15618479880774963
0.18392984119459588
0.18392984119459588
0.18991459943066288
0.18991459943066288
0.22177742193755004
0.22177742193755004
0.22177742193755004
0.2638
0.2638
0.2638
0.275918733193905
0.27842484747642815
0.28663351857268204
0.31967840735068914
0.336283185840708
0.336283185840708
0.336283185840708
0.34248681898066785
0.34248681898066785
0.3548273431994362
0.36666666666666664
0.36666666666666664
0.37452615617892343
0.3867723255105151
0.38716956802063185
0.39138240574506283
0.3993574297188755
0.3993574297188755
0.4048
0.4048
0.4101326899879373
0.4101326899879373
0.4101326899879373
0.4543114543114543
0.46296296296296297
0.46296296296296297
0.4677911646586345
0.473224043715847
0.473224043715847
0.4828571428571429
0.4828571428571429
0.4828571428571429
0.5132275132275133
0.5209
0.5465181058495822
0.546875
0.546875
0.5581395348837209
0.5666666666666667
0.575
0.581901489117984
0.5841242450388265
0.592431255104819
0.592431255104819
0.595049504950495
0.6
0.6
0.6145
0.620253164556962
0.6248492159227985
0.6273092369477912
0.6273092369477912
0.633
0.6436781609195402
0.6451612903225806
0.653551912568306
0.6565
0.6577729376531446
0.6577729376531446
0.6577729376531446
0.6586102719033232
0.6627
0.6627
0.6640127388535032
0.6666666666666666
0.6666666666666666
0.6666666666666666
0.6666666666666666
0.6666666666666666
0.6666666666666666
0.6828915662650602
0.6855
0.6888888888888889
0.7
0.7
0.7022106631989596
0.7022106631989596
0.7064
0.7083333333333334
0.7083333333333334
0.7096774193548387
0.711738484398217
0.7192164179104478
0.7192164179104478
0.7273823884197829
0.7328094302554028
0.7368421052631579
0.7368421052631579
0.7375073486184597
0.7414721723518851
0.743
0.7437
0.7437
0.75
0.7520064205457464
0.7543520309477756
0.7578428443382134
0.7658823529411765
0.7672301690507152
0.7684319833852544
0.7692307692307693
0.7692307692307693
0.7692307692307693
0.7692307692307693
0.7751322751322751
0.7777777777777778
0.7777777777777778
0.780831571529246
0.780831571529246
0.7822652757078986
0.7897914379802415
0.7897914379802415
0.7899924184988628
0.7899924184988628
0.7997399219765929
0.8114
0.8114
0.8198347107438017
0.8198347107438017
0.820408611599297
0.8217861433720465
0.8235294117647058
0.8255451713395638
0.8396143733567046
0.8502732240437159
0.8518518518518519
0.854
0.8559850374064838
0.8559850374064838
0.8582290900171695
0.8636363636363636
0.8640658335873209
0.8679432155827006
0.8698517298187809
0.8742449203734212
0.8783
0.8787
0.8823529411764706
0.8888888888888888
0.8888888888888888
0.8918918918918919
0.8918918918918919
0.8934
0.8934
0.8934
0.90625
0.90625
0.9074074074074074
0.908289947937525
0.9090909090909091
0.9090909090909091
0.9113154172560113
0.9135559921414538
0.914332784184514
0.9148936170212766
0.9148936170212766
0.9156
0.9166666666666666
0.9166666666666666
0.9166666666666666
0.9223
0.9230769230769231
0.9299935773924213
0.9309701492537313
0.9309985096870342
0.9315178213856627
0.9333333333333333
0.9375345494748479
0.9375345494748479
0.9393939393939394
0.9394
0.9402173913043478
0.9478021978021978
0.9498191681735986
0.9555189456342669
0.9555189456342669
0.9590163934426229
0.9594202898550724
0.9609
0.9615384615384616
0.9624
0.9624
0.9629629629629629
0.9678
0.9682779456193353
0.9686369119420989
0.9686369119420989
0.9690721649484536
0.9690721649484536
0.9702823179791976
0.9705882352941176
0.9706
0.9706
0.971
0.9725848563968669
0.9729
0.9729
0.9736916548797737
0.9768292682926829
0.9777777777777777
0.9817945383615084
0.9831707317073171
0.9840764331210191
0.9850746268656716
0.987130739982451
0.9885057471264368
0.9917627677100495
0.9925
0.9925854287556415
0.994148244473342
0.9945295404814004
0.9945295404814004
0.9949
0.9950576606260296
0.9956521739130435
0.9963
0.9973992197659298
0.9976
0.9982381959126145
0.9987113402061856
0.9988
0.9989071038251366
0.999707516817783
0.9999
0.9999
0.9999
1.0
1.0
1.0
1.0
1.0
1.0
1.0
1.0
1.0
1.0
1.0
1.0
1.0
1.0
1.0
1.0
1.0
1.0
1.0
1.0
1.0
1.0
1.0
1.0
1.0
1.0
1.0
1.0
1.0
1.0
1.0
1.0
1.0
1.0
1.0
1.0
1.0
1.0
1.0
1.0
1.0
1.0
1.0
1.0
1.0
1.0
1.0
1.0
1.0
1.0
1.0
1.0
1.0
1.0
1.0
1.0
1.0
1.0
1.0
1.0
1.0
1.0
1.0
1.0
1.0
1.0
1.0
1.0
1.0
1.0
1.0
1.0
1.0
1.0
1.0
1.0
1.0
1.0
1.0
1.0
1.0
1.0
1.0
1.0
1.0
1.0
1.0
1.0
1.0
1.0
1.0
1.0
1.0
1.0
1.0
1.0
1.0
1.0
1.0
1.0
1.0
