# Supplementary material for: Systematic identification of cancer driving signaling pathways based on mutual exclusivity of genomic alterations
Source: Genome Biol. 2015 Feb 26;16(1):45. doi: 10.1186/s13059-015-0612-6 (PMC4381444; doi:10.1186/s13059-015-0612-6)
Supplement: Additional file 2 — Datasets and result details. Zip archive with the datasets used in the study, the signaling network, result gene groups, significances, oncoprints, and other output result files. It also contains the simulated datasets and related networks. [file 13059_2015_612_MOESM2_ESM.zip › data-tcga/OV/randscores/randfile-1409073333230-675.txt]

0.16740088105726872
0.1752
0.18356867779204109
0.18356867779204109
0.1858076563958917
0.18599439775910365
0.18599439775910365
0.202073185962283
0.202073185962283
0.2113
0.2113
0.21241970021413276
0.21241970021413276
0.21642512077294687
0.21642512077294687
0.21642512077294687
0.23963828183873398
0.23963828183873398
0.23963828183873398
0.25089605734767023
0.25111308993766696
0.26882045088566825
0.26882045088566825
0.2748868778280543
0.2777777777777778
0.2777777777777778
0.2777777777777778
0.296411856474259
0.30047078371642205
0.30047078371642205
0.312726723095526
0.312726723095526
0.312726723095526
0.3333333333333333
0.3333333333333333
0.35294117647058826
0.35294117647058826
0.36
0.38948069241011984
0.38948069241011984
0.4048
0.412166003411029
0.412166003411029
0.4179
0.42609853528628494
0.45397776945172974
0.4574
0.4574
0.4610574189880614
0.4610574189880614
0.4623728813559322
0.48271186440677966
0.4960127591706539
0.5150399017802333
0.5150399017802333
0.5161581920903955
0.5448587570621469
0.554006968641115
0.5565
0.5565
0.5574855252274608
0.5598409542743539
0.5631147540983606
0.5631147540983606
0.5728260869565217
0.5862068965517241
0.5862068965517241
0.5903266558382964
0.5903266558382964
0.6
0.6005788712011577
0.6111111111111112
0.6111111111111112
0.6115384615384616
0.6153846153846154
0.616045197740113
0.616045197740113
0.6286347272223761
0.6363636363636364
0.6363636363636364
0.6373239436619719
0.6376988984088128
0.6376988984088128
0.6468489892984542
0.6558
0.6585365853658537
0.6592224979321754
0.6592224979321754
0.6594068582020389
0.6594068582020389
0.6611185086551264
0.6623
0.6624254473161034
0.667779632721202
0.6739606126914661
0.6792452830188679
0.6792452830188679
0.6806227327690447
0.6818181818181818
0.6818181818181818
0.684287812041116
0.6871820956256358
0.6901
0.6936488169364882
0.6978260869565217
0.6978260869565217
0.6981132075471698
0.7036379769299024
0.7142857142857143
0.7217598097502973
0.7297783103654883
0.7297783103654883
0.7344
0.7352216748768473
0.7391304347826086
0.7391304347826086
0.7416
0.7416
0.7458912768647282
0.7484276729559748
0.7567
0.7655502392344498
0.7669263031755542
0.774715398442181
0.78
0.78
0.7919839103577072
0.7963
0.8
0.8048
0.8055555555555556
0.8076923076923077
0.8125
0.8125
0.814019314019314
0.8142907675981605
0.8235294117647058
0.8235294117647058
0.8251996450754214
0.8273427471116817
0.8285714285714286
0.8285714285714286
0.8292682926829268
0.8333333333333334
0.8333333333333334
0.8333333333333334
0.8333333333333334
0.84
0.84
0.8461538461538461
0.8461538461538461
0.8461538461538461
0.8461538461538461
0.8461538461538461
0.8482
0.8546712802768166
0.8592995169082126
0.8597626752966558
0.8604118993135011
0.8660039761431412
0.8661784287616512
0.8661784287616512
0.868421052631579
0.8695652173913043
0.875
0.8770226537216829
0.8771929824561403
0.8787878787878788
0.8806228373702422
0.8888888888888888
0.8888888888888888
0.8944357774310973
0.8954
0.896551724137931
0.896551724137931
0.8978
0.9018302828618968
0.9024390243902439
0.9026467903863705
0.90625
0.90625
0.907199234632863
0.9090909090909091
0.9090909090909091
0.9090909090909091
0.9090909090909091
0.9092
0.9158096149246592
0.9217391304347826
0.926829268292683
0.9285714285714286
0.9285714285714286
0.9295
0.9354838709677419
0.939471007121058
0.9408550305368049
0.9411764705882353
0.9411764705882353
0.9411764705882353
0.9424291644107562
0.944206008583691
0.944206008583691
0.9454763331336129
0.9462809917355371
0.9473684210526315
0.9473684210526315
0.9478260869565217
0.9504716981132075
0.9523809523809523
0.9532232704402516
0.9639454511488885
0.9649122807017544
0.9655172413793104
0.9662921348314607
0.967128027681661
0.9736842105263158
0.9742489270386266
0.9798677884615384
0.98
0.9803921568627451
0.9853059581320451
0.9902723735408561
0.9902723735408561
0.9933829611248967
0.9933829611248967
0.9966101694915255
0.9968
0.9982
0.9983457402812241
0.9986
0.9992464204973625
0.9994
0.9995584014131155
0.9996462681287585
0.9997
0.9998876404494382
0.9999
0.9999
1.0
1.0
1.0
1.0
1.0
1.0
1.0
1.0
1.0
1.0
1.0
1.0
1.0
1.0
1.0
1.0
1.0
1.0
1.0
1.0
1.0
1.0
1.0
1.0
1.0
1.0
1.0
1.0
1.0
1.0
1.0
1.0
1.0
1.0
1.0
1.0
1.0
1.0
1.0
1.0
1.0
1.0
1.0
1.0
1.0
1.0
1.0
1.0
1.0
1.0
1.0
1.0
1.0
1.0
1.0
1.0
1.0
1.0
1.0
1.0
1.0
1.0
1.0
1.0
1.0
1.0
1.0
1.0
1.0
1.0
1.0
1.0
1.0
1.0
1.0
1.0
1.0
1.0
1.0
1.0
1.0
1.0
1.0
1.0
1.0
1.0
1.0
1.0
1.0
1.0
1.0
1.0
1.0
1.0
1.0
1.0
1.0
1.0
1.0
1.0
1.0
1.0
1.0
1.0
1.0
1.0
1.0
1.0
1.0
1.0
1.0
1.0
