# Supplementary material for: Systematic identification of cancer driving signaling pathways based on mutual exclusivity of genomic alterations
Source: Genome Biol. 2015 Feb 26;16(1):45. doi: 10.1186/s13059-015-0612-6 (PMC4381444; doi:10.1186/s13059-015-0612-6)
Supplement: Additional file 2 — Datasets and result details. Zip archive with the datasets used in the study, the signaling network, result gene groups, significances, oncoprints, and other output result files. It also contains the simulated datasets and related networks. [file 13059_2015_612_MOESM2_ESM.zip › data-tcga/OV/randscores/randfile-1409073335122-672.txt]

0.1306
0.1306
0.1335
0.14098253985467954
0.14098253985467954
0.1769
0.2073
0.21257825839499148
0.21257825839499148
0.2165
0.2578
0.26666666666666666
0.2801
0.3006
0.3099695254680017
0.3104325699745547
0.3104325699745547
0.3104325699745547
0.33150217844288693
0.3319
0.3319
0.336
0.33699835074216605
0.33699835074216605
0.33699835074216605
0.3497666277712952
0.35580524344569286
0.35580524344569286
0.37369290038525044
0.3763345195729537
0.3763345195729537
0.3763345195729537
0.3970276008492569
0.3970276008492569
0.40046838407494145
0.40046838407494145
0.40344224037339554
0.40344224037339554
0.4293002915451895
0.4397537379067722
0.4397537379067722
0.45294441386901485
0.4580078125
0.4580078125
0.4580078125
0.4591121495327103
0.4671280276816609
0.48243559718969553
0.48243559718969553
0.4922048997772829
0.4922048997772829
0.4922048997772829
0.49826334070097883
0.49826334070097883
0.5
0.5
0.5
0.5
0.5
0.5
0.5035971223021583
0.5035971223021583
0.5069885641677255
0.5106022052586938
0.519742883379247
0.5207547169811321
0.5262983790936157
0.5262983790936157
0.5277777777777778
0.5313059033989267
0.5348837209302325
0.5381701079749953
0.55
0.552570093457944
0.5548
0.5714285714285714
0.5714285714285714
0.5714285714285714
0.5726459309757137
0.5726459309757137
0.5755122691626613
0.5806451612903226
0.5872897196261683
0.5872897196261683
0.5995316159250585
0.6046511627906976
0.609504132231405
0.6182994454713494
0.6219439475253429
0.6238095238095238
0.636980491942324
0.636980491942324
0.636980491942324
0.6428571428571429
0.6428571428571429
0.6428571428571429
0.6470588235294118
0.649144634525661
0.6506914188293237
0.6546762589928058
0.6559579439252337
0.6559579439252337
0.6567
0.6573367260390162
0.6583
0.66
0.6629
0.663441603317208
0.6663
0.6663
0.6666666666666666
0.6666666666666666
0.6666666666666666
0.6685825832339226
0.6822206020206228
0.6922
0.6933534743202417
0.6933534743202417
0.6969301110385369
0.7046872732549703
0.7095238095238096
0.7165
0.7251838235294118
0.7256
0.7368421052631579
0.7368421052631579
0.7395260262378333
0.7495540492329646
0.75
0.75
0.75
0.7513
0.7608142493638677
0.7608142493638677
0.7619047619047619
0.7647058823529411
0.7647058823529411
0.7649107531562909
0.768141592920354
0.7813209260099864
0.7813209260099864
0.7837150127226463
0.7837150127226463
0.7837150127226463
0.7852062588904695
0.7868
0.7894736842105263
0.7894736842105263
0.7921967769296013
0.7932912844036697
0.8118181818181818
0.8130335799658509
0.8130699088145896
0.8130841121495327
0.8130841121495327
0.8136020151133502
0.8143607705779334
0.819672131147541
0.8263
0.8263841421736159
0.8281535648994516
0.8303030303030303
0.8483965014577259
0.8491362763915548
0.8491362763915548
0.8538
0.8539325842696629
0.8542
0.855191256830601
0.8571428571428571
0.8571428571428571
0.8571428571428571
0.8571428571428571
0.8574040219378428
0.8603485838779956
0.8654878433849068
0.87
0.8709677419354839
0.875
0.875
0.8790157211209843
0.8878248974008208
0.8888888888888888
0.8888888888888888
0.8954659949622166
0.9017632241813602
0.9017632241813602
0.9100169779286927
0.9100169779286927
0.9124
0.9167360532889259
0.9230769230769231
0.9230769230769231
0.9230769230769231
0.9354838709677419
0.9354838709677419
0.9361880772460117
0.9361880772460117
0.9375
0.9375
0.9387755102040817
0.9398230088495575
0.9398230088495575
0.9444444444444444
0.9444444444444444
0.9491525423728814
0.9577836411609498
0.9579
0.9608602150537634
0.9648006785411366
0.9711375212224108
0.9722222222222222
0.9740082079343365
0.9747
0.9800853485064012
0.9801871216290589
0.9801871216290589
0.980909090909091
0.9809160305343512
0.981
0.9835841313269493
0.9903135090094782
0.9928532160527762
0.9938048528652556
0.9938048528652556
0.9945454545454545
0.996
0.996
0.9977151561309977
0.9984423676012462
0.9994232987312572
0.9994232987312572
0.9998
1.0
1.0
1.0
1.0
1.0
1.0
1.0
1.0
1.0
1.0
1.0
1.0
1.0
1.0
1.0
1.0
1.0
1.0
1.0
1.0
1.0
1.0
1.0
1.0
1.0
1.0
1.0
1.0
1.0
1.0
1.0
1.0
1.0
1.0
1.0
1.0
1.0
1.0
1.0
1.0
1.0
1.0
1.0
1.0
1.0
1.0
1.0
1.0
1.0
1.0
1.0
1.0
1.0
1.0
1.0
1.0
1.0
1.0
1.0
1.0
1.0
1.0
1.0
1.0
1.0
1.0
1.0
1.0
1.0
1.0
1.0
1.0
1.0
1.0
1.0
1.0
1.0
1.0
1.0
1.0
1.0
1.0
1.0
1.0
1.0
1.0
1.0
1.0
1.0
1.0
1.0
1.0
1.0
1.0
1.0
1.0
1.0
1.0
1.0
1.0
1.0
1.0
1.0
1.0
1.0
1.0
1.0
1.0
1.0
1.0
1.0
1.0
1.0
1.0
1.0
1.0
1.0
