# Supplementary material for: Systematic identification of cancer driving signaling pathways based on mutual exclusivity of genomic alterations
Source: Genome Biol. 2015 Feb 26;16(1):45. doi: 10.1186/s13059-015-0612-6 (PMC4381444; doi:10.1186/s13059-015-0612-6)
Supplement: Additional file 2 — Datasets and result details. Zip archive with the datasets used in the study, the signaling network, result gene groups, significances, oncoprints, and other output result files. It also contains the simulated datasets and related networks. [file 13059_2015_612_MOESM2_ESM.zip › data-tcga/OV/randscores/randfile-1409073346560-697.txt]

0.027862914460852605
0.027862914460852605
0.027862914460852605
0.1069
0.1069
0.1069
0.11109036594473487
0.11109036594473487
0.1529977375565611
0.16451673209945783
0.17670120414449733
0.184
0.184
0.1847
0.18708152816069318
0.18818258190982917
0.22727272727272727
0.23198109491925956
0.23198109491925956
0.23198109491925956
0.23198109491925956
0.24894048277132855
0.25797558093737694
0.2807
0.2810191628305321
0.2810191628305321
0.2810191628305321
0.28189683495783596
0.28189683495783596
0.3168
0.3168
0.3307725138711054
0.3504823151125402
0.3516209476309227
0.3536067892503536
0.3536067892503536
0.3536067892503536
0.3577749683944374
0.3577749683944374
0.3577749683944374
0.3651
0.3651
0.36961160904822876
0.370739817123857
0.3731244483671668
0.3731244483671668
0.3731244483671668
0.4019
0.40762463343108507
0.4324
0.4324
0.4388
0.4398
0.449119373776908
0.45165562913907287
0.45173097453103556
0.460998761865456
0.4666666666666667
0.47619047619047616
0.47619047619047616
0.4785907859078591
0.48148148148148145
0.4825
0.4874
0.4878048780487805
0.4878048780487805
0.4878048780487805
0.49521322889469105
0.49521322889469105
0.4988730277986476
0.4995
0.5038265306122449
0.5041307471264368
0.5111111111111111
0.5127272727272727
0.5127272727272727
0.5263157894736842
0.5277777777777778
0.5289972899728997
0.5423242467718795
0.5465207193119624
0.5477124183006536
0.5477124183006536
0.5477124183006536
0.5531670965892806
0.5531670965892806
0.556525353283458
0.5588
0.5588
0.5596330275229358
0.5652173913043478
0.5652173913043478
0.5852354513674687
0.5862068965517241
0.5866583541147132
0.5882352941176471
0.6036297087082507
0.611864406779661
0.611864406779661
0.6162361623616236
0.6167913549459684
0.6172136222910217
0.6183710789140526
0.6252913752913752
0.6252913752913752
0.6415
0.6442525190211803
0.6442525190211803
0.6467054627370001
0.6603970741901777
0.664380714879468
0.6701616426387068
0.6733152009670595
0.6733152009670595
0.6764705882352942
0.6774193548387096
0.6908496732026144
0.7014848950332822
0.7029
0.7049689440993789
0.7058823529411765
0.7222222222222222
0.7222222222222222
0.7272727272727273
0.7272727272727273
0.730299667036626
0.730299667036626
0.7317073170731707
0.7406380027739251
0.7406380027739251
0.7422748191978962
0.7437330623306233
0.745
0.745
0.75
0.7509650251491402
0.7634811089016259
0.7666666666666667
0.7705914870093975
0.7705914870093975
0.7705914870093975
0.7736970024304618
0.7736970024304618
0.782608695652174
0.7827
0.7833333333333333
0.7905604719764012
0.7905604719764012
0.7954545454545454
0.8095238095238095
0.8153846153846154
0.8153846153846154
0.8181818181818182
0.829592684954281
0.8303
0.8355263157894737
0.8455478970319313
0.8571428571428571
0.861
0.8656
0.8665432860374255
0.875
0.8781
0.8801020408163265
0.8801020408163265
0.8823529411764706
0.8888888888888888
0.889662560257097
0.8928571428571429
0.8928571428571429
0.8933333333333333
0.8956714761376249
0.8959835221421215
0.8980053464939338
0.8980053464939338
0.9037
0.9047619047619048
0.90625
0.9074
0.9074074074074074
0.9090909090909091
0.9090909090909091
0.9090909090909091
0.9090909090909091
0.9125438876476221
0.9125438876476221
0.9195349897424208
0.9195349897424208
0.9230769230769231
0.9235
0.9235
0.9277727410093684
0.936965811965812
0.936965811965812
0.9374511336982018
0.9385153197614641
0.940946656649136
0.942
0.9444444444444444
0.9444444444444444
0.9444444444444444
0.9444444444444444
0.95
0.95
0.9502551020408163
0.9543613286524439
0.9565217391304348
0.96
0.96262341325811
0.9629
0.9666666666666667
0.971
0.9827882960413081
0.9844164104738683
0.9849
0.9878476910613017
0.9880732058400165
0.988903115663679
0.988903115663679
0.9899912967798086
0.9900538748445918
0.9900538748445918
0.9921532660756139
0.9925187032418953
0.9928263988522238
0.9937
0.9964
0.9966
0.9974
0.99875
0.9987911755817468
0.999168744804655
0.999680817108203
0.9997321906802357
0.9999
1.0
1.0
1.0
1.0
1.0
1.0
1.0
1.0
1.0
1.0
1.0
1.0
1.0
1.0
1.0
1.0
1.0
1.0
1.0
1.0
1.0
1.0
1.0
1.0
1.0
1.0
1.0
1.0
1.0
1.0
1.0
1.0
1.0
1.0
1.0
1.0
1.0
1.0
1.0
1.0
1.0
1.0
1.0
1.0
1.0
1.0
1.0
1.0
1.0
1.0
1.0
1.0
1.0
1.0
1.0
1.0
1.0
1.0
1.0
1.0
1.0
1.0
1.0
1.0
1.0
1.0
1.0
1.0
1.0
1.0
1.0
1.0
1.0
1.0
1.0
1.0
1.0
1.0
1.0
1.0
1.0
1.0
1.0
1.0
1.0
1.0
1.0
1.0
1.0
1.0
1.0
1.0
1.0
1.0
1.0
1.0
1.0
1.0
1.0
1.0
1.0
1.0
1.0
1.0
1.0
1.0
1.0
1.0
1.0
1.0
1.0
1.0
1.0
1.0
1.0
