# Supplementary material for: Systematic identification of cancer driving signaling pathways based on mutual exclusivity of genomic alterations
Source: Genome Biol. 2015 Feb 26;16(1):45. doi: 10.1186/s13059-015-0612-6 (PMC4381444; doi:10.1186/s13059-015-0612-6)
Supplement: Additional file 2 — Datasets and result details. Zip archive with the datasets used in the study, the signaling network, result gene groups, significances, oncoprints, and other output result files. It also contains the simulated datasets and related networks. [file 13059_2015_612_MOESM2_ESM.zip › data-tcga/OV/randscores/randfile-1409073351739-886.txt]

0.0184
0.0184
0.0184
0.0184
0.09573958831977022
0.09573958831977022
0.13489475244589386
0.13489475244589386
0.13489475244589386
0.1658952496954933
0.1658952496954933
0.18089015924867294
0.18089015924867294
0.19047619047619047
0.19047619047619047
0.19047619047619047
0.24396135265700483
0.24396135265700483
0.24396135265700483
0.25391849529780564
0.25391849529780564
0.2694
0.2880966072455434
0.2880966072455434
0.29124315871774825
0.29384703852788957
0.31488203266787657
0.31488203266787657
0.32693616442085205
0.32826029913408555
0.33136915077989604
0.33136915077989604
0.35089152034844157
0.35089152034844157
0.3653
0.3653
0.36904761904761907
0.3733
0.3733
0.3752
0.3761467889908257
0.3761467889908257
0.387434554973822
0.387434554973822
0.39466895958727427
0.41990846681922195
0.42463235294117646
0.43478260869565216
0.43478260869565216
0.43478260869565216
0.4405829596412556
0.48519163763066203
0.4966532797858099
0.5098039215686274
0.5122037495578352
0.5229017738946253
0.5339
0.5404761904761904
0.5411255411255411
0.5411255411255411
0.5583
0.5597855227882037
0.5597855227882037
0.5729
0.5774468085106383
0.578125
0.578125
0.5912746770655618
0.6
0.6
0.6
0.600932994062765
0.600932994062765
0.6085271317829457
0.6085271317829457
0.6118
0.6202
0.6202
0.6206896551724138
0.6206896551724138
0.6211
0.6260162601626016
0.6357019064124784
0.636248872858431
0.6395641240569991
0.6451795306757139
0.6451795306757139
0.6486486486486487
0.6486486486486487
0.6521739130434783
0.6571668063704945
0.657372654155496
0.6715063520871143
0.6766456266907124
0.6819890141659439
0.6896551724137931
0.6939799331103679
0.7020739404869252
0.7027027027027027
0.7071
0.7128571428571429
0.71875
0.719327731092437
0.7267876200640342
0.727523251808474
0.730909090909091
0.7411255411255411
0.744
0.7451
0.7467856205720284
0.7467856205720284
0.7580181905217808
0.7608
0.7617967332123412
0.7644584647739222
0.7650133224021316
0.7661375661375661
0.7682183767974653
0.7693668199504775
0.77
0.7702205882352942
0.7765
0.7791798107255521
0.7857142857142857
0.7857142857142857
0.7916666666666666
0.7958
0.7959183673469388
0.7959183673469388
0.7978580990629184
0.7981651376146789
0.8058
0.8136721113127646
0.8155
0.8329
0.8333333333333334
0.8333333333333334
0.8337155963302753
0.8349
0.8421
0.8438697318007663
0.8455034588777863
0.8461538461538461
0.8461538461538461
0.8475609756097561
0.848180677540778
0.8568
0.8602
0.8636363636363636
0.8636363636363636
0.8666666666666667
0.8666666666666667
0.8673366834170855
0.875
0.8761904761904762
0.8809523809523809
0.8811777076761304
0.8811777076761304
0.8811777076761304
0.8857142857142857
0.8857142857142857
0.8888
0.8938294010889292
0.8989
0.8989
0.9
0.9
0.9
0.9047
0.9047
0.9090909090909091
0.9090909090909091
0.9090909090909091
0.9117647058823529
0.9117647058823529
0.9151
0.9166666666666666
0.9171695008228196
0.9195612431444241
0.9196
0.9238095238095239
0.9285714285714286
0.9285714285714286
0.9285714285714286
0.928795342588446
0.9322916666666666
0.9333333333333333
0.9375
0.9389
0.9438
0.9443
0.9555
0.9565217391304348
0.9573
0.9577325417020074
0.9577325417020074
0.9584
0.9612299465240641
0.9642921550946799
0.9686520376175548
0.9716
0.9723
0.9729636048526863
0.9773611602405377
0.9796
0.9846743295019157
0.9889447236180905
0.9894
0.9896
0.9902048085485308
0.9923904487011284
0.9947700631199279
0.9973
0.9973
0.9973141080011309
0.9975757575757576
0.9987900786448881
0.9991043439319302
0.9993067590987869
0.9994704792163093
0.9999
0.9999
1.0
1.0
1.0
1.0
1.0
1.0
1.0
1.0
1.0
1.0
1.0
1.0
1.0
1.0
1.0
1.0
1.0
1.0
1.0
1.0
1.0
1.0
1.0
1.0
1.0
1.0
1.0
1.0
1.0
1.0
1.0
1.0
1.0
1.0
1.0
1.0
1.0
1.0
1.0
1.0
1.0
1.0
1.0
1.0
1.0
1.0
1.0
1.0
1.0
1.0
1.0
1.0
1.0
1.0
1.0
1.0
1.0
1.0
1.0
1.0
1.0
1.0
1.0
1.0
1.0
1.0
1.0
1.0
1.0
1.0
1.0
1.0
1.0
1.0
1.0
1.0
1.0
1.0
1.0
1.0
1.0
1.0
1.0
1.0
1.0
1.0
1.0
1.0
1.0
1.0
1.0
1.0
1.0
1.0
1.0
1.0
1.0
1.0
1.0
1.0
1.0
1.0
1.0
1.0
1.0
1.0
1.0
1.0
1.0
1.0
1.0
1.0
1.0
1.0
1.0
1.0
1.0
1.0
1.0
1.0
1.0
1.0
1.0
1.0
1.0
1.0
1.0
1.0
