# Supplementary material for: Systematic identification of cancer driving signaling pathways based on mutual exclusivity of genomic alterations
Source: Genome Biol. 2015 Feb 26;16(1):45. doi: 10.1186/s13059-015-0612-6 (PMC4381444; doi:10.1186/s13059-015-0612-6)
Supplement: Additional file 2 — Datasets and result details. Zip archive with the datasets used in the study, the signaling network, result gene groups, significances, oncoprints, and other output result files. It also contains the simulated datasets and related networks. [file 13059_2015_612_MOESM2_ESM.zip › data-tcga/OV/randscores/randfile-1409073369764-534.txt]

0.08427973699940228
0.08427973699940228
0.0864
0.0864
0.09822404371584699
0.17555623285583663
0.17555623285583663
0.1775
0.1784
0.1784
0.1808
0.1808
0.20408163265306123
0.2143
0.2295
0.23039742212674544
0.23039742212674544
0.2383
0.2478
0.2542
0.2542
0.273
0.273
0.29343254610158526
0.3125
0.3125
0.33103108041440554
0.3683
0.3683
0.3699753896636587
0.3707748309932397
0.3802612481857765
0.3802612481857765
0.3802612481857765
0.3851
0.39826302729528534
0.39826302729528534
0.39826302729528534
0.4074074074074074
0.4074074074074074
0.4114
0.4114
0.4114
0.4114
0.4131578947368421
0.4190333831589437
0.4190333831589437
0.41929805259104413
0.41929805259104413
0.43001443001443
0.43001443001443
0.4372037914691943
0.4372037914691943
0.4372037914691943
0.4402
0.4461538461538462
0.4461538461538462
0.4521
0.46474358974358976
0.47061207944872313
0.47061207944872313
0.4838709677419355
0.4838709677419355
0.4879
0.4888888888888889
0.5
0.5116279069767442
0.5135
0.5208
0.5256
0.5315573770491804
0.5315573770491804
0.5332965415746873
0.5348360655737705
0.5535273803650715
0.5597
0.566120218579235
0.5693160813308688
0.5693160813308688
0.569937369519833
0.5714285714285714
0.5882352941176471
0.5882352941176471
0.5882352941176471
0.5888634630053394
0.5919243041038618
0.5935162094763092
0.5935162094763092
0.5941
0.5952380952380952
0.6
0.6
0.6136
0.6141062018646128
0.6162
0.6162
0.625
0.625
0.625
0.6311
0.6333
0.6384516129032258
0.6444444444444445
0.6467216872994039
0.6497984773846843
0.6547
0.6676
0.6676
0.6739130434782609
0.6779
0.6789915966386555
0.6789915966386555
0.6836890243902439
0.6875
0.6926492353231376
0.6958140584452217
0.6958140584452217
0.6958140584452217
0.7
0.7142857142857143
0.7142857142857143
0.7159763313609467
0.7178
0.7229258206254846
0.7229258206254846
0.7264
0.7297297297297297
0.7311906501095691
0.7311906501095691
0.7342192691029901
0.7405345211581291
0.75
0.7529
0.7609085475194262
0.7663875252671094
0.7692307692307693
0.7692307692307693
0.7714748784440842
0.7714748784440842
0.7728013029315961
0.7755
0.7768
0.7865
0.7897120672921385
0.7897120672921385
0.7903005464480874
0.7923
0.792803970223325
0.7936507936507936
0.7974765448075056
0.7976221245799948
0.8
0.8
0.8
0.8015027322404371
0.8095238095238095
0.8095238095238095
0.8135179153094463
0.8235294117647058
0.8235294117647058
0.8275862068965517
0.8275862068965517
0.8301886792452831
0.8301886792452831
0.8333333333333334
0.8360244988864143
0.8386773547094188
0.8544
0.8544232922732363
0.8588235294117647
0.8593
0.8618857901726428
0.8666666666666667
0.8684414577410183
0.875
0.8823529411764706
0.8823529411764706
0.8835717809570794
0.8835717809570794
0.8921800947867299
0.8938854739566483
0.8946670595167944
0.8947368421052632
0.8958456098998232
0.9
0.9046126287505598
0.9087719298245615
0.9087719298245615
0.9090909090909091
0.9166666666666666
0.9170616113744076
0.9259259259259259
0.9294117647058824
0.9313984168865436
0.9333333333333333
0.9369747899159664
0.9375
0.9382
0.942
0.9428007889546351
0.9428007889546351
0.9458128078817734
0.9458128078817734
0.9473684210526315
0.9512735326688815
0.9521686258613701
0.9554627696590118
0.9574468085106383
0.9611155805846071
0.9638
0.9652
0.9731196691651589
0.974
0.9772727272727273
0.9791666666666666
0.9795918367346939
0.9802
0.9802749551703527
0.9842131228416379
0.9846659364731654
0.9849
0.9896398618648249
0.9910340705319785
0.9910340705319785
0.9919517102615694
0.9921104536489151
0.993109039319011
0.9950372208436724
0.9952
0.9974193548387097
0.9981
0.9992922859164898
0.9994022713687986
0.9995192307692308
0.9995192307692308
0.9995283018867924
0.9997
1.0
1.0
1.0
1.0
1.0
1.0
1.0
1.0
1.0
1.0
1.0
1.0
1.0
1.0
1.0
1.0
1.0
1.0
1.0
1.0
1.0
1.0
1.0
1.0
1.0
1.0
1.0
1.0
1.0
1.0
1.0
1.0
1.0
1.0
1.0
1.0
1.0
1.0
1.0
1.0
1.0
1.0
1.0
1.0
1.0
1.0
1.0
1.0
1.0
1.0
1.0
1.0
1.0
1.0
1.0
1.0
1.0
1.0
1.0
1.0
1.0
1.0
1.0
1.0
1.0
1.0
1.0
1.0
1.0
1.0
1.0
1.0
1.0
1.0
1.0
1.0
1.0
1.0
1.0
1.0
1.0
1.0
1.0
1.0
1.0
1.0
1.0
1.0
1.0
1.0
1.0
1.0
1.0
1.0
1.0
1.0
1.0
1.0
1.0
1.0
1.0
1.0
1.0
1.0
1.0
1.0
1.0
1.0
1.0
1.0
1.0
1.0
1.0
