# Supplementary material for: Systematic identification of cancer driving signaling pathways based on mutual exclusivity of genomic alterations
Source: Genome Biol. 2015 Feb 26;16(1):45. doi: 10.1186/s13059-015-0612-6 (PMC4381444; doi:10.1186/s13059-015-0612-6)
Supplement: Additional file 2 — Datasets and result details. Zip archive with the datasets used in the study, the signaling network, result gene groups, significances, oncoprints, and other output result files. It also contains the simulated datasets and related networks. [file 13059_2015_612_MOESM2_ESM.zip › data-tcga/OV/randscores/randfile-1409073376691-991.txt]

0.0722
0.0722
0.0943
0.0943
0.1172
0.1172
0.1172
0.12854251012145748
0.15195291599785982
0.1542011673679924
0.2315
0.23488496522204388
0.2364475201845444
0.2535
0.2535
0.3108
0.3108
0.3189
0.3189
0.3448275862068966
0.3448275862068966
0.3586321934945788
0.3667800453514739
0.3682723548523803
0.3682723548523803
0.3682723548523803
0.3687983940349871
0.37037037037037035
0.37037037037037035
0.37775061124694376
0.37775061124694376
0.37775061124694376
0.38043117744610283
0.38180392156862747
0.38180392156862747
0.38180392156862747
0.3861
0.3945371775417299
0.3945371775417299
0.3945371775417299
0.3991507430997877
0.4004
0.41025641025641024
0.4128676470588235
0.4128676470588235
0.4165
0.4165
0.4198995892286627
0.44670423915706936
0.44670423915706936
0.45454545454545453
0.4567307692307692
0.4567307692307692
0.48201438848920863
0.48201438848920863
0.4823
0.4823529411764706
0.48536209553158705
0.48904382470119523
0.48904382470119523
0.493993993993994
0.493993993993994
0.496
0.496
0.49950557988416444
0.5
0.5038924274593064
0.516489819328936
0.516489819328936
0.5205
0.5502276176024279
0.5555555555555556
0.5654911838790933
0.5654911838790933
0.5738317757009346
0.575
0.5766526019690577
0.5819423368740516
0.5957056081367424
0.6
0.6
0.6
0.6062
0.6062
0.6070326958667489
0.6071428571428571
0.6071428571428571
0.625
0.625
0.625
0.625
0.6304347826086957
0.6341463414634146
0.6507153428712383
0.6531785516860144
0.6531785516860144
0.6547379032258065
0.6547379032258065
0.6668
0.6668
0.6853526220614828
0.6891891891891891
0.6938775510204082
0.6938775510204082
0.6968262318078204
0.6982
0.7142857142857143
0.7201447527141134
0.7201447527141134
0.7341532639545885
0.7341532639545885
0.737219730941704
0.7391304347826086
0.7391304347826086
0.75
0.75
0.75
0.7528786536758193
0.7528786536758193
0.7538
0.7563025210084033
0.7563025210084033
0.7596
0.7596
0.7714285714285715
0.7742409402546523
0.7764227642276422
0.7837837837837838
0.7837837837837838
0.7857142857142857
0.7910502958579881
0.7921
0.7988785046728972
0.8037192887199675
0.8095238095238095
0.8105939004815409
0.8164794007490637
0.8205128205128205
0.8260869565217391
0.8271803103263777
0.8292682926829268
0.8401400233372228
0.8407520044235555
0.8461538461538461
0.8470149253731343
0.8494749124854143
0.8521428571428571
0.8545454545454545
0.8587
0.8587
0.8618618618618619
0.8620689655172413
0.8666666666666667
0.8666666666666667
0.8709677419354839
0.8709677419354839
0.8764
0.8809523809523809
0.8815192743764172
0.8826530612244898
0.8918918918918919
0.8947368421052632
0.8947368421052632
0.8947368421052632
0.9024390243902439
0.9042553191489362
0.9090909090909091
0.9090909090909091
0.9137
0.9140271493212669
0.9207858048162231
0.9245098039215687
0.9323216995447648
0.9323216995447648
0.9333333333333333
0.9347826086956522
0.9428571428571428
0.943
0.9472789115646258
0.9490973259128547
0.95
0.9524133242692047
0.9524133242692047
0.9596622889305816
0.9598232221775813
0.96
0.96
0.9620181405895691
0.9632
0.9642857142857143
0.9642857142857143
0.9647207055858883
0.9666160849772383
0.9719
0.972972972972973
0.9736
0.9754
0.976295701084773
0.9766974688629972
0.9766974688629972
0.981638846737481
0.981638846737481
0.9883487344314986
0.9891522699879469
0.9895327102803738
0.9911380597014925
0.9931699477701889
0.9939686369119421
0.9953383246221218
0.9954
0.9962
0.9962
0.996206373292868
0.996206373292868
0.9962999506660088
0.9972
0.9977941176470588
0.9982
0.9985132322331252
0.9987775061124694
0.9989
0.9990498167503733
0.9993662864385298
0.9993662864385298
0.9995099240382259
1.0
1.0
1.0
1.0
1.0
1.0
1.0
1.0
1.0
1.0
1.0
1.0
1.0
1.0
1.0
1.0
1.0
1.0
1.0
1.0
1.0
1.0
1.0
1.0
1.0
1.0
1.0
1.0
1.0
1.0
1.0
1.0
1.0
1.0
1.0
1.0
1.0
1.0
1.0
1.0
1.0
1.0
1.0
1.0
1.0
1.0
1.0
1.0
1.0
1.0
1.0
1.0
1.0
1.0
1.0
1.0
1.0
1.0
1.0
1.0
1.0
1.0
1.0
1.0
1.0
1.0
1.0
1.0
1.0
1.0
1.0
1.0
1.0
1.0
1.0
1.0
1.0
1.0
1.0
1.0
1.0
1.0
1.0
1.0
1.0
1.0
1.0
1.0
1.0
1.0
1.0
1.0
1.0
1.0
1.0
1.0
1.0
1.0
1.0
1.0
1.0
1.0
1.0
1.0
1.0
1.0
1.0
1.0
1.0
1.0
1.0
1.0
1.0
1.0
1.0
1.0
1.0
1.0
1.0
1.0
1.0
1.0
1.0
1.0
1.0
