# Supplementary material for: Systematic identification of cancer driving signaling pathways based on mutual exclusivity of genomic alterations
Source: Genome Biol. 2015 Feb 26;16(1):45. doi: 10.1186/s13059-015-0612-6 (PMC4381444; doi:10.1186/s13059-015-0612-6)
Supplement: Additional file 2 — Datasets and result details. Zip archive with the datasets used in the study, the signaling network, result gene groups, significances, oncoprints, and other output result files. It also contains the simulated datasets and related networks. [file 13059_2015_612_MOESM2_ESM.zip › data-tcga/OV/randscores/randfile-1409073403766-637.txt]

0.0685
0.0685
0.0721
0.0721
0.0721
0.1738
0.1784
0.1784
0.18121613485851895
0.1875
0.23834196891191708
0.23834196891191708
0.24242424242424243
0.24242424242424243
0.24242424242424243
0.2458
0.2572
0.2572
0.2633333333333333
0.2692307692307692
0.2738
0.2738
0.2916666666666667
0.2916666666666667
0.2916666666666667
0.3181499649614576
0.32954545454545453
0.3315
0.34913900673820814
0.36106750392464676
0.3684810951760104
0.4
0.4068
0.4068
0.4093
0.4093
0.4099
0.4099
0.4143
0.4371327849588719
0.43759957514604353
0.4381833473507149
0.4412388629613916
0.4460839954597049
0.4460839954597049
0.4460839954597049
0.45364238410596025
0.5
0.5099089448312801
0.5099089448312801
0.5143
0.5175
0.5175
0.5272727272727272
0.5272727272727272
0.5293497892835641
0.5365853658536586
0.5365853658536586
0.5431256911168448
0.56
0.5769774011299436
0.5769774011299436
0.5803981623277182
0.5803981623277182
0.5906480721903199
0.5912573231185219
0.5953278070836473
0.5970800722456352
0.6034688995215312
0.6034688995215312
0.6073529411764705
0.6092342342342343
0.6111111111111112
0.6111111111111112
0.617363344051447
0.6261
0.6261
0.6266666666666667
0.6266666666666667
0.6285714285714286
0.6285714285714286
0.6290816326530613
0.6333333333333333
0.6333333333333333
0.64
0.6477166821994408
0.6477166821994408
0.6477166821994408
0.6639
0.6666666666666666
0.6666666666666666
0.6666666666666666
0.6694
0.6756756756756757
0.6784511784511784
0.6784511784511784
0.6784511784511784
0.6785714285714286
0.6785714285714286
0.6980555555555555
0.7142857142857143
0.7142857142857143
0.7308
0.7352941176470589
0.7352941176470589
0.7429854096520763
0.7429854096520763
0.7464285714285714
0.75
0.7537735849056604
0.7551
0.7581632653061224
0.7647058823529411
0.7692307692307693
0.7692307692307693
0.7692307692307693
0.7701
0.7701
0.7727272727272727
0.7741935483870968
0.7741935483870968
0.775
0.7845394736842105
0.7878787878787878
0.7878787878787878
0.8
0.8096846846846847
0.8096846846846847
0.8135593220338984
0.8135593220338984
0.813953488372093
0.813953488372093
0.8148148148148148
0.8148148148148148
0.8167
0.8205128205128205
0.8235294117647058
0.8235294117647058
0.8275862068965517
0.8275862068965517
0.8278
0.8278
0.8343949044585988
0.8421052631578947
0.8458333333333333
0.8563
0.8571428571428571
0.8571428571428571
0.8615877610088898
0.8620689655172413
0.8620689655172413
0.8633034987794955
0.8693405003101096
0.8730675345809601
0.8742647058823529
0.875
0.8779495524816925
0.8798944126704795
0.8798944126704795
0.88
0.8800518134715026
0.8863636363636364
0.8870466321243523
0.8882007822685789
0.8888888888888888
0.894
0.896797153024911
0.9064
0.9064
0.9075
0.9124352331606218
0.9154411764705882
0.9170056956875509
0.9225
0.927260211106012
0.9285714285714286
0.9285714285714286
0.9299
0.9333333333333333
0.9333333333333333
0.9375
0.9393939393939394
0.9446
0.9460839954597049
0.9460839954597049
0.9460839954597049
0.9473684210526315
0.9473684210526315
0.9494640122511485
0.9555555555555556
0.9565217391304348
0.9583333333333334
0.9649
0.9652
0.9666666666666667
0.9714693295292439
0.9764982373678026
0.9768
0.9801362088535754
0.9805361733382298
0.9809
0.9833333333333333
0.9877
0.9894222945484134
0.9906875371507826
0.9907834101382489
0.9932432432432432
0.9966
0.9983
0.9987
0.999
0.9991
0.9992
0.9992
0.9995110821382008
0.9999
0.9999
1.0
1.0
1.0
1.0
1.0
1.0
1.0
1.0
1.0
1.0
1.0
1.0
1.0
1.0
1.0
1.0
1.0
1.0
1.0
1.0
1.0
1.0
1.0
1.0
1.0
1.0
1.0
1.0
1.0
1.0
1.0
1.0
1.0
1.0
1.0
1.0
1.0
1.0
1.0
1.0
1.0
1.0
1.0
1.0
1.0
1.0
1.0
1.0
1.0
1.0
1.0
1.0
1.0
1.0
1.0
1.0
1.0
1.0
1.0
1.0
1.0
1.0
1.0
1.0
1.0
1.0
1.0
1.0
1.0
1.0
1.0
1.0
1.0
1.0
1.0
1.0
1.0
1.0
1.0
1.0
1.0
1.0
1.0
1.0
1.0
1.0
1.0
1.0
1.0
1.0
1.0
1.0
1.0
1.0
1.0
1.0
1.0
1.0
1.0
1.0
1.0
1.0
1.0
1.0
1.0
1.0
1.0
1.0
1.0
1.0
1.0
1.0
1.0
1.0
1.0
1.0
1.0
1.0
1.0
1.0
1.0
1.0
1.0
1.0
1.0
1.0
1.0
1.0
1.0
1.0
1.0
1.0
1.0
