# Supplementary material for: Systematic identification of cancer driving signaling pathways based on mutual exclusivity of genomic alterations
Source: Genome Biol. 2015 Feb 26;16(1):45. doi: 10.1186/s13059-015-0612-6 (PMC4381444; doi:10.1186/s13059-015-0612-6)
Supplement: Additional file 2 — Datasets and result details. Zip archive with the datasets used in the study, the signaling network, result gene groups, significances, oncoprints, and other output result files. It also contains the simulated datasets and related networks. [file 13059_2015_612_MOESM2_ESM.zip › data-tcga/OV/randscores/randfile-1409073408196-414.txt]

0.135
0.135
0.135
0.14747870135850794
0.14747870135850794
0.1622
0.1622
0.16287043840313495
0.16287043840313495
0.16287043840313495
0.16287043840313495
0.16308243727598568
0.16308243727598568
0.16308243727598568
0.2225
0.22290920924178328
0.2251808972503618
0.2359
0.24342105263157895
0.24342105263157895
0.24342105263157895
0.24557678697806087
0.24557678697806087
0.2571
0.2571
0.2582
0.266
0.26627218934911245
0.26627218934911245
0.2695476029709656
0.2695476029709656
0.2695476029709656
0.27391304347826084
0.27391304347826084
0.2882529425340411
0.3232
0.341
0.35303430079155673
0.3593
0.3752
0.382404181184669
0.3834
0.3834
0.38461538461538464
0.4006024096385542
0.4018
0.4035144809632281
0.4139
0.4139
0.4242490204614715
0.4242490204614715
0.42857142857142855
0.42857142857142855
0.4321262391260368
0.4356607039815349
0.4356607039815349
0.4366
0.4394268345636127
0.4394268345636127
0.4699312714776632
0.4699312714776632
0.47619047619047616
0.47619047619047616
0.47619047619047616
0.4996
0.5010199278204926
0.5061946902654867
0.5061946902654867
0.5128205128205128
0.5128205128205128
0.5263157894736842
0.5394285714285715
0.5451612903225806
0.5451612903225806
0.5451612903225806
0.5486794407042983
0.5491972004940304
0.5587606837606838
0.5587606837606838
0.5698867657466383
0.5698867657466383
0.5817307692307693
0.5870307167235495
0.5952
0.5974
0.6
0.6
0.6007782101167315
0.6023
0.6023
0.6149338942307693
0.6153846153846154
0.6190476190476191
0.6244064577397911
0.6244064577397911
0.625
0.6361
0.6387362637362637
0.639821029082774
0.639821029082774
0.6428571428571429
0.6490825688073395
0.6490825688073395
0.6571428571428571
0.6578947368421053
0.658
0.6602796478508545
0.6614
0.6666666666666666
0.6681283175628895
0.6727272727272727
0.6727272727272727
0.6762849413886384
0.68
0.6802785691674581
0.6802785691674581
0.6817068905211613
0.6825938566552902
0.6842105263157895
0.6842105263157895
0.6842105263157895
0.6842105263157895
0.6882793017456359
0.6941735112936345
0.6956129807692307
0.7038
0.7072419106317411
0.7083333333333334
0.7083333333333334
0.7083333333333334
0.7083333333333334
0.7085714285714285
0.7110939907550077
0.7142857142857143
0.7173837005946135
0.7271
0.7279
0.7368421052631579
0.7400310719834283
0.7400310719834283
0.743906299461855
0.743906299461855
0.7516
0.7561593368639189
0.7598
0.7598
0.7598
0.7622857142857142
0.7661647475642162
0.7661647475642162
0.7692307692307693
0.7692307692307693
0.7692307692307693
0.7777777777777778
0.7851
0.8
0.8
0.8018
0.8084112149532711
0.816651904340124
0.816651904340124
0.8198
0.8205128205128205
0.8257575757575758
0.833241607044579
0.8333333333333334
0.8333333333333334
0.8363636363636363
0.8421052631578947
0.8421052631578947
0.8504566210045662
0.855072463768116
0.869702434625789
0.869702434625789
0.8719346049046321
0.8719346049046321
0.8765681910157831
0.8813559322033898
0.8840133435976392
0.8841
0.8856682769726248
0.8888888888888888
0.8920949804628795
0.8941951420337587
0.8946
0.8947368421052632
0.8970588235294118
0.8974358974358975
0.8974358974358975
0.8974358974358975
0.8982
0.8983433734939759
0.9024390243902439
0.9024390243902439
0.9048076923076923
0.9090909090909091
0.9096
0.9108865411116215
0.9174
0.9210526315789473
0.9210526315789473
0.922077922077922
0.9227
0.9309428950863213
0.9316628701594533
0.9327
0.9351851851851852
0.9375
0.9428571428571428
0.9428571428571428
0.9444444444444444
0.9444444444444444
0.9473684210526315
0.9491
0.9507434944237918
0.9507434944237918
0.9530558015943312
0.9532
0.9571428571428572
0.9642857142857143
0.9652
0.9660278745644599
0.9660278745644599
0.9667
0.9706959706959707
0.9739542225730071
0.9746764209341587
0.9756
0.9756
0.9777777777777777
0.9795918367346939
0.9808
0.9808
0.9884932696482849
0.9888
0.9900811541929666
0.9905320108205591
0.9912
0.9915966386554622
0.9926
0.993
0.9949
0.9964334239130435
0.9981965734896303
0.9991838638218491
0.9995
0.9997692130163859
0.9998301630434783
0.9998497596153846
0.9999
0.9999
0.9999
1.0
1.0
1.0
1.0
1.0
1.0
1.0
1.0
1.0
1.0
1.0
1.0
1.0
1.0
1.0
1.0
1.0
1.0
1.0
1.0
1.0
1.0
1.0
1.0
1.0
1.0
1.0
1.0
1.0
1.0
1.0
1.0
1.0
1.0
1.0
1.0
1.0
1.0
1.0
1.0
1.0
1.0
1.0
1.0
1.0
1.0
1.0
1.0
1.0
1.0
1.0
1.0
1.0
1.0
1.0
1.0
1.0
1.0
1.0
1.0
1.0
1.0
1.0
1.0
1.0
1.0
1.0
1.0
1.0
1.0
1.0
1.0
1.0
1.0
1.0
1.0
1.0
1.0
1.0
1.0
1.0
1.0
1.0
1.0
1.0
1.0
1.0
1.0
1.0
1.0
1.0
1.0
1.0
1.0
1.0
1.0
1.0
