# Supplementary material for: Systematic identification of cancer driving signaling pathways based on mutual exclusivity of genomic alterations
Source: Genome Biol. 2015 Feb 26;16(1):45. doi: 10.1186/s13059-015-0612-6 (PMC4381444; doi:10.1186/s13059-015-0612-6)
Supplement: Additional file 2 — Datasets and result details. Zip archive with the datasets used in the study, the signaling network, result gene groups, significances, oncoprints, and other output result files. It also contains the simulated datasets and related networks. [file 13059_2015_612_MOESM2_ESM.zip › data-tcga/OV/randscores/randfile-1409073419983-503.txt]

0.0636
0.0636
0.0636
0.0866
0.0866
0.11498311329444273
0.11498311329444273
0.152
0.1716
0.1716
0.1716
0.1957501609787508
0.19799498746867167
0.19931662870159453
0.19931662870159453
0.2611150317572336
0.2611150317572336
0.2787
0.2869
0.3155245838172667
0.3397932816537468
0.3843
0.3886
0.3941
0.4063103670315518
0.417486971627099
0.4208
0.437984496124031
0.4459791282995703
0.44659300184162065
0.4510184287099903
0.4510184287099903
0.4572
0.4583333333333333
0.466537342386033
0.4888888888888889
0.4888888888888889
0.5227272727272727
0.5235278300618446
0.5235278300618446
0.5320966560898218
0.5331
0.5361899247249565
0.5361899247249565
0.5555555555555556
0.5555555555555556
0.5555555555555556
0.5601
0.5601
0.5628672150411281
0.5628672150411281
0.568
0.568
0.5709698137443803
0.5709698137443803
0.5725900116144018
0.5725900116144018
0.5741935483870968
0.5741935483870968
0.5769230769230769
0.5769230769230769
0.5806
0.5844017094017094
0.6071428571428571
0.6071428571428571
0.6111
0.6113
0.6135
0.6149843912591051
0.6149843912591051
0.6149843912591051
0.6161
0.6167
0.6182
0.6203
0.6222222222222222
0.6222222222222222
0.6226056070024103
0.6234
0.6274238227146814
0.6274238227146814
0.627906976744186
0.6299435028248588
0.6323155216284987
0.6323155216284987
0.6363636363636364
0.6363636363636364
0.6373
0.6416881998277347
0.6441988950276243
0.6441988950276243
0.6458333333333334
0.6458333333333334
0.6467
0.6470588235294118
0.6470588235294118
0.650990099009901
0.650990099009901
0.6522
0.6554611188633769
0.6595744680851063
0.6614906832298136
0.6650485436893204
0.6767
0.6875
0.6875
0.6977611940298507
0.6985915492957746
0.7023
0.7052
0.7142857142857143
0.7142857142857143
0.7146788990825688
0.7169614984391259
0.7195
0.7272727272727273
0.73370839193624
0.7358
0.7407407407407407
0.7424534360950545
0.7476958525345622
0.7486971627099016
0.7486971627099016
0.7493368700265252
0.75
0.7515833919774807
0.7586206896551724
0.7727272727272727
0.7766396828019164
0.7827
0.7847457627118644
0.7892156862745098
0.7916666666666666
0.8
0.8006
0.8006
0.8013014527845036
0.8021
0.8086
0.8094645080946451
0.8125
0.8142520303903589
0.82
0.8214285714285714
0.8288438256658596
0.8319623971797885
0.8348680171884592
0.8395802098950524
0.8408826945412311
0.8408826945412311
0.8421052631578947
0.84375
0.8486739469578783
0.8576429404900817
0.8576429404900817
0.8615384615384616
0.8615384615384616
0.8644
0.8695652173913043
0.8773
0.8780248528449968
0.88
0.8823529411764706
0.8823529411764706
0.8902871894159406
0.8902871894159406
0.8903786650950346
0.898
0.9018567639257294
0.906345957011259
0.9166666666666666
0.9166666666666666
0.9166666666666666
0.9230769230769231
0.9230769230769231
0.9230769230769231
0.9248
0.9255663430420712
0.9255663430420712
0.9313572542901716
0.932475884244373
0.9333333333333333
0.9364767518009168
0.9375
0.9375
0.9393232205367561
0.9404869251577999
0.943402435011517
0.9459459459459459
0.9459459459459459
0.9464646464646465
0.9468
0.9468085106382979
0.9468085106382979
0.9535761883607285
0.9548872180451128
0.9548872180451128
0.9609
0.9651148040086261
0.9660377358490566
0.96875
0.96875
0.9772727272727273
0.9823
0.9834978635626934
0.9835487661574618
0.9837
0.9845
0.9888888888888889
0.9922779922779923
0.9940029985007496
0.9977
0.9980473517207713
0.9981203007518797
0.9985190670122177
0.9985265949609547
0.9985315712187959
0.999
0.9991
0.9992257065427798
0.9997835029227106
1.0
1.0
1.0
1.0
1.0
1.0
1.0
1.0
1.0
1.0
1.0
1.0
1.0
1.0
1.0
1.0
1.0
1.0
1.0
1.0
1.0
1.0
1.0
1.0
1.0
1.0
1.0
1.0
1.0
1.0
1.0
1.0
1.0
1.0
1.0
1.0
1.0
1.0
1.0
1.0
1.0
1.0
1.0
1.0
1.0
1.0
1.0
1.0
1.0
1.0
1.0
1.0
1.0
1.0
1.0
1.0
1.0
1.0
1.0
1.0
1.0
1.0
1.0
1.0
1.0
1.0
1.0
1.0
1.0
1.0
1.0
1.0
1.0
1.0
1.0
1.0
1.0
1.0
1.0
1.0
1.0
1.0
1.0
1.0
1.0
1.0
1.0
1.0
1.0
1.0
1.0
1.0
1.0
1.0
1.0
1.0
1.0
1.0
1.0
1.0
1.0
1.0
1.0
1.0
1.0
1.0
1.0
1.0
1.0
1.0
1.0
1.0
1.0
1.0
1.0
1.0
1.0
1.0
1.0
1.0
1.0
1.0
1.0
1.0
1.0
1.0
1.0
1.0
1.0
