# Supplementary material for: Systematic identification of cancer driving signaling pathways based on mutual exclusivity of genomic alterations
Source: Genome Biol. 2015 Feb 26;16(1):45. doi: 10.1186/s13059-015-0612-6 (PMC4381444; doi:10.1186/s13059-015-0612-6)
Supplement: Additional file 2 — Datasets and result details. Zip archive with the datasets used in the study, the signaling network, result gene groups, significances, oncoprints, and other output result files. It also contains the simulated datasets and related networks. [file 13059_2015_612_MOESM2_ESM.zip › data-tcga/OV/randscores/randfile-1409073423996-550.txt]

0.0295
0.0295
0.0319
0.0319
0.11311787072243346
0.11311787072243346
0.11311787072243346
0.12254901960784313
0.12254901960784313
0.12974683544303797
0.12974683544303797
0.12974683544303797
0.1355
0.1355
0.1355
0.15115552779512806
0.15115552779512806
0.1684
0.1684
0.1684
0.17509505703422054
0.17775665399239543
0.2083
0.20861774744027303
0.20861774744027303
0.21834862385321102
0.21834862385321102
0.22031662269129287
0.22031662269129287
0.2219913933818074
0.22569198012775019
0.22569198012775019
0.22569198012775019
0.23088235294117648
0.23088235294117648
0.2377348643006263
0.2377348643006263
0.2397094430992736
0.2431294092871433
0.27582159624413144
0.2758756913352647
0.2758756913352647
0.28205128205128205
0.3033
0.3125
0.3125
0.3547418967587035
0.3547418967587035
0.3547418967587035
0.3548387096774194
0.3548387096774194
0.3548387096774194
0.3570691434468524
0.36116803278688525
0.36116803278688525
0.3658
0.3692220969560316
0.3729071537290715
0.375
0.3763779527559055
0.3763779527559055
0.38904899135446686
0.38996929375639716
0.38996929375639716
0.4
0.4
0.43478260869565216
0.44054054054054054
0.4478330658105939
0.4478330658105939
0.4643817204301075
0.4691
0.4727272727272727
0.4727272727272727
0.49351491569390404
0.495725167107104
0.49829351535836175
0.5033783783783784
0.5033783783783784
0.5117
0.52
0.52
0.52
0.521505376344086
0.5292817679558011
0.5292817679558011
0.53125
0.5333333333333333
0.5414220482713633
0.5414220482713633
0.5430217669654289
0.5430217669654289
0.5531914893617021
0.5563595433349413
0.5563595433349413
0.5563595433349413
0.5567282321899736
0.5574210879785091
0.5574210879785091
0.5574210879785091
0.5649314038714527
0.5666131621187801
0.5672
0.5714285714285714
0.5714285714285714
0.5739130434782609
0.5757575757575758
0.5758609659878452
0.5769230769230769
0.5826086956521739
0.6
0.6110266159695817
0.6126582278481013
0.6206896551724138
0.6206896551724138
0.6226235741444867
0.627906976744186
0.6344106463878327
0.6358192705498095
0.6417910447761194
0.6417910447761194
0.6468931526139764
0.6470588235294118
0.6643952299829642
0.6666666666666666
0.6666666666666666
0.6666666666666666
0.6666666666666666
0.6666666666666666
0.6692150866462793
0.6694214876033058
0.6694214876033058
0.6694214876033058
0.6894502228826151
0.6919
0.6944444444444444
0.7001280409731114
0.7061114842175957
0.7063172043010753
0.7097078228086711
0.7129629629629629
0.7136
0.7222222222222222
0.7264397905759162
0.7270754205100379
0.7275
0.7368421052631579
0.7407407407407407
0.742065781881131
0.7435897435897436
0.75
0.75
0.75
0.7584269662921348
0.7584269662921348
0.768918918918919
0.7696106094808126
0.7727272727272727
0.7727272727272727
0.7764227642276422
0.7777777777777778
0.7881237369811908
0.7905
0.7958227848101266
0.7958227848101266
0.8064516129032258
0.8079563457137828
0.8179360072104551
0.8181818181818182
0.8181818181818182
0.8199208443271768
0.8246656760772659
0.8260869565217391
0.8260869565217391
0.8263347330533893
0.8290691344583561
0.8290691344583561
0.8303362001563722
0.8317639673571877
0.8319768493398445
0.8346552776082977
0.8363636363636363
0.8402298850574713
0.8411392405063292
0.8413183110455933
0.8488302339532093
0.8564
0.8571428571428571
0.8638095238095238
0.8695652173913043
0.8695652173913043
0.8695652173913043
0.8708
0.8770114942528736
0.88
0.8916666666666667
0.8950570342205323
0.8975409836065574
0.902104163557678
0.9075782239102912
0.9154
0.921928038017651
0.9250672043010753
0.9285714285714286
0.9285714285714286
0.9295546558704454
0.9316724674848873
0.9333333333333333
0.9333333333333333
0.9375
0.9424640400250156
0.9424640400250156
0.9512195121951219
0.9512195121951219
0.9537313432835821
0.9545454545454546
0.9545454545454546
0.9583333333333334
0.9595124074880279
0.9595124074880279
0.9612744235169864
0.9620505992010653
0.9661016949152542
0.9666666666666667
0.9689711486118672
0.9692015209125475
0.9723991507430998
0.9766536964980544
0.9772079772079773
0.9817483189241114
0.9831460674157303
0.985553772070626
0.9861
0.9868
0.9900900900900901
0.9906191369606003
0.991
0.9913544668587896
0.9927360774818402
0.9940314704286489
0.9979123173277662
0.9981268397109981
0.9984631147540983
0.9987678225664496
0.9994229659549914
0.9995493465525012
1.0
1.0
1.0
1.0
1.0
1.0
1.0
1.0
1.0
1.0
1.0
1.0
1.0
1.0
1.0
1.0
1.0
1.0
1.0
1.0
1.0
1.0
1.0
1.0
1.0
1.0
1.0
1.0
1.0
1.0
1.0
1.0
1.0
1.0
1.0
1.0
1.0
1.0
1.0
1.0
1.0
1.0
1.0
1.0
1.0
1.0
1.0
1.0
1.0
1.0
1.0
1.0
1.0
1.0
1.0
1.0
1.0
1.0
1.0
1.0
1.0
1.0
1.0
1.0
1.0
1.0
1.0
1.0
1.0
1.0
1.0
1.0
1.0
1.0
1.0
1.0
1.0
1.0
1.0
1.0
1.0
1.0
1.0
1.0
1.0
1.0
1.0
1.0
1.0
1.0
1.0
1.0
1.0
1.0
1.0
1.0
1.0
1.0
1.0
1.0
1.0
1.0
1.0
1.0
