# Supplementary material for: Systematic identification of cancer driving signaling pathways based on mutual exclusivity of genomic alterations
Source: Genome Biol. 2015 Feb 26;16(1):45. doi: 10.1186/s13059-015-0612-6 (PMC4381444; doi:10.1186/s13059-015-0612-6)
Supplement: Additional file 2 — Datasets and result details. Zip archive with the datasets used in the study, the signaling network, result gene groups, significances, oncoprints, and other output result files. It also contains the simulated datasets and related networks. [file 13059_2015_612_MOESM2_ESM.zip › data-tcga/OV/randscores/randfile-1409073431588-258.txt]

0.0953
0.1084
0.1084
0.13192476165936615
0.13192476165936615
0.19060773480662985
0.19060773480662985
0.21943765281173594
0.2358
0.2656
0.2657
0.2657
0.2657
0.2777777777777778
0.2777777777777778
0.2897
0.2928978745463971
0.30303030303030304
0.33787757284148623
0.34777993985494426
0.35618674502122105
0.3689095127610209
0.3689095127610209
0.3714507973551147
0.37401024685607825
0.3819
0.38729281767955803
0.38729281767955803
0.38729281767955803
0.4022446689113356
0.4022446689113356
0.40476190476190477
0.40476190476190477
0.40476190476190477
0.4378794010522056
0.4378794010522056
0.44040452684806164
0.44040452684806164
0.4481811942347289
0.45217391304347826
0.4578
0.45906294368196876
0.4608433734939759
0.4608433734939759
0.4687873357228196
0.46932915687809973
0.48366173051034145
0.48366173051034145
0.48927982407916437
0.4939369442198868
0.5217391304347826
0.5239869585468095
0.5314009661835749
0.5384615384615384
0.5482497634815515
0.5482497634815515
0.5482497634815515
0.5485074626865671
0.5487
0.5510204081632653
0.5510204081632653
0.5511
0.5597428508091332
0.5625
0.5625
0.5666666666666667
0.5666666666666667
0.5666666666666667
0.575
0.575
0.5833
0.5833
0.5964230171073095
0.6129032258064516
0.6131322094055013
0.6199868507560815
0.6206896551724138
0.6206896551724138
0.625
0.628858024691358
0.6293257224402427
0.6458333333333334
0.6499667479494569
0.65
0.650142218610321
0.650142218610321
0.6515763945028294
0.6526104417670683
0.6610507647971625
0.6610507647971625
0.6610507647971625
0.6666666666666666
0.6695
0.6762672811059908
0.6917
0.6956831965750981
0.6989079563182528
0.6989079563182528
0.6989079563182528
0.7037037037037037
0.7045001108401685
0.7075163398692811
0.7075163398692811
0.7142857142857143
0.7194
0.7272727272727273
0.7272727272727273
0.7293233082706767
0.7340909090909091
0.7356
0.7368421052631579
0.7407407407407407
0.7407407407407407
0.7492572786690433
0.7495135326375376
0.7575757575757576
0.7575757575757576
0.7622895622895622
0.7667
0.7692307692307693
0.7692307692307693
0.7692307692307693
0.7692307692307693
0.7763157894736842
0.7786417833074132
0.7834394904458599
0.7834394904458599
0.7834960070984915
0.7852160078325786
0.7941176470588235
0.7997858672376874
0.8004658385093167
0.8079625292740047
0.8084795321637427
0.8084795321637427
0.8189784141910664
0.8206800186306474
0.8210931856489285
0.8253158944801596
0.8253158944801596
0.8253623188405798
0.8253623188405798
0.8280760895738021
0.8309192600028682
0.8309192600028682
0.8356164383561644
0.8356164383561644
0.8359469240048251
0.8382316001004773
0.8382316001004773
0.84
0.8412
0.8446
0.8496732026143791
0.8518518518518519
0.8571428571428571
0.8609
0.8695652173913043
0.8695652173913043
0.8777
0.8795843520782396
0.88
0.8846153846153846
0.8863636363636364
0.8888888888888888
0.8888888888888888
0.8888888888888888
0.8900791802515138
0.890238416554206
0.8904109589041096
0.8913766348924851
0.893719806763285
0.8971
0.9
0.9
0.9011164274322169
0.9027
0.9031
0.9085173501577287
0.9090909090909091
0.9090909090909091
0.9093851132686084
0.9104070499370541
0.9166666666666666
0.9166666666666666
0.918918918918919
0.9197
0.9257
0.9297848244620611
0.9334178820545339
0.9368565545641729
0.9389846297158826
0.9404112463281578
0.9411764705882353
0.9411764705882353
0.9444444444444444
0.9486264716375312
0.9487179487179487
0.9494
0.9589371980676329
0.9615384615384616
0.9647058823529412
0.9737
0.9749501219241853
0.9780755176613886
0.978449313749097
0.9808368495077355
0.9808368495077355
0.983957219251337
0.9851508120649652
0.9856
0.9873717442778216
0.9877622377622378
0.9882403556575362
0.9883
0.9884726224783862
0.9889
0.9902534113060428
0.994
0.9964012595591543
0.9968697327233326
0.9976580796252927
0.9986
0.9988950276243094
0.9991
0.9991433117121528
1.0
1.0
1.0
1.0
1.0
1.0
1.0
1.0
1.0
1.0
1.0
1.0
1.0
1.0
1.0
1.0
1.0
1.0
1.0
1.0
1.0
1.0
1.0
1.0
1.0
1.0
1.0
1.0
1.0
1.0
1.0
1.0
1.0
1.0
1.0
1.0
1.0
1.0
1.0
1.0
1.0
1.0
1.0
1.0
1.0
1.0
1.0
1.0
1.0
1.0
1.0
1.0
1.0
1.0
1.0
1.0
1.0
1.0
1.0
1.0
1.0
1.0
1.0
1.0
1.0
1.0
1.0
1.0
1.0
1.0
1.0
1.0
1.0
1.0
1.0
1.0
1.0
1.0
1.0
1.0
1.0
1.0
1.0
1.0
1.0
1.0
1.0
1.0
1.0
1.0
1.0
1.0
1.0
1.0
1.0
1.0
1.0
1.0
1.0
1.0
1.0
1.0
1.0
1.0
1.0
1.0
1.0
1.0
1.0
1.0
1.0
1.0
1.0
1.0
1.0
1.0
1.0
1.0
1.0
1.0
1.0
1.0
1.0
1.0
