# Supplementary material for: Systematic identification of cancer driving signaling pathways based on mutual exclusivity of genomic alterations
Source: Genome Biol. 2015 Feb 26;16(1):45. doi: 10.1186/s13059-015-0612-6 (PMC4381444; doi:10.1186/s13059-015-0612-6)
Supplement: Additional file 2 — Datasets and result details. Zip archive with the datasets used in the study, the signaling network, result gene groups, significances, oncoprints, and other output result files. It also contains the simulated datasets and related networks. [file 13059_2015_612_MOESM2_ESM.zip › data-tcga/OV/randscores/randfile-1409073445122-836.txt]

0.0961
0.0961
0.0961
0.0961
0.12033694344163658
0.12033694344163658
0.12033694344163658
0.1269
0.1331481085702073
0.1331481085702073
0.1331481085702073
0.14711706464764124
0.14711706464764124
0.14711706464764124
0.1907
0.1907
0.2198
0.2198
0.2198
0.2452
0.2452
0.2452
0.2452
0.258008658008658
0.258008658008658
0.2955
0.2955
0.30892448512585813
0.30892448512585813
0.31787584143605085
0.3386
0.3388
0.3479
0.3498470948012232
0.3498470948012232
0.35823429541595925
0.35823429541595925
0.3684913217623498
0.3684913217623498
0.3935672514619883
0.3935672514619883
0.3985239852398524
0.4060349391212282
0.41569767441860467
0.43606684803731055
0.4364705882352941
0.44100895036615134
0.44100895036615134
0.44100895036615134
0.4693396226415094
0.4693396226415094
0.4693396226415094
0.478
0.4834823163622231
0.5
0.5173833485818847
0.5229007633587787
0.5229007633587787
0.5295950155763239
0.5295950155763239
0.5299100052938063
0.532791185729276
0.5371
0.5377
0.5384615384615384
0.5416666666666666
0.5451807228915663
0.54875
0.5520361990950227
0.5555555555555556
0.5577
0.5714285714285714
0.5836
0.6001
0.6105
0.6111111111111112
0.625
0.6276
0.6302895322939867
0.6333333333333333
0.6351351351351351
0.6362925303089558
0.6471354166666666
0.6476014760147601
0.6485334022483525
0.6496
0.6522761273776448
0.656957928802589
0.656957928802589
0.6578947368421053
0.6578947368421053
0.68
0.6829268292682927
0.6829268292682927
0.6909830932999373
0.7
0.7015558698727016
0.703373400542846
0.7040358744394619
0.7040358744394619
0.7045454545454546
0.7045454545454546
0.7068965517241379
0.7142857142857143
0.7160852713178295
0.7204
0.7272727272727273
0.7333333333333333
0.7333333333333333
0.7344
0.7361
0.7368421052631579
0.7407407407407407
0.7416
0.7583293095123129
0.7590361445783133
0.76
0.7631578947368421
0.7631578947368421
0.764
0.764
0.765184721352536
0.7676693310896088
0.7681159420289855
0.7692307692307693
0.7692307692307693
0.7733333333333333
0.7733333333333333
0.7855907780979827
0.7855907780979827
0.7916666666666666
0.7916666666666666
0.7924791086350975
0.7951296982530439
0.7951296982530439
0.7983490566037735
0.7986963190184049
0.7997076023391813
0.8
0.8
0.8082512892639475
0.8082512892639475
0.8149
0.8176050753370341
0.8176050753370341
0.8177588212485459
0.830938292476754
0.8333333333333334
0.8333333333333334
0.8452914798206278
0.8452914798206278
0.8461538461538461
0.8461538461538461
0.8586
0.8666666666666667
0.8666666666666667
0.868421052631579
0.8734087694483734
0.8734087694483734
0.8753
0.8765060240963856
0.8787878787878788
0.8853006681514477
0.8888888888888888
0.8888888888888888
0.8912556053811659
0.8912556053811659
0.8915982617093192
0.8923435678196657
0.8923435678196657
0.896551724137931
0.906079091291544
0.9090909090909091
0.9090909090909091
0.9112534309240622
0.9114391143911439
0.9130434782608695
0.9135624344176285
0.9164399533618345
0.9164399533618345
0.9285714285714286
0.9337349397590361
0.9354838709677419
0.9408284023668639
0.9545454545454546
0.9555111485065209
0.9555111485065209
0.9575471698113207
0.9587802041607443
0.9588068181818182
0.9597701149425287
0.9597701149425287
0.9597701149425287
0.96
0.9615384615384616
0.963963963963964
0.9641
0.9665
0.967741935483871
0.9727
0.972972972972973
0.972972972972973
0.9794
0.9794908062234795
0.9858429858429858
0.9864750633981403
0.9864750633981403
0.9879518072289156
0.989010989010989
0.9906
0.994170229304314
0.9947423764458465
0.9950137122911992
0.9957248348231637
0.9959
0.99875
0.9988839285714286
0.9993539216953095
0.9994741270509045
0.9995311767463666
0.9999
1.0
1.0
1.0
1.0
1.0
1.0
1.0
1.0
1.0
1.0
1.0
1.0
1.0
1.0
1.0
1.0
1.0
1.0
1.0
1.0
1.0
1.0
1.0
1.0
1.0
1.0
1.0
1.0
1.0
1.0
1.0
1.0
1.0
1.0
1.0
1.0
1.0
1.0
1.0
1.0
1.0
1.0
1.0
1.0
1.0
1.0
1.0
1.0
1.0
1.0
1.0
1.0
1.0
1.0
1.0
1.0
1.0
1.0
1.0
1.0
1.0
1.0
1.0
1.0
1.0
1.0
1.0
1.0
1.0
1.0
1.0
1.0
1.0
1.0
1.0
1.0
1.0
1.0
1.0
1.0
1.0
1.0
1.0
1.0
1.0
1.0
1.0
1.0
1.0
1.0
1.0
1.0
1.0
1.0
1.0
1.0
1.0
1.0
1.0
1.0
1.0
1.0
1.0
1.0
1.0
1.0
1.0
1.0
1.0
1.0
1.0
1.0
1.0
1.0
1.0
1.0
1.0
1.0
1.0
1.0
1.0
1.0
1.0
1.0
1.0
1.0
1.0
1.0
