# Supplementary material for: Systematic identification of cancer driving signaling pathways based on mutual exclusivity of genomic alterations
Source: Genome Biol. 2015 Feb 26;16(1):45. doi: 10.1186/s13059-015-0612-6 (PMC4381444; doi:10.1186/s13059-015-0612-6)
Supplement: Additional file 2 — Datasets and result details. Zip archive with the datasets used in the study, the signaling network, result gene groups, significances, oncoprints, and other output result files. It also contains the simulated datasets and related networks. [file 13059_2015_612_MOESM2_ESM.zip › data-tcga/OV/randscores/randfile-1409073470165-83.txt]

0.0914
0.0914
0.0914
0.09191655801825294
0.09191655801825294
0.09191655801825294
0.1252
0.13405871484294807
0.16619992694508706
0.20198848770277342
0.20198848770277342
0.21032226799127696
0.21032226799127696
0.21692642261689019
0.21692642261689019
0.21692642261689019
0.22001453840562152
0.2513
0.2513
0.2673726009265387
0.2673726009265387
0.27249482527699986
0.27991675338189387
0.2842
0.2842
0.2948193968850105
0.2948193968850105
0.3063997139792635
0.3079014135556361
0.31010452961672474
0.3141509433962264
0.33549295774647886
0.33549295774647886
0.3363537513591881
0.3452
0.3452
0.350561797752809
0.3548556430446194
0.3548556430446194
0.401940109658372
0.4030445813700616
0.407462135205024
0.407462135205024
0.4098281287823771
0.4118
0.4163310651298431
0.4222222222222222
0.4254
0.4254
0.4328686720469552
0.4328686720469552
0.43422789265288164
0.43422789265288164
0.4356
0.4431774255894859
0.44387380777696256
0.4583333333333333
0.46091425480119014
0.46864726652867406
0.4727272727272727
0.4729088031170096
0.48470588235294115
0.4857142857142857
0.4871606749816581
0.4994246260069045
0.513677075768579
0.5162
0.5172413793103449
0.5299
0.5337726523887973
0.5434782608695652
0.5442146942366916
0.5514
0.5647826690737398
0.5714285714285714
0.5731225296442688
0.5731225296442688
0.5762
0.5793886935352989
0.5804967801287948
0.5869565217391305
0.5986078886310905
0.5986078886310905
0.60375
0.6051
0.6051
0.6153846153846154
0.617948717948718
0.617948717948718
0.6197491781322294
0.6281871110218832
0.6319360310152653
0.6388888888888888
0.6395618984400929
0.6395618984400929
0.6562
0.6562
0.6579980372914622
0.6616805983282006
0.6666666666666666
0.6666666666666666
0.6666666666666666
0.6666666666666666
0.6668302257114819
0.6751412429378532
0.6751412429378532
0.677389915582934
0.677389915582934
0.6812957157784744
0.6818181818181818
0.6818181818181818
0.6818181818181818
0.6818181818181818
0.682279469164715
0.6860643185298622
0.690744215134459
0.690744215134459
0.6984924623115578
0.7083333333333334
0.7083333333333334
0.7083333333333334
0.7123130034522439
0.7144144144144144
0.7144144144144144
0.731830985915493
0.731830985915493
0.7348945101071468
0.7364217252396166
0.7391304347826086
0.7391304347826086
0.7391304347826086
0.7476303317535545
0.7497433791829193
0.7562814070351759
0.7562814070351759
0.7619047619047619
0.7620845001826373
0.7635847526358476
0.767580452920143
0.7692307692307693
0.7692307692307693
0.7699987824181176
0.770663562281723
0.7723669309173273
0.782608695652174
0.7857142857142857
0.7948717948717948
0.7996121525533291
0.8
0.8015
0.8015
0.8235294117647058
0.8240304458137007
0.8333333333333334
0.8333333333333334
0.8372093023255814
0.841
0.8461538461538461
0.8472
0.8571428571428571
0.8605
0.862607338017174
0.8641066105558478
0.8675213675213675
0.8835855646100116
0.8835855646100116
0.8860759493670886
0.8860759493670886
0.8888888888888888
0.8894941634241245
0.8902
0.8928571428571429
0.8971781986857363
0.8977372906259183
0.8977372906259183
0.9
0.9002201027146002
0.909568684305908
0.9102416570771001
0.9103464986673128
0.9230769230769231
0.9268805891635981
0.9285714285714286
0.9288180610889775
0.942232630757221
0.9444444444444444
0.9444444444444444
0.9444444444444444
0.9444444444444444
0.9444444444444444
0.9484911550468262
0.9523809523809523
0.9523809523809523
0.9523809523809523
0.9544
0.9562560755450632
0.9583333333333334
0.9583333333333334
0.9583333333333334
0.9587557283710596
0.9603291213635028
0.9603291213635028
0.9644316801060422
0.9714285714285714
0.9728539985326485
0.9736
0.9748244977003147
0.9767441860465116
0.9861853251661671
0.987959792334033
0.987959792334033
0.9883585564610011
0.991353001017294
0.9923
0.9923
0.9948630136986302
0.9948630136986302
0.995774647887324
0.9983430906881696
0.9989479221462388
0.9989479221462388
0.9994739610731194
0.999771845767739
0.9998895393792113
1.0
1.0
1.0
1.0
1.0
1.0
1.0
1.0
1.0
1.0
1.0
1.0
1.0
1.0
1.0
1.0
1.0
1.0
1.0
1.0
1.0
1.0
1.0
1.0
1.0
1.0
1.0
1.0
1.0
1.0
1.0
1.0
1.0
1.0
1.0
1.0
1.0
1.0
1.0
1.0
1.0
1.0
1.0
1.0
1.0
1.0
1.0
1.0
1.0
1.0
1.0
1.0
1.0
1.0
1.0
1.0
1.0
1.0
1.0
1.0
1.0
1.0
1.0
1.0
1.0
1.0
1.0
1.0
1.0
1.0
1.0
1.0
1.0
1.0
1.0
1.0
1.0
1.0
1.0
1.0
1.0
1.0
1.0
1.0
1.0
1.0
1.0
1.0
1.0
1.0
1.0
1.0
1.0
1.0
1.0
1.0
1.0
1.0
1.0
1.0
1.0
1.0
1.0
1.0
1.0
1.0
1.0
1.0
1.0
1.0
1.0
1.0
1.0
1.0
1.0
1.0
1.0
1.0
1.0
1.0
1.0
1.0
1.0
1.0
1.0
1.0
