# Supplementary material for: Systematic identification of cancer driving signaling pathways based on mutual exclusivity of genomic alterations
Source: Genome Biol. 2015 Feb 26;16(1):45. doi: 10.1186/s13059-015-0612-6 (PMC4381444; doi:10.1186/s13059-015-0612-6)
Supplement: Additional file 2 — Datasets and result details. Zip archive with the datasets used in the study, the signaling network, result gene groups, significances, oncoprints, and other output result files. It also contains the simulated datasets and related networks. [file 13059_2015_612_MOESM2_ESM.zip › data-tcga/OV/randscores/randfile-1409073506826-433.txt]

0.07276595744680851
0.10471881060116355
0.10471881060116355
0.143042071197411
0.1443
0.1614
0.1614
0.2307
0.2542372881355932
0.2550450837269214
0.2550450837269214
0.2550450837269214
0.3070123747790218
0.3426285160038797
0.3426285160038797
0.3426791277258567
0.35168616655196144
0.35168616655196144
0.37142857142857144
0.37142857142857144
0.3803253292021689
0.3814935064935065
0.3814935064935065
0.4157357940747936
0.4157357940747936
0.4329360027774563
0.43478260869565216
0.43478260869565216
0.4359958144401814
0.4362179487179487
0.4402
0.44110854503464203
0.44110854503464203
0.44110854503464203
0.44541484716157204
0.45621716287215414
0.4565289256198347
0.45883777239709445
0.45883777239709445
0.46226415094339623
0.47746441750131785
0.48
0.4861583292860612
0.4878048780487805
0.4878048780487805
0.5074
0.5078318219291014
0.5078318219291014
0.5083333333333333
0.5121794871794871
0.5121951219512195
0.5121951219512195
0.5263157894736842
0.542110358180058
0.542110358180058
0.5477145148356054
0.5477145148356054
0.5477145148356054
0.5495769881556684
0.5495769881556684
0.5515597920277296
0.5515597920277296
0.5522098105876639
0.5569
0.562821833161689
0.562821833161689
0.5702917771883289
0.5782051282051283
0.5782051282051283
0.5814581458145814
0.5844
0.5844
0.5844
0.5964765100671141
0.5964765100671141
0.5978260869565217
0.5978260869565217
0.6
0.6
0.605240174672489
0.6164
0.6164
0.6165511265164645
0.6200923787528868
0.625
0.625
0.6288441145281018
0.6298701298701299
0.631578947368421
0.631578947368421
0.6357
0.6357
0.6357
0.6372549019607843
0.6372549019607843
0.6451
0.650974025974026
0.6607662463627546
0.6770276833414279
0.6820371644872677
0.6831298557158713
0.6837
0.6837
0.6843
0.6929
0.6929
0.6937
0.7006204173716865
0.7057471264367816
0.7060260586319218
0.7083333333333334
0.7103559870550162
0.7103559870550162
0.7209302325581395
0.7209302325581395
0.7275396359365826
0.7307046979865772
0.7311
0.750795334040297
0.7553997512156508
0.7553997512156508
0.7613326051338066
0.7628841607565012
0.7692307692307693
0.7692307692307693
0.7692307692307693
0.7692307692307693
0.7748267898383372
0.7830423940149626
0.7864651773981604
0.7899266008605417
0.7908045977011494
0.7915482281599393
0.7917675544794189
0.803921568627451
0.8054630246502332
0.8055805580558055
0.8084
0.8116883116883117
0.8213058419243986
0.8235294117647058
0.8281653746770026
0.8292682926829268
0.8333333333333334
0.8333333333333334
0.8378378378378378
0.8378378378378378
0.8378378378378378
0.84
0.84
0.8414043583535109
0.8494167550371156
0.8513513513513513
0.8514
0.8518713758566157
0.8534067446662078
0.8620689655172413
0.8623
0.8666666666666667
0.8666666666666667
0.8739054290718039
0.875
0.8791469194312796
0.8791469194312796
0.8869
0.8869
0.8899563318777293
0.8934065934065935
0.8934065934065935
0.8950947061680428
0.9032258064516129
0.9045534150612959
0.9090909090909091
0.9090909090909091
0.9130434782608695
0.9130434782608695
0.9187887130075706
0.9191685912240185
0.9210933470861269
0.9333333333333333
0.935064935064935
0.9361
0.9411764705882353
0.9411764705882353
0.9415
0.9444444444444444
0.9453376205787781
0.9453376205787781
0.9453904873752202
0.9459459459459459
0.9483204134366925
0.9505730659025788
0.9505730659025788
0.9545
0.9572260187294356
0.9609756097560975
0.9657444005270093
0.973718791064389
0.974025974025974
0.9741
0.9806351665375678
0.9851421188630491
0.9898477157360406
0.9898477157360406
0.9949367088607595
0.9949670925280681
0.9967532467532467
0.997
0.9975716367168529
0.9977439368302312
0.998062015503876
0.9983974358974359
0.9989
0.9989457037427517
0.9991395382188442
0.9996128532713898
0.9999
1.0
1.0
1.0
1.0
1.0
1.0
1.0
1.0
1.0
1.0
1.0
1.0
1.0
1.0
1.0
1.0
1.0
1.0
1.0
1.0
1.0
1.0
1.0
1.0
1.0
1.0
1.0
1.0
1.0
1.0
1.0
1.0
1.0
1.0
1.0
1.0
1.0
1.0
1.0
1.0
1.0
1.0
1.0
1.0
1.0
1.0
1.0
1.0
1.0
1.0
1.0
1.0
1.0
1.0
1.0
1.0
1.0
1.0
1.0
1.0
1.0
1.0
1.0
1.0
1.0
1.0
1.0
1.0
1.0
1.0
1.0
1.0
1.0
1.0
1.0
1.0
1.0
1.0
1.0
1.0
1.0
1.0
1.0
1.0
1.0
1.0
1.0
1.0
1.0
1.0
1.0
1.0
1.0
1.0
1.0
1.0
1.0
1.0
1.0
1.0
1.0
1.0
1.0
1.0
1.0
1.0
1.0
1.0
1.0
1.0
1.0
1.0
1.0
1.0
1.0
1.0
1.0
1.0
1.0
1.0
1.0
1.0
1.0
1.0
1.0
1.0
1.0
1.0
1.0
1.0
1.0
1.0
1.0
