# Supplementary material for: Systematic identification of cancer driving signaling pathways based on mutual exclusivity of genomic alterations
Source: Genome Biol. 2015 Feb 26;16(1):45. doi: 10.1186/s13059-015-0612-6 (PMC4381444; doi:10.1186/s13059-015-0612-6)
Supplement: Additional file 2 — Datasets and result details. Zip archive with the datasets used in the study, the signaling network, result gene groups, significances, oncoprints, and other output result files. It also contains the simulated datasets and related networks. [file 13059_2015_612_MOESM2_ESM.zip › data-tcga/OV/randscores/randfile-1409073521623-373.txt]

0.09803921568627451
0.10452186805040771
0.10459518599562363
0.10459518599562363
0.10459518599562363
0.1493975903614458
0.1493975903614458
0.1531760435571688
0.17745415318230853
0.17745415318230853
0.17762817193164163
0.17762817193164163
0.17762817193164163
0.2127107652399481
0.21550387596899226
0.21550387596899226
0.21739130434782608
0.21739130434782608
0.21739130434782608
0.26685198054204307
0.2736
0.2894736842105263
0.2894736842105263
0.2894736842105263
0.2901134521880065
0.296655879180151
0.3224461431549687
0.3224461431549687
0.36
0.36
0.3613620569840167
0.3613620569840167
0.3856328856328856
0.3856328856328856
0.387409200968523
0.387409200968523
0.3997772828507795
0.4025974025974026
0.4105263157894737
0.4349
0.4429
0.4429
0.44856290246583946
0.44856290246583946
0.45454545454545453
0.4553
0.46194546194546193
0.46894654088050314
0.4736
0.4736
0.4835164835164835
0.4835164835164835
0.4852
0.4921
0.4935656836461126
0.5203500203500203
0.5273
0.5273
0.5358160358160358
0.5391684901531729
0.5457
0.5490716180371353
0.5498
0.5498
0.5510771369006254
0.5510771369006254
0.566621803499327
0.566621803499327
0.5769031589849819
0.5832376578645235
0.5872286483916971
0.590851334180432
0.590851334180432
0.5909090909090909
0.6025641025641025
0.6079958463136034
0.6086587436332768
0.6086587436332768
0.6117948717948718
0.6129032258064516
0.617948717948718
0.617948717948718
0.6197021764032073
0.6197021764032073
0.6197021764032073
0.6219974715549936
0.625
0.625
0.6355140186915887
0.6388140161725068
0.6388140161725068
0.6404744255003706
0.6434676434676435
0.6434676434676435
0.6486486486486487
0.6533333333333333
0.6538461538461539
0.6538461538461539
0.6538461538461539
0.6590909090909091
0.6590909090909091
0.6666666666666666
0.6718693284936479
0.6762834111158252
0.6792899408284023
0.6792899408284023
0.6875
0.6888888888888889
0.6888888888888889
0.6933333333333334
0.6933333333333334
0.6960711638250556
0.7142857142857143
0.7142857142857143
0.7142857142857143
0.7219796215429404
0.7226
0.7260887260887261
0.7266677230232926
0.727
0.7272727272727273
0.7272727272727273
0.7272727272727273
0.736372646184341
0.7453164556962025
0.7491525423728813
0.7516795865633075
0.76
0.7647058823529411
0.7673
0.771
0.771
0.776043557168784
0.7804878048780488
0.7807017543859649
0.7944890929965557
0.8
0.8
0.8035350101971448
0.8035350101971448
0.8076923076923077
0.8077
0.8099278744166313
0.8113785557986871
0.8125
0.8165680473372781
0.8181818181818182
0.8181818181818182
0.8204819277108434
0.8232848232848233
0.8256410256410256
0.8275862068965517
0.8275862068965517
0.8282051282051283
0.8333333333333334
0.8333333333333334
0.8401960784313726
0.8444730077120822
0.8444730077120822
0.8473019517795637
0.8490566037735849
0.8490566037735849
0.8493297587131368
0.85
0.8518518518518519
0.8530571992110454
0.8571428571428571
0.8571428571428571
0.8631578947368421
0.8631578947368421
0.8636363636363636
0.8636363636363636
0.8748317631224765
0.8748317631224765
0.8758
0.8823529411764706
0.8823529411764706
0.8935
0.8953488372093024
0.8957609451007644
0.8975
0.900887573964497
0.9024390243902439
0.9087
0.9090909090909091
0.9090909090909091
0.9126
0.9168975069252078
0.9205378973105135
0.9215
0.930352359365341
0.935385784872672
0.9375
0.9375
0.9375
0.9411764705882353
0.9411764705882353
0.944578313253012
0.9473684210526315
0.948977974964348
0.948977974964348
0.9503606279168434
0.9529
0.9532538955087076
0.9545454545454546
0.956
0.9682
0.9699381078691424
0.9709241952232607
0.9767073363967675
0.9805128205128205
0.9851444851444852
0.9887477313974592
0.9891696750902527
0.9898305084745763
0.9926650366748166
0.9931450507266246
0.994360478231446
0.9949
0.9959623149394348
0.9960356788899901
0.9961734693877551
0.997
0.9973062906037078
0.997920997920998
1.0
1.0
1.0
1.0
1.0
1.0
1.0
1.0
1.0
1.0
1.0
1.0
1.0
1.0
1.0
1.0
1.0
1.0
1.0
1.0
1.0
1.0
1.0
1.0
1.0
1.0
1.0
1.0
1.0
1.0
1.0
1.0
1.0
1.0
1.0
1.0
1.0
1.0
1.0
1.0
1.0
1.0
1.0
1.0
1.0
1.0
1.0
1.0
1.0
1.0
1.0
1.0
1.0
1.0
1.0
1.0
1.0
1.0
1.0
1.0
1.0
1.0
1.0
1.0
1.0
1.0
1.0
1.0
1.0
1.0
1.0
1.0
1.0
1.0
1.0
1.0
1.0
1.0
1.0
1.0
1.0
1.0
1.0
1.0
1.0
1.0
1.0
1.0
1.0
1.0
1.0
1.0
1.0
1.0
1.0
1.0
1.0
1.0
1.0
1.0
1.0
1.0
1.0
1.0
1.0
1.0
1.0
1.0
1.0
1.0
1.0
1.0
1.0
1.0
1.0
1.0
1.0
1.0
1.0
1.0
1.0
1.0
1.0
1.0
1.0
