# Supplementary material for: Systematic identification of cancer driving signaling pathways based on mutual exclusivity of genomic alterations
Source: Genome Biol. 2015 Feb 26;16(1):45. doi: 10.1186/s13059-015-0612-6 (PMC4381444; doi:10.1186/s13059-015-0612-6)
Supplement: Additional file 2 — Datasets and result details. Zip archive with the datasets used in the study, the signaling network, result gene groups, significances, oncoprints, and other output result files. It also contains the simulated datasets and related networks. [file 13059_2015_612_MOESM2_ESM.zip › data-tcga/OV/randscores/randfile-1409073573858-99.txt]

0.0709
0.0709
0.1021209740769835
0.1021209740769835
0.1021209740769835
0.11328125
0.18492268041237114
0.18492268041237114
0.20836461126005362
0.21321443048236724
0.21321443048236724
0.216
0.216
0.216
0.21778350515463918
0.2443871917556128
0.24735585124530876
0.25759162303664923
0.25759162303664923
0.2772
0.3
0.3
0.3336
0.3336
0.33995381062355656
0.33995381062355656
0.34
0.3472938144329897
0.34782608695652173
0.34782608695652173
0.38832590190514793
0.4109
0.42327072835547414
0.42327072835547414
0.42327072835547414
0.4233
0.44114583333333335
0.44114583333333335
0.4448533511765362
0.4498594189315839
0.45751633986928103
0.45751633986928103
0.4718
0.4718
0.47888888888888886
0.4798
0.47982456140350876
0.47982456140350876
0.4800699300699301
0.4815
0.4845360824742268
0.4847
0.4847
0.4884
0.4884
0.4957
0.5
0.5
0.5
0.5012285012285013
0.5012285012285013
0.5035128805620609
0.5241922773837667
0.5291603053435114
0.5291603053435114
0.5398429938703087
0.5571428571428572
0.5598086124401914
0.561
0.5619546247818499
0.5619546247818499
0.5668
0.5668
0.5675675675675675
0.5818181818181818
0.583
0.5833333333333334
0.5909090909090909
0.5909090909090909
0.5989286909943087
0.6013549844069255
0.6013549844069255
0.6135986733001658
0.6135986733001658
0.6206106870229008
0.625
0.625
0.6273900202083009
0.6273900202083009
0.6299615877080665
0.6299615877080665
0.6304660234038185
0.6331360946745562
0.6331360946745562
0.6363636363636364
0.6372422680412371
0.6380597014925373
0.6380597014925373
0.6550522648083623
0.6558769760189268
0.6623711340206185
0.662613981762918
0.6687
0.6687
0.678
0.6842105263157895
0.6866050808314088
0.6903765690376569
0.6903765690376569
0.6966292134831461
0.6966292134831461
0.7022900763358778
0.7073466909532483
0.7083333333333334
0.7083333333333334
0.7147982062780269
0.7202635110406246
0.7202635110406246
0.7209347996857817
0.7224546722454672
0.7249
0.7272727272727273
0.7272727272727273
0.7300448430493274
0.7341389728096677
0.7368421052631579
0.7368421052631579
0.7368421052631579
0.7419354838709677
0.7436133063775041
0.7441646756111009
0.7469095640858816
0.749042960442365
0.7508642801382848
0.7588888888888888
0.766
0.7674418604651163
0.7680412371134021
0.7688888888888888
0.7692307692307693
0.7692307692307693
0.775
0.775
0.7750251088048209
0.7750251088048209
0.7804878048780488
0.7824561403508772
0.7859
0.7894736842105263
0.7894736842105263
0.7894736842105263
0.7904556166535742
0.7916666666666666
0.7916666666666666
0.8031
0.8064516129032258
0.8067
0.813953488372093
0.8168841307014609
0.8174520069808028
0.8178096212896623
0.8181818181818182
0.8181818181818182
0.8276301419730615
0.8297872340425532
0.8316831683168316
0.8323563892145369
0.8333333333333334
0.8347457627118644
0.8372093023255814
0.8433734939759037
0.843798751950078
0.8461538461538461
0.8461538461538461
0.852317360565593
0.855339474582054
0.8569
0.8611111111111112
0.8723404255319149
0.875
0.875
0.875
0.8775510204081632
0.8775510204081632
0.8780487804878049
0.8802215555042695
0.8809523809523809
0.8814814814814815
0.8814814814814815
0.8857142857142857
0.8894087622288388
0.8894087622288388
0.8907563025210085
0.8933333333333333
0.8933333333333333
0.8992537313432836
0.904639175257732
0.9090909090909091
0.9090909090909091
0.9090909090909091
0.9090909090909091
0.9090909090909091
0.91162385720505
0.9132240941610893
0.9166666666666666
0.9166858989153012
0.9166858989153012
0.918918918918919
0.925
0.926865671641791
0.9283216783216783
0.9297680412371134
0.9297680412371134
0.9297680412371134
0.9327
0.9333333333333333
0.934
0.9375
0.9375
0.9375
0.9389830508474576
0.9389830508474576
0.9389830508474576
0.9407407407407408
0.9437689969604863
0.9507
0.9577960140679953
0.9602756384272395
0.9611940298507463
0.9669051878354203
0.9669974613431802
0.971
0.9722222222222222
0.9739
0.9748711340206185
0.976159793814433
0.9863874345549738
0.9880952380952381
0.9898662342926632
0.9899473432264241
0.9899473432264241
0.99
0.9904429332843228
0.9914772727272727
0.9919481539670071
0.9922680412371134
0.9922680412371134
0.9955411430887718
0.9975678962302391
0.998709538660071
0.9989212513484358
0.9993493819128172
0.9999
1.0
1.0
1.0
1.0
1.0
1.0
1.0
1.0
1.0
1.0
1.0
1.0
1.0
1.0
1.0
1.0
1.0
1.0
1.0
1.0
1.0
1.0
1.0
1.0
1.0
1.0
1.0
1.0
1.0
1.0
1.0
1.0
1.0
1.0
1.0
1.0
1.0
1.0
1.0
1.0
1.0
1.0
1.0
1.0
1.0
1.0
1.0
1.0
1.0
1.0
1.0
1.0
1.0
1.0
1.0
1.0
1.0
1.0
1.0
1.0
1.0
1.0
1.0
1.0
1.0
1.0
1.0
1.0
1.0
1.0
1.0
1.0
1.0
1.0
1.0
1.0
1.0
1.0
1.0
1.0
1.0
1.0
1.0
1.0
1.0
1.0
1.0
1.0
1.0
1.0
1.0
1.0
1.0
1.0
1.0
1.0
1.0
