# Supplementary material for: Systematic identification of cancer driving signaling pathways based on mutual exclusivity of genomic alterations
Source: Genome Biol. 2015 Feb 26;16(1):45. doi: 10.1186/s13059-015-0612-6 (PMC4381444; doi:10.1186/s13059-015-0612-6)
Supplement: Additional file 2 — Datasets and result details. Zip archive with the datasets used in the study, the signaling network, result gene groups, significances, oncoprints, and other output result files. It also contains the simulated datasets and related networks. [file 13059_2015_612_MOESM2_ESM.zip › data-tcga/OV/randscores/randfile-1409073575260-293.txt]

0.041797049620026824
0.041797049620026824
0.0618
0.0618
0.0683
0.0683
0.0773
0.08025431861804222
0.0892
0.0892
0.0892
0.0892
0.1196
0.14874832364774251
0.163
0.1731
0.1735
0.18705035971223022
0.19156522808311816
0.19156522808311816
0.2043
0.21395348837209302
0.21395348837209302
0.21395348837209302
0.21705426356589147
0.21760957713844373
0.21760957713844373
0.21944809461235218
0.21944809461235218
0.22418136020151133
0.22572815533980584
0.24048096192384769
0.24048096192384769
0.24048096192384769
0.25296610169491524
0.25296610169491524
0.25296610169491524
0.2556
0.2619647355163728
0.2672
0.2743718592964824
0.2806
0.2806
0.2978723404255319
0.2978723404255319
0.2978723404255319
0.3173327541268462
0.3173327541268462
0.3173327541268462
0.35555555555555557
0.3629
0.365063460253841
0.3664
0.38161029061457835
0.3827527612574342
0.38613276635955585
0.38613276635955585
0.38613276635955585
0.3868
0.3868
0.3891661773341163
0.39606126914660833
0.39606126914660833
0.4
0.40094775774387426
0.4085278704144831
0.410010649627263
0.411332941867293
0.4183
0.4183
0.4208
0.42282749675745784
0.4256
0.42935871743486975
0.4492753623188406
0.4566694987255735
0.4761
0.4761
0.48749737339777266
0.5106382978723404
0.5124961746404162
0.5124961746404162
0.5235
0.525
0.525
0.5259026687598116
0.5431114193250116
0.5535055350553506
0.5535055350553506
0.5535055350553506
0.5555555555555556
0.5572427090865268
0.56
0.56
0.5636223209113729
0.5636223209113729
0.5681818181818182
0.5687885010266941
0.5687885010266941
0.5977
0.5977
0.5997782705099778
0.5997782705099778
0.5997782705099778
0.6085158694680376
0.6147843942505133
0.6148429035752979
0.6166666666666667
0.6232339089481946
0.6232339089481946
0.6278625954198473
0.6278625954198473
0.6333333333333333
0.6422
0.6422
0.6453
0.6453
0.6453
0.6453
0.6453
0.6458
0.647364771151179
0.655
0.6571428571428571
0.6576
0.66592
0.6666666666666666
0.6706526598122485
0.6736541210100048
0.6818181818181818
0.6818181818181818
0.6907962771458118
0.7091
0.7091
0.710013440860215
0.7119144227222427
0.7222222222222222
0.7222222222222222
0.7244
0.7250346740638003
0.7261904761904762
0.7371479660259276
0.7419354838709677
0.7438423645320197
0.7719
0.7721518987341772
0.7727272727272727
0.7825742574257426
0.7833212822366835
0.7857142857142857
0.7873563218390804
0.7894736842105263
0.7905
0.7942238267148014
0.7942238267148014
0.7992
0.8059
0.8145820238843494
0.8177436360897725
0.8177436360897725
0.8235294117647058
0.824945295404814
0.8332
0.8332
0.8409
0.8409
0.8417608566329565
0.8451571792693288
0.8451571792693288
0.8454987834549879
0.85
0.8522299838796346
0.859395532194481
0.8611629576453697
0.8611629576453697
0.8658310120705663
0.8695652173913043
0.872457627118644
0.8771402128644146
0.88
0.8847524752475248
0.8847524752475248
0.8979591836734694
0.9024390243902439
0.9090909090909091
0.9090909090909091
0.9090909090909091
0.9111111111111111
0.9230769230769231
0.9230769230769231
0.9248
0.9271
0.927536231884058
0.927536231884058
0.9333333333333333
0.9333333333333333
0.9340892983699504
0.9387424872861766
0.9387755102040817
0.9388458225667528
0.9403
0.9409
0.9420289855072463
0.9444444444444444
0.9450218406386504
0.9450980392156862
0.9450980392156862
0.9475
0.9506
0.9529042386185244
0.9559118236472945
0.9560117302052786
0.9575237234523272
0.9615384615384616
0.9620915032679739
0.9680314766998648
0.9702613867584912
0.9714
0.9734
0.975609756097561
0.9757
0.9757
0.9776
0.9814990512333965
0.9843349902093689
0.985632183908046
0.9861111111111112
0.9878089512358049
0.990255376344086
0.9927404718693285
0.9947
0.9956
0.9976
0.9986
0.9986443741527339
0.9996833438885371
0.9997
1.0
1.0
1.0
1.0
1.0
1.0
1.0
1.0
1.0
1.0
1.0
1.0
1.0
1.0
1.0
1.0
1.0
1.0
1.0
1.0
1.0
1.0
1.0
1.0
1.0
1.0
1.0
1.0
1.0
1.0
1.0
1.0
1.0
1.0
1.0
1.0
1.0
1.0
1.0
1.0
1.0
1.0
1.0
1.0
1.0
1.0
1.0
1.0
1.0
1.0
1.0
1.0
1.0
1.0
1.0
1.0
1.0
1.0
1.0
1.0
1.0
1.0
1.0
1.0
1.0
1.0
1.0
1.0
1.0
1.0
1.0
1.0
1.0
1.0
1.0
1.0
1.0
1.0
1.0
1.0
1.0
1.0
1.0
1.0
1.0
1.0
1.0
1.0
1.0
1.0
1.0
1.0
1.0
1.0
1.0
1.0
1.0
1.0
1.0
1.0
1.0
1.0
1.0
1.0
1.0
1.0
1.0
1.0
1.0
1.0
1.0
1.0
1.0
