# Supplementary material for: Systematic identification of cancer driving signaling pathways based on mutual exclusivity of genomic alterations
Source: Genome Biol. 2015 Feb 26;16(1):45. doi: 10.1186/s13059-015-0612-6 (PMC4381444; doi:10.1186/s13059-015-0612-6)
Supplement: Additional file 2 — Datasets and result details. Zip archive with the datasets used in the study, the signaling network, result gene groups, significances, oncoprints, and other output result files. It also contains the simulated datasets and related networks. [file 13059_2015_612_MOESM2_ESM.zip › data-tcga/OV/randscores/randfile-1409073584290-293.txt]

0.0505
0.0505
0.0505
0.0918
0.0918
0.10274938315121607
0.10596658711217184
0.10596658711217184
0.10596658711217184
0.10596658711217184
0.15043438500228623
0.1648664013644116
0.1648664013644116
0.18187964841108858
0.2033898305084746
0.2033898305084746
0.20862224902019896
0.20862224902019896
0.217291857273559
0.217291857273559
0.2267
0.2267
0.23923257635082223
0.2417498081350729
0.2431
0.2435
0.24386503067484663
0.2641695416461311
0.2641695416461311
0.2757
0.28594108308343624
0.2996
0.30364963503649633
0.30364963503649633
0.3129117259552042
0.3159
0.3159
0.322
0.322
0.3331
0.33362831858407077
0.3354
0.3354
0.3557642149191445
0.36069651741293535
0.3749
0.41433778857837184
0.41433778857837184
0.41433778857837184
0.42104622871046227
0.4261
0.4261
0.42869718309859156
0.42869718309859156
0.42869718309859156
0.43254817987152033
0.43478260869565216
0.43478260869565216
0.43665540540540543
0.4424581005586592
0.4612839179351423
0.4612839179351423
0.4636752136752137
0.4636752136752137
0.46537059538274606
0.4722
0.4722
0.48796622097114706
0.48796622097114706
0.4965034965034965
0.4965034965034965
0.4965034965034965
0.5
0.5030364372469636
0.5041322314049587
0.5119266055045871
0.5128676470588235
0.5160177427304091
0.5194690265486726
0.5222672064777328
0.5242744778953078
0.5242744778953078
0.5242744778953078
0.5247108307045215
0.5247108307045215
0.525293586269196
0.5263157894736842
0.5337801608579088
0.542
0.542
0.5554
0.5585
0.5602723267921506
0.5609756097560976
0.5647058823529412
0.5653253849975162
0.5654
0.5654
0.5744832501781896
0.5833333333333334
0.5846456692913385
0.5852498017446471
0.5864527629233511
0.5864527629233511
0.5882352941176471
0.5926971247133533
0.5926971247133533
0.5956593536211371
0.5956593536211371
0.6077519379844961
0.6077519379844961
0.6092677345537757
0.6092677345537757
0.6153846153846154
0.6153846153846154
0.6168
0.6190476190476191
0.6204162537165511
0.6206896551724138
0.6206896551724138
0.6211
0.6270048489369638
0.6270048489369638
0.6394160583941606
0.6434
0.6519607843137255
0.6547619047619048
0.6666666666666666
0.6673
0.669803250641574
0.6724137931034483
0.6816
0.6825396825396826
0.6855
0.6875
0.6875
0.6904761904761905
0.6904761904761905
0.6908914728682171
0.6923076923076923
0.6946403385049366
0.7
0.7094425956738769
0.710126582278481
0.717391304347826
0.717391304347826
0.7224830464267084
0.7282368537339814
0.729
0.7307692307692307
0.7318202871699862
0.7337147887323944
0.7413793103448276
0.7469
0.747
0.75
0.75
0.7506
0.7513
0.7623126338329764
0.7623126338329764
0.7666666666666667
0.7666666666666667
0.7692307692307693
0.7692307692307693
0.7711213517665131
0.78125
0.7916666666666666
0.7936772046589018
0.7989556135770235
0.7991
0.8024830699774267
0.8181818181818182
0.8289956011730205
0.8478260869565217
0.852233676975945
0.852233676975945
0.8571428571428571
0.8571428571428571
0.8590108015918135
0.8590108015918135
0.8600973236009732
0.8636363636363636
0.8666666666666667
0.875
0.8825
0.8835470085470085
0.8846153846153846
0.8893578534820621
0.8913043478260869
0.8936170212765957
0.8947368421052632
0.8947368421052632
0.895234876647516
0.8974583698510079
0.8974583698510079
0.8974583698510079
0.8992487847989394
0.9032258064516129
0.9032258064516129
0.9090909090909091
0.9110723626852659
0.9115
0.9127906976744186
0.9166666666666666
0.918013856812933
0.9230769230769231
0.9230769230769231
0.92451967063129
0.92451967063129
0.925
0.9267676767676768
0.9271
0.9271
0.9354304635761589
0.9455897262588713
0.95
0.9578947368421052
0.9655172413793104
0.9657
0.96875
0.9744176372712147
0.9746113989637306
0.9746113989637306
0.9787
0.9800757122932855
0.9809523809523809
0.9875
0.9902885292047854
0.9904745104956783
0.9915454187966968
0.9953560371517027
0.9955240581872435
0.9965357967667436
0.9971264367816092
0.99875
0.9989
0.999507631708518
0.999627004848937
1.0
1.0
1.0
1.0
1.0
1.0
1.0
1.0
1.0
1.0
1.0
1.0
1.0
1.0
1.0
1.0
1.0
1.0
1.0
1.0
1.0
1.0
1.0
1.0
1.0
1.0
1.0
1.0
1.0
1.0
1.0
1.0
1.0
1.0
1.0
1.0
1.0
1.0
1.0
1.0
1.0
1.0
1.0
1.0
1.0
1.0
1.0
1.0
1.0
1.0
1.0
1.0
1.0
1.0
1.0
1.0
1.0
1.0
1.0
1.0
1.0
1.0
1.0
1.0
1.0
1.0
1.0
1.0
1.0
1.0
1.0
1.0
1.0
1.0
1.0
1.0
1.0
1.0
1.0
1.0
1.0
1.0
1.0
1.0
1.0
1.0
1.0
1.0
1.0
1.0
1.0
1.0
1.0
1.0
1.0
1.0
1.0
1.0
1.0
1.0
1.0
1.0
1.0
1.0
1.0
1.0
1.0
1.0
1.0
1.0
1.0
