# Supplementary material for: Systematic identification of cancer driving signaling pathways based on mutual exclusivity of genomic alterations
Source: Genome Biol. 2015 Feb 26;16(1):45. doi: 10.1186/s13059-015-0612-6 (PMC4381444; doi:10.1186/s13059-015-0612-6)
Supplement: Additional file 2 — Datasets and result details. Zip archive with the datasets used in the study, the signaling network, result gene groups, significances, oncoprints, and other output result files. It also contains the simulated datasets and related networks. [file 13059_2015_612_MOESM2_ESM.zip › data-tcga/OV/randscores/randfile-1409073630168-118.txt]

0.093
0.093
0.093
0.093
0.0985
0.0985
0.1185
0.17585719335454225
0.20408163265306123
0.20408163265306123
0.2064637590210229
0.20833333333333334
0.20833333333333334
0.2129
0.2129
0.21758715236976106
0.22149122807017543
0.22149122807017543
0.24119885823025689
0.24119885823025689
0.2568
0.2904
0.2904
0.30550621669627
0.3125
0.3125
0.3397212543554007
0.3404403567447046
0.3404403567447046
0.35
0.35
0.3594902749832327
0.3704
0.389
0.39253216190775025
0.3963963963963964
0.3963963963963964
0.3963963963963964
0.4014022787028922
0.4014022787028922
0.4019
0.4019
0.4031710079275198
0.42889137737961924
0.4359
0.44368600682593856
0.44368600682593856
0.44680851063829785
0.46949602122015915
0.4764
0.4764
0.4774
0.4774
0.484
0.4882032667876588
0.4883720930232558
0.4886528247223563
0.5001684068710003
0.5001684068710003
0.5040745052386496
0.5040745052386496
0.5063
0.5161290322580645
0.5195266272189349
0.5195266272189349
0.5249
0.5264677574590952
0.527141512394101
0.5335561497326203
0.5335561497326203
0.5372988785958069
0.5437235543018336
0.5437235543018336
0.5510603588907015
0.5510603588907015
0.5833333333333334
0.5833333333333334
0.5833333333333334
0.5854483925549916
0.5854483925549916
0.5904067197170646
0.6018845700824499
0.6071428571428571
0.6071428571428571
0.6073500967117988
0.6127864897466827
0.6157971721111652
0.616484440706476
0.618798955613577
0.618798955613577
0.6190075693860387
0.6190075693860387
0.6190775023533103
0.6190823015294975
0.6196172248803827
0.6339712918660287
0.6382978723404256
0.6382978723404256
0.6382978723404256
0.6428571428571429
0.6428571428571429
0.6435406698564593
0.6435406698564593
0.654275092936803
0.6640663091175036
0.6666666666666666
0.6666666666666666
0.6755
0.6777777777777778
0.6973909324208726
0.7
0.7034035656401945
0.7083333333333334
0.7296195652173914
0.7351
0.7357392316647264
0.7406143344709898
0.7419354838709677
0.7478632478632479
0.7478632478632479
0.7507136060894386
0.7509747855471797
0.7527
0.7555555555555555
0.7691
0.7720773759461732
0.7749
0.7749
0.7791411042944786
0.7831541218637993
0.7836919592298981
0.7846
0.7878128400435256
0.7904509283819628
0.7953808752025932
0.8002
0.8026
0.8064233576642336
0.8084
0.812910284463895
0.8205753291077523
0.8205753291077523
0.823321554770318
0.8238512035010941
0.824
0.824
0.8267
0.8278795811518325
0.8278795811518325
0.8279569892473119
0.8279569892473119
0.8301314459049545
0.8324937027707808
0.8329416372894634
0.8333333333333334
0.8333333333333334
0.8372093023255814
0.8372093023255814
0.8372093023255814
0.842682140554481
0.8461538461538461
0.8477366255144033
0.8477366255144033
0.8599476439790575
0.8599476439790575
0.8604651162790697
0.8666666666666667
0.8709677419354839
0.8709677419354839
0.8724306688417618
0.8745476477683957
0.8807
0.8807
0.8876
0.8885560963434419
0.8912
0.891500195848022
0.893173198482933
0.8933984506567868
0.8972
0.9
0.9
0.9019987105093488
0.9047619047619048
0.91
0.9113247863247863
0.9132786599197348
0.9141583054626533
0.915041782729805
0.9166666666666666
0.9166666666666666
0.9166666666666666
0.9194938072159397
0.9310344827586207
0.9310344827586207
0.9316
0.9361702127659575
0.9373572593800978
0.9375
0.9375
0.9460654288240495
0.9473684210526315
0.9533258455010608
0.9581550802139037
0.9629629629629629
0.9643509073338344
0.9666666666666667
0.9692369157011587
0.9715581922875589
0.9733124018838305
0.9743589743589743
0.9763
0.9766629227505303
0.9795918367346939
0.9797
0.9797
0.9815
0.9830795262267343
0.984769364664926
0.9861111111111112
0.9894179894179894
0.9920634920634921
0.9951243295953194
0.9968119022316685
0.9973509933774835
0.9978
0.9982471516213848
0.9986
0.9989888776541962
0.9989888776541962
0.999455930359086
0.9994586547570713
0.9995171414775471
1.0
1.0
1.0
1.0
1.0
1.0
1.0
1.0
1.0
1.0
1.0
1.0
1.0
1.0
1.0
1.0
1.0
1.0
1.0
1.0
1.0
1.0
1.0
1.0
1.0
1.0
1.0
1.0
1.0
1.0
1.0
1.0
1.0
1.0
1.0
1.0
1.0
1.0
1.0
1.0
1.0
1.0
1.0
1.0
1.0
1.0
1.0
1.0
1.0
1.0
1.0
1.0
1.0
1.0
1.0
1.0
1.0
1.0
1.0
1.0
1.0
1.0
1.0
1.0
1.0
1.0
1.0
1.0
1.0
1.0
1.0
1.0
1.0
1.0
1.0
1.0
1.0
1.0
1.0
1.0
1.0
1.0
1.0
1.0
1.0
1.0
1.0
1.0
1.0
1.0
1.0
1.0
1.0
1.0
1.0
1.0
1.0
1.0
1.0
1.0
1.0
1.0
1.0
1.0
1.0
1.0
1.0
1.0
1.0
1.0
1.0
1.0
1.0
1.0
1.0
1.0
1.0
