# Supplementary material for: Systematic identification of cancer driving signaling pathways based on mutual exclusivity of genomic alterations
Source: Genome Biol. 2015 Feb 26;16(1):45. doi: 10.1186/s13059-015-0612-6 (PMC4381444; doi:10.1186/s13059-015-0612-6)
Supplement: Additional file 2 — Datasets and result details. Zip archive with the datasets used in the study, the signaling network, result gene groups, significances, oncoprints, and other output result files. It also contains the simulated datasets and related networks. [file 13059_2015_612_MOESM2_ESM.zip › data-tcga/OV/randscores/randfile-1409073631063-7.txt]

0.08273638968481375
0.08273638968481375
0.0876424189307625
0.1007529580494801
0.1474
0.185
0.185
0.19027484143763213
0.1981
0.20162059103908483
0.20162059103908483
0.2512
0.2512
0.2601570501877774
0.27148236905169465
0.28724928366762176
0.29040097205346294
0.29040097205346294
0.2934
0.3043
0.3303
0.3411
0.3462
0.34793650793650793
0.34793650793650793
0.35
0.35
0.3776472028400049
0.3776472028400049
0.3790039747486556
0.3790039747486556
0.3949206349206349
0.40634920634920635
0.415
0.4167
0.4167
0.4193
0.4193
0.4232558139534884
0.4307982994803968
0.4317817014446228
0.4317817014446228
0.4330188679245283
0.4377150722642808
0.4409118176364727
0.45276292335115864
0.45454545454545453
0.45454545454545453
0.4546
0.4546
0.46111493461803166
0.46111493461803166
0.4685
0.4745762711864407
0.4815
0.48902517753389285
0.48957055214723927
0.48957055214723927
0.4904
0.49332420403971244
0.49430713690641487
0.5042793563847997
0.508
0.508
0.508
0.5096251266464032
0.5096251266464032
0.509737701227063
0.509737701227063
0.5246
0.5260942760942761
0.5268743580965423
0.5268743580965423
0.5367
0.5367
0.5530804037591368
0.5555555555555556
0.5555555555555556
0.5617658971243419
0.5625
0.5625
0.5648280802292264
0.579512893982808
0.5925925925925926
0.5925925925925926
0.6
0.6079
0.6121924348145428
0.6168
0.6176470588235294
0.6176470588235294
0.6179
0.6180499597099114
0.6220209723546235
0.625
0.6348360655737705
0.6373255635638706
0.6408952187182095
0.6428571428571429
0.6432432432432432
0.6439828080229226
0.6442
0.6477233824032865
0.6531039640987285
0.663417803768681
0.6677683927041254
0.6677683927041254
0.6677683927041254
0.6821018062397373
0.6829710144927537
0.6829710144927537
0.6923076923076923
0.7063870352716873
0.7076
0.7113893858079905
0.7116279069767442
0.7161
0.7175624786032181
0.719
0.7209
0.723
0.7241379310344828
0.7241379310344828
0.7333333333333333
0.7333333333333333
0.7333333333333333
0.7346655564807105
0.7380952380952381
0.7380952380952381
0.7421731123388582
0.7453605825698849
0.75
0.7529
0.7529
0.7571633237822349
0.7589
0.7589
0.7611738148984198
0.7611738148984198
0.7619
0.7692307692307693
0.7692307692307693
0.7714285714285715
0.7754
0.7786195286195287
0.7786195286195287
0.7789585547290117
0.7816436712657469
0.7816436712657469
0.7914238134887593
0.7983907018328118
0.7983907018328118
0.8033
0.8045
0.8105
0.8125
0.8125
0.8125
0.8150731158605174
0.8187
0.8246913580246914
0.8246913580246914
0.8333333333333334
0.8333333333333334
0.8333333333333334
0.8378378378378378
0.8391
0.8421052631578947
0.85
0.85
0.8629959746981024
0.8651196519216824
0.865626874625075
0.8716981132075472
0.8758271701050993
0.8758271701050993
0.8809523809523809
0.8823529411764706
0.8823529411764706
0.888
0.8888888888888888
0.8920811202317721
0.8947368421052632
0.8947368421052632
0.8947368421052632
0.8947368421052632
0.8964899713467048
0.896551724137931
0.9003
0.9090909090909091
0.9090909090909091
0.9090909090909091
0.9116473149492017
0.9166666666666666
0.9166666666666666
0.9202
0.9202
0.9279
0.9310344827586207
0.9327
0.9380645161290323
0.9393939393939394
0.9393939393939394
0.940323022173556
0.9419115163796015
0.9444444444444444
0.9532660647902284
0.9545871559633028
0.9545871559633028
0.9548592671269251
0.9587301587301588
0.9642857142857143
0.9642857142857143
0.9676611250284674
0.9704604691572546
0.9714207947740882
0.9729544676480657
0.972972972972973
0.9730538922155688
0.9736842105263158
0.9739682539682539
0.9759922286983069
0.9766
0.977
0.9775
0.9816
0.9847715736040609
0.9872
0.9873
0.9876543209876543
0.98989898989899
0.9901947967054517
0.9912790697674418
0.9912790697674418
0.9918616480162767
0.9933569530558016
0.9936
0.9936
0.9947862356621481
0.9951
0.9959
0.9968602825745683
0.9981
0.9983079526226735
0.9985122210414453
0.9987441130298274
0.9989112683723462
0.9989373007438895
0.9997
0.9997
0.9998
1.0
1.0
1.0
1.0
1.0
1.0
1.0
1.0
1.0
1.0
1.0
1.0
1.0
1.0
1.0
1.0
1.0
1.0
1.0
1.0
1.0
1.0
1.0
1.0
1.0
1.0
1.0
1.0
1.0
1.0
1.0
1.0
1.0
1.0
1.0
1.0
1.0
1.0
1.0
1.0
1.0
1.0
1.0
1.0
1.0
1.0
1.0
1.0
1.0
1.0
1.0
1.0
1.0
1.0
1.0
1.0
1.0
1.0
1.0
1.0
1.0
1.0
1.0
1.0
1.0
1.0
1.0
1.0
1.0
1.0
1.0
1.0
1.0
1.0
1.0
1.0
1.0
1.0
1.0
1.0
1.0
1.0
1.0
1.0
1.0
1.0
1.0
1.0
1.0
1.0
1.0
1.0
1.0
1.0
1.0
1.0
1.0
1.0
1.0
