# Supplementary material for: Systematic identification of cancer driving signaling pathways based on mutual exclusivity of genomic alterations
Source: Genome Biol. 2015 Feb 26;16(1):45. doi: 10.1186/s13059-015-0612-6 (PMC4381444; doi:10.1186/s13059-015-0612-6)
Supplement: Additional file 2 — Datasets and result details. Zip archive with the datasets used in the study, the signaling network, result gene groups, significances, oncoprints, and other output result files. It also contains the simulated datasets and related networks. [file 13059_2015_612_MOESM2_ESM.zip › data-tcga/OV/randscores/randfile-1409073636641-432.txt]

0.0708
0.0708
0.0708
0.0708
0.0741
0.0741
0.11249691281797974
0.11249691281797974
0.1647433346597692
0.1647433346597692
0.1647433346597692
0.1687
0.1687
0.1772712883823995
0.23092121511484318
0.24133663366336633
0.2437
0.24795246507146299
0.2510926118626431
0.2604880136986301
0.26674500587544064
0.275049115913556
0.275049115913556
0.31413096996553425
0.3317
0.337
0.337
0.34948652118100126
0.34948652118100126
0.34948652118100126
0.37037037037037035
0.37037037037037035
0.381
0.39244186046511625
0.3965785381026439
0.3965785381026439
0.40084018904253454
0.40084018904253454
0.41436348408710216
0.41436348408710216
0.4200626959247649
0.4591
0.4591
0.45972944849115505
0.4635811836115326
0.4635811836115326
0.46599131693198265
0.46599131693198265
0.466263169692894
0.466263169692894
0.47433346597692
0.4789
0.4892
0.4897959183673469
0.49595290654893304
0.4982
0.5
0.5
0.5237455197132617
0.5237455197132617
0.5238095238095238
0.5238095238095238
0.5316
0.5321049692908989
0.5353
0.5353
0.5363163371488033
0.5363163371488033
0.5396975425330813
0.5396975425330813
0.5456
0.5456
0.5488565488565489
0.56
0.5675675675675675
0.5684824030486438
0.5684824030486438
0.5763888888888888
0.600936524453694
0.6009913258983891
0.6072116226150884
0.6072116226150884
0.6125069793411502
0.6371
0.6371
0.6446414182111201
0.6451612903225806
0.6482670089858793
0.6536850921273032
0.6569608735213831
0.6569608735213831
0.6578947368421053
0.6578947368421053
0.6578947368421053
0.6605619146722165
0.664179104477612
0.6666666666666666
0.6666666666666666
0.6821
0.6821
0.6966292134831461
0.6966292134831461
0.6985707403243938
0.7010550996483002
0.7040429564118762
0.7040429564118762
0.7058823529411765
0.7142857142857143
0.7142857142857143
0.7142857142857143
0.7267635217924033
0.7272727272727273
0.7272727272727273
0.7297
0.7297
0.7368421052631579
0.7411620043037196
0.7411620043037196
0.7415227127319258
0.7415227127319258
0.7444349315068494
0.7508
0.7508
0.75726243229936
0.7612
0.7638888888888888
0.768411214953271
0.7708333333333334
0.7722
0.7723112128146453
0.7723112128146453
0.7727639000805802
0.7741935483870968
0.7741935483870968
0.7777777777777778
0.7801507537688442
0.7806327284406617
0.7806327284406617
0.7830385015608741
0.7831425598335068
0.7857142857142857
0.7857142857142857
0.7894736842105263
0.7894736842105263
0.791178015053387
0.791970802919708
0.795
0.7979719188767551
0.8025106478368079
0.8025106478368079
0.8132
0.8132
0.816
0.816
0.8243
0.825
0.8265179677819083
0.8292682926829268
0.8333333333333334
0.8333333333333334
0.8333333333333334
0.8333333333333334
0.8333333333333334
0.8333333333333334
0.8398821218074656
0.8419
0.8478260869565217
0.8478260869565217
0.8648648648648649
0.881233595800525
0.881233595800525
0.8812580231065469
0.8823529411764706
0.8867562380038387
0.8928571428571429
0.8959380234505863
0.900105152471083
0.9014925373134328
0.9090909090909091
0.9090909090909091
0.9090909090909091
0.9123829344432882
0.9137713202779533
0.9181
0.9182156133828996
0.9220297029702971
0.9230769230769231
0.9274515831540117
0.9285714285714286
0.9285714285714286
0.9305354558610709
0.9306349904678105
0.9309
0.9333333333333333
0.9333333333333333
0.9333333333333333
0.9444444444444444
0.9444444444444444
0.9444444444444444
0.9473684210526315
0.9473684210526315
0.9492532519672394
0.951214405360134
0.9533785777515491
0.9589646464646465
0.9589646464646465
0.9593
0.9608626198083067
0.9629629629629629
0.9652336448598131
0.9654510556621881
0.9662921348314607
0.9667
0.9696
0.9696969696969697
0.9696969696969697
0.9705882352941176
0.9722222222222222
0.9726938561176265
0.9745762711864406
0.9833653230966091
0.9845965342201995
0.9861111111111112
0.9909054163298302
0.9932432432432432
0.9942233632862645
0.9974363356691164
0.999219968798752
0.999360204734485
1.0
1.0
1.0
1.0
1.0
1.0
1.0
1.0
1.0
1.0
1.0
1.0
1.0
1.0
1.0
1.0
1.0
1.0
1.0
1.0
1.0
1.0
1.0
1.0
1.0
1.0
1.0
1.0
1.0
1.0
1.0
1.0
1.0
1.0
1.0
1.0
1.0
1.0
1.0
1.0
1.0
1.0
1.0
1.0
1.0
1.0
1.0
1.0
1.0
1.0
1.0
1.0
1.0
1.0
1.0
1.0
1.0
1.0
1.0
1.0
1.0
1.0
1.0
1.0
1.0
1.0
1.0
1.0
1.0
1.0
1.0
1.0
1.0
1.0
1.0
1.0
1.0
1.0
1.0
1.0
1.0
1.0
1.0
1.0
1.0
1.0
1.0
1.0
1.0
1.0
1.0
1.0
1.0
1.0
1.0
1.0
1.0
1.0
1.0
1.0
1.0
1.0
1.0
1.0
1.0
1.0
1.0
1.0
1.0
1.0
1.0
1.0
1.0
1.0
1.0
1.0
1.0
1.0
1.0
1.0
1.0
