# Supplementary material for: Systematic identification of cancer driving signaling pathways based on mutual exclusivity of genomic alterations
Source: Genome Biol. 2015 Feb 26;16(1):45. doi: 10.1186/s13059-015-0612-6 (PMC4381444; doi:10.1186/s13059-015-0612-6)
Supplement: Additional file 2 — Datasets and result details. Zip archive with the datasets used in the study, the signaling network, result gene groups, significances, oncoprints, and other output result files. It also contains the simulated datasets and related networks. [file 13059_2015_612_MOESM2_ESM.zip › data-tcga/OV/randscores/randfile-1409073658047-703.txt]

0.0737
0.0982
0.0982
0.14568158168574402
0.14568158168574402
0.2348
0.2348
0.2366569418225502
0.26550466153222535
0.26550466153222535
0.2743
0.29353680430879714
0.299
0.299
0.299
0.30610412926391384
0.30610412926391384
0.30673934588701685
0.31689272503082616
0.31689272503082616
0.3344370860927152
0.3344370860927152
0.3401
0.3401
0.3428
0.3428
0.3428
0.3708464710162503
0.3708464710162503
0.3782267115600449
0.38211580747617885
0.39422382671480144
0.39422382671480144
0.3956766917293233
0.3956766917293233
0.4
0.4
0.4011
0.4011
0.4115
0.4263392857142857
0.4263392857142857
0.4394
0.4394
0.44455645161290325
0.4519685039370079
0.4519685039370079
0.4519685039370079
0.4541734860883797
0.4560649474689589
0.4565501043841336
0.4565501043841336
0.46267376008237515
0.4687784452940106
0.4692066805845512
0.484394506866417
0.48642779587404994
0.49730700179533216
0.49730700179533216
0.5039144050104384
0.5126999059266227
0.5126999059266227
0.5136551724137931
0.5173192771084337
0.52
0.5333333333333333
0.5333333333333333
0.5428571428571428
0.5428571428571428
0.5504032258064516
0.551
0.5526634382566586
0.5526634382566586
0.558311345646438
0.558311345646438
0.5805
0.5826558265582655
0.5826737027264732
0.5828
0.5854141894569956
0.5867
0.5952782462057336
0.5960863020572001
0.600265604249668
0.600265604249668
0.6022927689594356
0.6022927689594356
0.6033
0.617562630480167
0.641313742437338
0.6470588235294118
0.6470588235294118
0.6513761467889908
0.6531645569620254
0.6557
0.6633785450061652
0.6666666666666666
0.6732729331823329
0.6771
0.6878952122854561
0.6878952122854561
0.6979
0.7058823529411765
0.7058823529411765
0.7063
0.717948717948718
0.7263157894736842
0.7280939476061428
0.7291325695581015
0.7381450488145049
0.7381450488145049
0.7381450488145049
0.7382
0.7455
0.7455
0.75
0.75
0.7531842626662892
0.7531842626662892
0.7534930139720559
0.7545327754532776
0.7545327754532776
0.7603919546157814
0.7603919546157814
0.7650462962962963
0.7650462962962963
0.766704416761042
0.766704416761042
0.7674418604651163
0.7721774193548387
0.7749292786421499
0.7751322751322751
0.7918
0.7945619335347432
0.8
0.805062630480167
0.8064516129032258
0.8064516129032258
0.8130237670009617
0.814595660749507
0.8175675675675675
0.8260869565217391
0.8311258278145696
0.8349
0.8383838383838383
0.8401920438957476
0.8410159924741298
0.8459495351925631
0.8461538461538461
0.8461538461538461
0.8461538461538461
0.851602023608769
0.8543559593800107
0.8571428571428571
0.8645833333333334
0.865
0.8666666666666667
0.8709677419354839
0.8766741071428571
0.8810483870967742
0.8815417256011315
0.882282996432818
0.8828606658446363
0.8856172140430351
0.8856172140430351
0.8858267716535433
0.885970531710442
0.8884056433648032
0.8928571428571429
0.8947368421052632
0.8957463465553236
0.8965700141442716
0.8974358974358975
0.8974425887265136
0.9047619047619048
0.9047619047619048
0.9111
0.9185267857142857
0.9225589225589226
0.9230769230769231
0.9247685185185185
0.9285714285714286
0.9285714285714286
0.9302809573361083
0.9303874092009685
0.9329452350150927
0.938
0.9408
0.9415911379657603
0.9416167664670658
0.9447470817120622
0.9448961156278229
0.9520214729072304
0.9542553191489361
0.9542553191489361
0.9604863221884499
0.9665970772442589
0.9691358024691358
0.9696969696969697
0.9732142857142857
0.9760566821402394
0.9789926931106472
0.9811783960720131
0.9866
0.9914182475158085
0.9914182475158085
0.9914590747330961
0.9924554183813443
0.9937
0.9945
0.9946
0.9960908868800391
0.9962112770225094
0.9969051520116512
0.9974
0.9975786924939467
0.9981604120676968
0.999096657633243
0.9993946731234867
0.9995483288166215
0.9996036464526358
0.9998
0.9998695198329853
1.0
1.0
1.0
1.0
1.0
1.0
1.0
1.0
1.0
1.0
1.0
1.0
1.0
1.0
1.0
1.0
1.0
1.0
1.0
1.0
1.0
1.0
1.0
1.0
1.0
1.0
1.0
1.0
1.0
1.0
1.0
1.0
1.0
1.0
1.0
1.0
1.0
1.0
1.0
1.0
1.0
1.0
1.0
1.0
1.0
1.0
1.0
1.0
1.0
1.0
1.0
1.0
1.0
1.0
1.0
1.0
1.0
1.0
1.0
1.0
1.0
1.0
1.0
1.0
1.0
1.0
1.0
1.0
1.0
1.0
1.0
1.0
1.0
1.0
1.0
1.0
1.0
1.0
1.0
1.0
1.0
1.0
1.0
1.0
1.0
1.0
1.0
1.0
1.0
1.0
1.0
1.0
1.0
1.0
1.0
1.0
1.0
1.0
1.0
1.0
1.0
1.0
1.0
1.0
1.0
1.0
1.0
1.0
1.0
1.0
1.0
1.0
1.0
1.0
1.0
1.0
1.0
1.0
1.0
1.0
1.0
1.0
1.0
1.0
1.0
1.0
1.0
