# Supplementary material for: Systematic identification of cancer driving signaling pathways based on mutual exclusivity of genomic alterations
Source: Genome Biol. 2015 Feb 26;16(1):45. doi: 10.1186/s13059-015-0612-6 (PMC4381444; doi:10.1186/s13059-015-0612-6)
Supplement: Additional file 2 — Datasets and result details. Zip archive with the datasets used in the study, the signaling network, result gene groups, significances, oncoprints, and other output result files. It also contains the simulated datasets and related networks. [file 13059_2015_612_MOESM2_ESM.zip › data-tcga/OV/randscores/randfile-1409073659877-88.txt]

0.072
0.12036119370113424
0.1291
0.1338
0.1338
0.1338
0.13766434648105183
0.13783587509077705
0.1536
0.1667360532889259
0.171
0.2128
0.21877748460861918
0.21877748460861918
0.21891862129721396
0.2290292177191329
0.2290292177191329
0.23716216216216215
0.23716216216216215
0.2492630199803472
0.2580046403712297
0.2580046403712297
0.2762
0.2788135593220339
0.279
0.3005
0.3019576293912577
0.31411530815109345
0.31411530815109345
0.31486880466472306
0.31486880466472306
0.3238786279683377
0.3299
0.3299
0.3463
0.3463
0.347165991902834
0.347165991902834
0.3572
0.3611336032388664
0.3611336032388664
0.3611336032388664
0.36537826230591347
0.36537826230591347
0.3674871207784774
0.3674871207784774
0.37165510406342916
0.37454249694997965
0.37454249694997965
0.3901
0.40795559666975023
0.41251682368775233
0.41251682368775233
0.41379310344827586
0.4143
0.4166666666666667
0.4166666666666667
0.4183206106870229
0.4183206106870229
0.4183206106870229
0.42
0.43755615453728663
0.43755615453728663
0.43755615453728663
0.4391891891891892
0.4412751677852349
0.45385318306427047
0.45385779122541603
0.45385779122541603
0.45385779122541603
0.4583333333333333
0.46045503791982667
0.46045503791982667
0.46045503791982667
0.46221489420170375
0.4666666666666667
0.47619047619047616
0.49750208159866777
0.5012
0.5151515151515151
0.52
0.5223
0.5223
0.5263314048360778
0.535234899328859
0.5397923875432526
0.5491105955143079
0.55
0.5544105523495466
0.5555555555555556
0.5641025641025641
0.5647321428571429
0.5647321428571429
0.5732068761114404
0.5763
0.5770750988142292
0.5770750988142292
0.5847
0.6
0.6008
0.6016
0.6125993523697381
0.6125993523697381
0.6159129937034917
0.6304639313488871
0.6304639313488871
0.6325187969924813
0.6433140420347243
0.6555445435524722
0.663
0.6673367897576976
0.6673367897576976
0.6691068814055637
0.6742857142857143
0.6752662366881655
0.6752662366881655
0.6778425655976676
0.68
0.6827529476281875
0.6829268292682927
0.6829268292682927
0.6946902654867256
0.6988
0.6996644295302014
0.7083333333333334
0.7083333333333334
0.7103703703703703
0.7103703703703703
0.7111
0.7172928650104027
0.7222222222222222
0.7272727272727273
0.7307692307692307
0.7307692307692307
0.7333333333333333
0.7340320995741894
0.7345
0.7356881851400731
0.7356881851400731
0.7405830330822142
0.7415472779369627
0.7469050894085282
0.75
0.7545
0.7548
0.7549271636675235
0.7549271636675235
0.7568010936431989
0.7631578947368421
0.771
0.7765079365079365
0.7804878048780488
0.7804878048780488
0.7818
0.782608695652174
0.7862
0.7941176470588235
0.7941176470588235
0.8048780487804879
0.8048780487804879
0.8082340195016251
0.8181818181818182
0.82
0.829088471849866
0.8333333333333334
0.8333333333333334
0.8333333333333334
0.8333333333333334
0.8421052631578947
0.8421052631578947
0.8421052631578947
0.8461538461538461
0.8471
0.8491859468723222
0.8496
0.8527
0.8571428571428571
0.8589932293199882
0.8611111111111112
0.8636363636363636
0.8636363636363636
0.8636363636363636
0.8666666666666667
0.871675349602413
0.8784
0.8806
0.8806
0.8807
0.8868894601542416
0.8932
0.8968363136176066
0.8968363136176066
0.9
0.9090909090909091
0.9090909090909091
0.9090909090909091
0.9090909090909091
0.9108187134502924
0.9199
0.9277027027027027
0.9333333333333333
0.9354838709677419
0.9375
0.9375
0.9393939393939394
0.9433
0.9448796866256296
0.9456142207173844
0.95
0.959731543624161
0.9691
0.9705882352941176
0.9750859106529209
0.9767441860465116
0.9801783944499505
0.9878
0.9883
0.9894459102902374
0.9908
0.9927252378287633
0.993
0.993
0.9965
0.9983833718244803
0.9995
1.0
1.0
1.0
1.0
1.0
1.0
1.0
1.0
1.0
1.0
1.0
1.0
1.0
1.0
1.0
1.0
1.0
1.0
1.0
1.0
1.0
1.0
1.0
1.0
1.0
1.0
1.0
1.0
1.0
1.0
1.0
1.0
1.0
1.0
1.0
1.0
1.0
1.0
1.0
1.0
1.0
1.0
1.0
1.0
1.0
1.0
1.0
1.0
1.0
1.0
1.0
1.0
1.0
1.0
1.0
1.0
1.0
1.0
1.0
1.0
1.0
1.0
1.0
1.0
1.0
1.0
1.0
1.0
1.0
1.0
1.0
1.0
1.0
1.0
1.0
1.0
1.0
1.0
1.0
1.0
1.0
1.0
1.0
1.0
1.0
1.0
1.0
1.0
1.0
1.0
1.0
1.0
1.0
1.0
1.0
1.0
1.0
1.0
1.0
1.0
1.0
1.0
1.0
1.0
1.0
1.0
1.0
1.0
1.0
1.0
1.0
1.0
1.0
1.0
1.0
1.0
1.0
1.0
1.0
1.0
1.0
1.0
1.0
1.0
1.0
