# Supplementary material for: Systematic identification of cancer driving signaling pathways based on mutual exclusivity of genomic alterations
Source: Genome Biol. 2015 Feb 26;16(1):45. doi: 10.1186/s13059-015-0612-6 (PMC4381444; doi:10.1186/s13059-015-0612-6)
Supplement: Additional file 2 — Datasets and result details. Zip archive with the datasets used in the study, the signaling network, result gene groups, significances, oncoprints, and other output result files. It also contains the simulated datasets and related networks. [file 13059_2015_612_MOESM2_ESM.zip › data-tcga/OV/randscores/randfile-1409073673152-148.txt]

0.0339
0.0339
0.09416195856873823
0.1026
0.1026
0.1069
0.1069
0.14565342544617155
0.14565342544617155
0.1795824992851015
0.1795824992851015
0.1795824992851015
0.1956
0.1956
0.1956
0.1956
0.19660588553890593
0.19660588553890593
0.22682268226822683
0.22682268226822683
0.24179260031266284
0.24179260031266284
0.2450592885375494
0.2450592885375494
0.2657640232108317
0.2657640232108317
0.2848879248011569
0.2848879248011569
0.2855716425361957
0.2931559988916597
0.2931559988916597
0.3011894647408666
0.3011894647408666
0.3073411943704831
0.3170731707317073
0.32210526315789473
0.33643122676579923
0.33811802232854865
0.33811802232854865
0.34477379095163807
0.34477379095163807
0.34477379095163807
0.3481
0.35509456985967053
0.36363636363636365
0.3695652173913043
0.3695652173913043
0.3695652173913043
0.39544159544159546
0.4004516819208368
0.4004516819208368
0.40816326530612246
0.40816326530612246
0.40816326530612246
0.4418604651162791
0.4418604651162791
0.46057571964956195
0.4792
0.4854148966298499
0.487
0.4889937106918239
0.5004643962848297
0.5039001560062403
0.5050675675675675
0.505868544600939
0.5094152626362736
0.5120671563483735
0.5120671563483735
0.5120671563483735
0.5319148936170213
0.5341
0.5398773006134969
0.5398773006134969
0.5404
0.5404
0.542411737734984
0.542411737734984
0.542411737734984
0.5478939157566303
0.5478939157566303
0.5651
0.5739910313901345
0.5743937525688451
0.5789757412398921
0.5867398820418954
0.588098016336056
0.5882352941176471
0.5954653937947494
0.5954653937947494
0.5987616099071208
0.6000717360114778
0.6086956521739131
0.6153846153846154
0.6153846153846154
0.6153846153846154
0.623352165725047
0.625
0.625
0.6298724101603652
0.6298724101603652
0.6363636363636364
0.6363636363636364
0.6463414634146342
0.6564685314685315
0.6666666666666666
0.671875
0.671875
0.6857142857142857
0.688516914432869
0.6894770819883796
0.6894770819883796
0.702664226154159
0.7136
0.7222222222222222
0.7238590410167534
0.7282
0.7282
0.7488748874887489
0.75
0.7555555555555555
0.7555555555555555
0.7566021662407204
0.7580128205128205
0.7623
0.7691107644305772
0.771948608137045
0.782608695652174
0.782608695652174
0.79
0.79
0.7909
0.7940251572327044
0.7941
0.7941
0.8
0.8
0.8
0.8069371727748691
0.8157894736842105
0.8171396354068784
0.828634779854292
0.828634779854292
0.8304
0.8333333333333334
0.8333333333333334
0.8333333333333334
0.84375
0.84375
0.8444157520981278
0.8492336565530184
0.8492336565530184
0.8506
0.8506
0.8555555555555555
0.8571428571428571
0.8571428571428571
0.8571428571428571
0.8574766355140186
0.8635
0.8636363636363636
0.8690549722050649
0.8695652173913043
0.8737864077669902
0.8742203742203742
0.8823529411764706
0.8823529411764706
0.8852624920936116
0.8873
0.9090909090909091
0.9090909090909091
0.9142857142857143
0.9142857142857143
0.9166666666666666
0.9176470588235294
0.9222873900293255
0.9229559748427673
0.9258273107645493
0.9285714285714286
0.9285714285714286
0.9335191082802548
0.9335191082802548
0.9337964854924398
0.9337964854924398
0.9348025711662076
0.9388690779419256
0.9411764705882353
0.9411764705882353
0.9453978159126365
0.9473684210526315
0.9477231329690347
0.9485038274182325
0.95
0.95
0.95
0.9532497149372862
0.9532497149372862
0.9544117647058824
0.9583333333333334
0.9583333333333334
0.9583333333333334
0.9619810933004521
0.9629629629629629
0.9629629629629629
0.9696969696969697
0.9751332149200711
0.9754
0.975609756097561
0.9800955414012739
0.9801633605600933
0.9833596501882668
0.9847603214186755
0.9885974914481186
0.9887420460107684
0.9888888888888889
0.9888888888888889
0.9895191122071517
0.9900149775336995
0.9963
0.9988561624249357
0.99900149775337
0.9993834771886559
0.9996
0.999831365935919
1.0
1.0
1.0
1.0
1.0
1.0
1.0
1.0
1.0
1.0
1.0
1.0
1.0
1.0
1.0
1.0
1.0
1.0
1.0
1.0
1.0
1.0
1.0
1.0
1.0
1.0
1.0
1.0
1.0
1.0
1.0
1.0
1.0
1.0
1.0
1.0
1.0
1.0
1.0
1.0
1.0
1.0
1.0
1.0
1.0
1.0
1.0
1.0
1.0
1.0
1.0
1.0
1.0
1.0
1.0
1.0
1.0
1.0
1.0
1.0
1.0
1.0
1.0
1.0
1.0
1.0
1.0
1.0
1.0
1.0
1.0
1.0
1.0
1.0
1.0
1.0
1.0
1.0
1.0
1.0
1.0
1.0
1.0
1.0
1.0
1.0
1.0
1.0
1.0
1.0
1.0
1.0
1.0
1.0
1.0
1.0
1.0
1.0
1.0
1.0
1.0
1.0
1.0
1.0
1.0
1.0
1.0
1.0
1.0
1.0
1.0
1.0
1.0
1.0
1.0
1.0
1.0
1.0
1.0
1.0
1.0
1.0
1.0
1.0
1.0
1.0
1.0
