# Supplementary material for: Systematic identification of cancer driving signaling pathways based on mutual exclusivity of genomic alterations
Source: Genome Biol. 2015 Feb 26;16(1):45. doi: 10.1186/s13059-015-0612-6 (PMC4381444; doi:10.1186/s13059-015-0612-6)
Supplement: Additional file 2 — Datasets and result details. Zip archive with the datasets used in the study, the signaling network, result gene groups, significances, oncoprints, and other output result files. It also contains the simulated datasets and related networks. [file 13059_2015_612_MOESM2_ESM.zip › data-tcga/OV/randscores/randfile-1409073694684-768.txt]

0.056
0.056
0.0692
0.0707
0.07563025210084033
0.07563025210084033
0.07563025210084033
0.11210762331838565
0.11210762331838565
0.11210762331838565
0.12
0.12
0.12
0.12578616352201258
0.12578616352201258
0.1301
0.1301
0.1445
0.1445
0.16635583737411413
0.16635583737411413
0.17476555839727195
0.1784
0.1784
0.2032
0.2032
0.2034
0.2105
0.2105
0.2345
0.25
0.25
0.2675
0.27103960396039606
0.27103960396039606
0.27103960396039606
0.28772943575798776
0.3036
0.3143371325734853
0.3185425685425685
0.3185425685425685
0.3323
0.3323
0.3345
0.3569
0.35714285714285715
0.3578795874310386
0.36148007590132825
0.37037037037037035
0.37037037037037035
0.37037037037037035
0.39456282145481264
0.4013
0.4099099099099099
0.4151436031331593
0.4255
0.42883046237534
0.44522741832158874
0.4456282145481264
0.452991452991453
0.4538910264366389
0.4549402823018458
0.461
0.4705
0.4822
0.48427672955974843
0.4984
0.5
0.5
0.5011106997408368
0.5034209085933223
0.5113763521074226
0.5113763521074226
0.5186
0.5318
0.5318
0.533988533988534
0.539485766758494
0.5421
0.544872934067887
0.553
0.5652173913043478
0.5652173913043478
0.5661
0.5675675675675675
0.5675675675675675
0.5748
0.5842
0.5842
0.5872832369942197
0.5873153779322329
0.5889967637540453
0.5921450151057401
0.6023
0.6176470588235294
0.6377952755905512
0.6377952755905512
0.6396
0.6396
0.6470588235294118
0.6588
0.6615905245346869
0.6666666666666666
0.6666666666666666
0.6666666666666666
0.6696
0.6794590643274854
0.6993243243243243
0.70176
0.70176
0.7053171044202434
0.7121286722468406
0.7121286722468406
0.7129
0.7142857142857143
0.7142857142857143
0.7157960199004975
0.7163187855787476
0.7174603174603175
0.71875
0.7199
0.7222222222222222
0.7222222222222222
0.7352941176470589
0.7380952380952381
0.7583108715184187
0.7799
0.7799
0.7814258911819888
0.7871097683786505
0.7894736842105263
0.7894736842105263
0.7906
0.7916666666666666
0.7916666666666666
0.7932489451476793
0.7932489451476793
0.7937874251497006
0.7943786982248521
0.7985074626865671
0.8035516093229744
0.8043
0.8088
0.8088
0.8095238095238095
0.8095238095238095
0.8134
0.8134
0.8260869565217391
0.8260869565217391
0.8260869565217391
0.8333333333333334
0.8333333333333334
0.8333333333333334
0.8343949044585988
0.8359866716031099
0.8408
0.8421052631578947
0.849
0.8551
0.8551
0.8551
0.8604651162790697
0.8620689655172413
0.8620689655172413
0.8636363636363636
0.8666666666666667
0.8666988650084521
0.8666988650084521
0.868421052631579
0.868421052631579
0.875
0.8761
0.8761
0.877139979859013
0.8778570388702868
0.8778926637124569
0.880040762847576
0.8846153846153846
0.8855
0.8875140607424072
0.888045540796964
0.8888888888888888
0.8924274593064402
0.8928571428571429
0.8979
0.9023
0.9047619047619048
0.9047619047619048
0.90633608815427
0.9099697885196375
0.9120521172638436
0.9166666666666666
0.9166666666666666
0.92
0.92
0.9318181818181818
0.9318181818181818
0.947002606429192
0.9479895104895105
0.949685534591195
0.9503
0.952914798206278
0.9545454545454546
0.9545454545454546
0.9626
0.9664179104477612
0.9682
0.9696
0.9743080551073601
0.975
0.9765840220385675
0.9776334776334776
0.9792822789493155
0.9803001876172608
0.9824692279000373
0.9849724942975983
0.9881
0.9889807162534435
0.9893
0.992671009771987
0.9943693693693694
0.9955
0.9958
0.9974953036944271
0.99909338168631
0.999251497005988
0.9996
0.9998
0.9999
1.0
1.0
1.0
1.0
1.0
1.0
1.0
1.0
1.0
1.0
1.0
1.0
1.0
1.0
1.0
1.0
1.0
1.0
1.0
1.0
1.0
1.0
1.0
1.0
1.0
1.0
1.0
1.0
1.0
1.0
1.0
1.0
1.0
1.0
1.0
1.0
1.0
1.0
1.0
1.0
1.0
1.0
1.0
1.0
1.0
1.0
1.0
1.0
1.0
1.0
1.0
1.0
1.0
1.0
1.0
1.0
1.0
1.0
1.0
1.0
1.0
1.0
1.0
1.0
1.0
1.0
1.0
1.0
1.0
1.0
1.0
1.0
1.0
1.0
1.0
1.0
1.0
1.0
1.0
1.0
1.0
1.0
1.0
1.0
1.0
1.0
1.0
1.0
1.0
1.0
1.0
1.0
1.0
1.0
1.0
1.0
1.0
1.0
1.0
1.0
1.0
1.0
1.0
1.0
1.0
1.0
1.0
1.0
1.0
1.0
1.0
1.0
1.0
1.0
1.0
1.0
1.0
1.0
1.0
1.0
