# Supplementary material for: Systematic identification of cancer driving signaling pathways based on mutual exclusivity of genomic alterations
Source: Genome Biol. 2015 Feb 26;16(1):45. doi: 10.1186/s13059-015-0612-6 (PMC4381444; doi:10.1186/s13059-015-0612-6)
Supplement: Additional file 2 — Datasets and result details. Zip archive with the datasets used in the study, the signaling network, result gene groups, significances, oncoprints, and other output result files. It also contains the simulated datasets and related networks. [file 13059_2015_612_MOESM2_ESM.zip › data-tcga/OV/randscores/randfile-1409073701990-544.txt]

0.10516962843295638
0.10516962843295638
0.1639
0.1639
0.1639
0.1873058144695961
0.1873058144695961
0.1873058144695961
0.19218241042345277
0.19218241042345277
0.1930896844206062
0.1930896844206062
0.2173
0.22560975609756098
0.2317121391854488
0.2317121391854488
0.2317121391854488
0.235
0.2558840143099228
0.2558840143099228
0.2558840143099228
0.2561623972933784
0.2857142857142857
0.2857142857142857
0.28596961572832885
0.306
0.3086003372681282
0.31053649105848236
0.31053649105848236
0.3180970149253731
0.31809775429326287
0.31809775429326287
0.3230585424133811
0.3236
0.3383749560323602
0.34473398479913137
0.3539040996668115
0.3540983606557377
0.35430968726163237
0.35778443113772457
0.38461538461538464
0.4166666666666667
0.4166666666666667
0.4166666666666667
0.42313432835820897
0.4269230769230769
0.4269230769230769
0.4269230769230769
0.4269230769230769
0.43478260869565216
0.44912280701754387
0.44912280701754387
0.44912280701754387
0.45047287207565956
0.4588235294117647
0.4641686182669789
0.5
0.5
0.5048543689320388
0.513567174056916
0.513567174056916
0.5161290322580645
0.5186584789796882
0.5186584789796882
0.5197026022304833
0.529
0.5298
0.5319148936170213
0.5357142857142857
0.5411764705882353
0.5411922304085733
0.5527093596059113
0.5527093596059113
0.56
0.56
0.5708071532141131
0.5739
0.5781751490142136
0.5832089552238806
0.5927662424648359
0.5955223880597015
0.6
0.6
0.6079854809437386
0.6082
0.6086956521739131
0.6118
0.6120569029850746
0.6120569029850746
0.6148255813953488
0.6165
0.6165
0.6430564498819489
0.6503
0.6538461538461539
0.6562841530054645
0.6639477977161501
0.666022232962784
0.6680297397769517
0.6708746618575293
0.6776119402985075
0.6782729805013927
0.6875
0.6875
0.6901408450704225
0.6956521739130435
0.6997658079625293
0.6997658079625293
0.6997658079625293
0.7026121902210315
0.7032
0.7042910447761194
0.7105263157894737
0.7164
0.7164
0.72
0.7206238236084969
0.7206238236084969
0.7214
0.7224
0.7272727272727273
0.7307692307692307
0.7313182199832073
0.7352941176470589
0.7421815408085431
0.7453333333333333
0.7472838923004251
0.7499
0.75
0.75
0.750120831319478
0.7555555555555555
0.7574
0.7574
0.7672788786853553
0.7692307692307693
0.78125
0.783
0.7898588604286461
0.8027210884353742
0.8027210884353742
0.8043478260869565
0.8066783831282952
0.8066783831282952
0.8077803203661327
0.8105245173415343
0.8105245173415343
0.8125
0.8125
0.8125
0.8223830734966593
0.8276315789473684
0.8333333333333334
0.8333333333333334
0.84
0.8484
0.85
0.8519003931847968
0.8636363636363636
0.8695652173913043
0.8695652173913043
0.8695652173913043
0.8709677419354839
0.8709677419354839
0.871543577178859
0.875
0.875
0.8799283154121864
0.8802228412256268
0.8802228412256268
0.8823529411764706
0.8823529411764706
0.8835736897643335
0.8844827586206897
0.8882067851373182
0.8904593639575972
0.9047619047619048
0.9047619047619048
0.9080854309687262
0.9088859665602104
0.911470113085622
0.9166666666666666
0.9166666666666666
0.9166666666666666
0.9166666666666666
0.9173408371438622
0.9230769230769231
0.927891156462585
0.9315
0.9375
0.9375
0.9385
0.9388
0.9431111111111111
0.9459
0.9523809523809523
0.9594985535197685
0.963265306122449
0.9633601429848079
0.965
0.967741935483871
0.967741935483871
0.9721303731695796
0.9731182795698925
0.9731182795698925
0.9743134087237479
0.9777623349548298
0.9777777777777777
0.9782608695652174
0.981028457314029
0.9818941504178273
0.9870892018779343
0.9873
0.9898746383799422
0.9899795035299476
0.9913314840499307
0.9944289693593314
0.9952335557673975
0.9968819599109131
0.9980145598941098
0.9993656164093889
0.9995
0.9998384491114701
0.9998384491114701
0.9998384491114701
1.0
1.0
1.0
1.0
1.0
1.0
1.0
1.0
1.0
1.0
1.0
1.0
1.0
1.0
1.0
1.0
1.0
1.0
1.0
1.0
1.0
1.0
1.0
1.0
1.0
1.0
1.0
1.0
1.0
1.0
1.0
1.0
1.0
1.0
1.0
1.0
1.0
1.0
1.0
1.0
1.0
1.0
1.0
1.0
1.0
1.0
1.0
1.0
1.0
1.0
1.0
1.0
1.0
1.0
1.0
1.0
1.0
1.0
1.0
1.0
1.0
1.0
1.0
1.0
1.0
1.0
1.0
1.0
1.0
1.0
1.0
1.0
1.0
1.0
1.0
1.0
1.0
1.0
1.0
1.0
1.0
1.0
1.0
1.0
1.0
1.0
1.0
1.0
1.0
1.0
1.0
1.0
1.0
1.0
1.0
1.0
1.0
1.0
1.0
1.0
1.0
1.0
1.0
1.0
1.0
1.0
1.0
1.0
1.0
1.0
1.0
1.0
1.0
1.0
1.0
1.0
1.0
1.0
1.0
1.0
1.0
1.0
1.0
1.0
1.0
