# Supplementary material for: Systematic identification of cancer driving signaling pathways based on mutual exclusivity of genomic alterations
Source: Genome Biol. 2015 Feb 26;16(1):45. doi: 10.1186/s13059-015-0612-6 (PMC4381444; doi:10.1186/s13059-015-0612-6)
Supplement: Additional file 2 — Datasets and result details. Zip archive with the datasets used in the study, the signaling network, result gene groups, significances, oncoprints, and other output result files. It also contains the simulated datasets and related networks. [file 13059_2015_612_MOESM2_ESM.zip › data-tcga/OV/randscores/randfile-1409073704401-997.txt]

0.0215
0.0215
0.0575
0.0575
0.0669
0.0669
0.09216589861751152
0.1139
0.1139
0.1139
0.12738214643931794
0.1605
0.1659900062460962
0.1812
0.1812
0.1828
0.1866
0.2478
0.2499
0.2499
0.2499
0.25177053824362605
0.25177053824362605
0.2925962768225096
0.315884476534296
0.3227848101265823
0.3419354838709677
0.3728
0.3728
0.3756
0.3818
0.3818
0.3925586411431653
0.3966
0.40458849235251276
0.41338638624413815
0.41396582203889215
0.41396582203889215
0.41409691629955947
0.4221
0.4221969589313628
0.4266487213997308
0.4266487213997308
0.4266487213997308
0.43448275862068964
0.43448275862068964
0.43905070118662354
0.4412
0.44423791821561337
0.4499196572040707
0.4530599660860182
0.4558093346573982
0.46292801294149366
0.4777039274924471
0.49129852744310576
0.4952
0.4977
0.5025458248472505
0.5025458248472505
0.5025458248472505
0.5092105263157894
0.5111111111111111
0.5174079863578229
0.5194
0.5194
0.5194
0.5241
0.5241
0.5292
0.5334846765039728
0.5334846765039728
0.5394
0.5394
0.5400601228597569
0.5442073170731707
0.5555555555555556
0.5604477611940298
0.5604477611940298
0.5610213164675568
0.5726495726495726
0.5829439252336449
0.585
0.5938792390405294
0.5971796443899449
0.6047
0.6203156877483088
0.6203156877483088
0.6263208453410183
0.6299929922915207
0.6339
0.6341
0.645447219983884
0.645447219983884
0.6470588235294118
0.6480793060718711
0.651058504536448
0.651058504536448
0.6513111268603827
0.6660447761194029
0.6666666666666666
0.6666666666666666
0.6685
0.6811254396248535
0.6847
0.6875
0.6875
0.695835847917924
0.6975984084126758
0.6975984084126758
0.6993166287015945
0.7017522658610272
0.7058823529411765
0.7073170731707317
0.7073170731707317
0.7073170731707317
0.7161066048667439
0.7222222222222222
0.7222222222222222
0.7222222222222222
0.729
0.738626964433416
0.7394236664622931
0.7394236664622931
0.7409063444108761
0.7421704297159505
0.7453460281369902
0.7511737089201878
0.7547434996486296
0.7547434996486296
0.7653
0.7713414634146342
0.7713595166163142
0.773758430410791
0.7739463601532567
0.7741
0.7741
0.7759
0.7777
0.7804568527918782
0.7804568527918782
0.783
0.7841
0.7857142857142857
0.7880184331797235
0.7926664869236991
0.8029087261785356
0.8032128514056225
0.8032128514056225
0.8032701790812354
0.809
0.8214285714285714
0.8215644820295983
0.8215644820295983
0.8235294117647058
0.8260869565217391
0.8260869565217391
0.8333333333333334
0.8333333333333334
0.8333333333333334
0.8333333333333334
0.8333333333333334
0.8359
0.8359
0.8387096774193549
0.8387096774193549
0.8397595085609724
0.8418829209414604
0.8455684870188004
0.8505444327362136
0.8649
0.8654194327097163
0.8696
0.8732649366324683
0.875
0.875
0.875
0.875
0.8859
0.8869844670594537
0.8873134328358209
0.8888888888888888
0.8890895953757225
0.8890895953757225
0.8974358974358975
0.9014
0.9034
0.9034
0.9049
0.9058823529411765
0.9058823529411765
0.9118889559444779
0.9166666666666666
0.9172646686365555
0.918918918918919
0.9190800681431005
0.9219288174512055
0.9228
0.9230769230769231
0.9230769230769231
0.923904052936311
0.9272
0.9361702127659575
0.9367970005356187
0.9375
0.9391332058636074
0.9411764705882353
0.9411764705882353
0.9423791821561338
0.9431
0.9444444444444444
0.9444444444444444
0.9444444444444444
0.9444444444444444
0.9465
0.95
0.9545454545454546
0.9572
0.9572
0.9630029289347927
0.9637462235649547
0.9671
0.9679
0.9823867721063982
0.9847715736040609
0.9871313672922252
0.987680771290841
0.9882352941176471
0.9914529914529915
0.9919
0.994577119616227
0.9964564138908576
0.9970996978851964
0.997716894977169
0.9996
0.9997769102063581
1.0
1.0
1.0
1.0
1.0
1.0
1.0
1.0
1.0
1.0
1.0
1.0
1.0
1.0
1.0
1.0
1.0
1.0
1.0
1.0
1.0
1.0
1.0
1.0
1.0
1.0
1.0
1.0
1.0
1.0
1.0
1.0
1.0
1.0
1.0
1.0
1.0
1.0
1.0
1.0
1.0
1.0
1.0
1.0
1.0
1.0
1.0
1.0
1.0
1.0
1.0
1.0
1.0
1.0
1.0
1.0
1.0
1.0
1.0
1.0
1.0
1.0
1.0
1.0
1.0
1.0
1.0
1.0
1.0
1.0
1.0
1.0
1.0
1.0
1.0
1.0
1.0
1.0
1.0
1.0
1.0
1.0
1.0
1.0
1.0
1.0
1.0
1.0
1.0
1.0
1.0
1.0
1.0
1.0
1.0
1.0
1.0
1.0
1.0
1.0
1.0
1.0
1.0
1.0
1.0
1.0
1.0
1.0
1.0
1.0
1.0
1.0
1.0
1.0
1.0
