# Supplementary material for: Systematic identification of cancer driving signaling pathways based on mutual exclusivity of genomic alterations
Source: Genome Biol. 2015 Feb 26;16(1):45. doi: 10.1186/s13059-015-0612-6 (PMC4381444; doi:10.1186/s13059-015-0612-6)
Supplement: Additional file 2 — Datasets and result details. Zip archive with the datasets used in the study, the signaling network, result gene groups, significances, oncoprints, and other output result files. It also contains the simulated datasets and related networks. [file 13059_2015_612_MOESM2_ESM.zip › data-tcga/OV/randscores/randfile-1409073718643-882.txt]

0.07357908650315759
0.07357908650315759
0.0929
0.0947
0.0947
0.107
0.107
0.1434
0.19047619047619047
0.19047619047619047
0.2054794520547945
0.2054794520547945
0.2172
0.23978644382544104
0.23978644382544104
0.24271844660194175
0.24271844660194175
0.2562382613361953
0.2562382613361953
0.2618384401114206
0.2648
0.2708
0.27807044726784425
0.27807044726784425
0.29030122476001324
0.29030122476001324
0.29564315352697096
0.2991
0.2991
0.3042
0.3042
0.3077
0.3077
0.31146788990825686
0.31204722296753423
0.31204722296753423
0.3169291338582677
0.3169291338582677
0.3224907063197026
0.3237131165194917
0.3358
0.3358
0.3427
0.34724186704384724
0.3651
0.3651
0.3653
0.3703
0.37559748427672957
0.37626112759643915
0.37626112759643915
0.38375813748206994
0.38375813748206994
0.39683391467668366
0.40482822655524603
0.4133
0.4166666666666667
0.42800397219463754
0.42800397219463754
0.42800397219463754
0.43836886005560705
0.43836886005560705
0.4395229982964225
0.4465
0.44726670347874103
0.45203352995963986
0.45203352995963986
0.45262440354464895
0.4851
0.4851
0.4892890406705992
0.4892890406705992
0.4907
0.49442896935933145
0.49442896935933145
0.5007849293563579
0.5048
0.5075
0.5107675317504141
0.5107675317504141
0.5119
0.5151515151515151
0.5185
0.5188490741974158
0.5331363444491346
0.537521815008726
0.537521815008726
0.548072383949646
0.5575
0.5609756097560976
0.5837
0.5853
0.5866433871671759
0.5866433871671759
0.5918
0.593077247783875
0.5962
0.6016597510373444
0.6085
0.6085
0.6096
0.6129032258064516
0.6208530805687204
0.6257294069751662
0.6265912305516266
0.6267496111975117
0.6267496111975117
0.6353240152477764
0.6442748091603053
0.6472
0.6486
0.6497
0.6497
0.6585
0.6607091380801383
0.6607091380801383
0.6628440366972477
0.6671400170406134
0.67
0.67
0.670442842430484
0.670442842430484
0.6731408126756964
0.6824085005903188
0.6847567199727799
0.688
0.6924
0.694408322496749
0.694408322496749
0.7034291010194624
0.7145
0.7146
0.7146
0.7155322862129145
0.7222222222222222
0.7222222222222222
0.7225633154259401
0.723205964585275
0.724679029957204
0.724679029957204
0.7277243092207389
0.7391304347826086
0.7391304347826086
0.7391304347826086
0.7391304347826086
0.7546060368482947
0.7723711795211299
0.7728725529364763
0.7741935483870968
0.7777777777777778
0.7797
0.7797
0.7797
0.7797
0.7799467613132209
0.7857142857142857
0.7875
0.7957966486793524
0.7957966486793524
0.8013485477178424
0.8027
0.8076923076923077
0.8106796116504854
0.8133333333333334
0.8148148148148148
0.8149619331347236
0.8184772516248839
0.8223413025556472
0.8235294117647058
0.8235294117647058
0.8292682926829268
0.8333333333333334
0.8333333333333334
0.8460342146189735
0.8461538461538461
0.8461538461538461
0.8461538461538461
0.8461538461538461
0.8483119353304802
0.8523676880222841
0.8536585365853658
0.8545454545454545
0.8545454545454545
0.8549501151189562
0.8569188553508428
0.8571428571428571
0.8571428571428571
0.8613909652258693
0.8694656488549618
0.8700564971751412
0.8709677419354839
0.8727524204702628
0.8818040435458787
0.8855656697009102
0.8878870364069411
0.8906
0.9
0.9086
0.9089481946624803
0.9090909090909091
0.9090909090909091
0.9090909090909091
0.9090909090909091
0.9090909090909091
0.9104
0.9104
0.911
0.9138771530711732
0.9159748427672956
0.9177250138045279
0.9177250138045279
0.9230769230769231
0.9230769230769231
0.9230769230769231
0.925125348189415
0.9254874651810585
0.9269736842105263
0.9285714285714286
0.9285714285714286
0.9285714285714286
0.9296600234466589
0.9372
0.93790546802595
0.9411764705882353
0.9444444444444444
0.9444444444444444
0.9473684210526315
0.9476628046344386
0.949460647223332
0.9565217391304348
0.9616182572614108
0.9655172413793104
0.9696
0.9745145631067961
0.9745145631067961
0.9751
0.9752
0.9761904761904762
0.9776315789473684
0.9783
0.9814643188137164
0.9814643188137164
0.9824029126213593
0.9832264430192402
0.9848427434634331
0.9856
0.9856
0.9894736842105263
0.9898
0.9914772727272727
0.9914772727272727
0.9915
0.9918
0.9925414364640884
0.9928239763613339
0.9936350777934936
0.9940947075208914
0.9943422913719944
0.997
0.9981
0.998630605956864
0.999
0.9990732159406858
0.9995
0.9997
0.9998
1.0
1.0
1.0
1.0
1.0
1.0
1.0
1.0
1.0
1.0
1.0
1.0
1.0
1.0
1.0
1.0
1.0
1.0
1.0
1.0
1.0
1.0
1.0
1.0
1.0
1.0
1.0
1.0
1.0
1.0
1.0
1.0
1.0
1.0
1.0
1.0
1.0
1.0
1.0
1.0
1.0
1.0
1.0
1.0
1.0
1.0
1.0
1.0
1.0
1.0
1.0
1.0
1.0
1.0
1.0
1.0
1.0
1.0
1.0
1.0
1.0
1.0
1.0
1.0
1.0
1.0
1.0
1.0
1.0
1.0
1.0
1.0
1.0
1.0
1.0
1.0
1.0
1.0
1.0
1.0
1.0
1.0
1.0
1.0
