# Supplementary material for: Systematic identification of cancer driving signaling pathways based on mutual exclusivity of genomic alterations
Source: Genome Biol. 2015 Feb 26;16(1):45. doi: 10.1186/s13059-015-0612-6 (PMC4381444; doi:10.1186/s13059-015-0612-6)
Supplement: Additional file 2 — Datasets and result details. Zip archive with the datasets used in the study, the signaling network, result gene groups, significances, oncoprints, and other output result files. It also contains the simulated datasets and related networks. [file 13059_2015_612_MOESM2_ESM.zip › data-tcga/OV/randscores/randfile-1409073734665-735.txt]

0.0205
0.0205
0.0205
0.061
0.061
0.08532423208191127
0.08532423208191127
0.1426242868785656
0.1563
0.1563
0.15987025023169602
0.1613
0.1613
0.1613
0.16666666666666666
0.16666666666666666
0.17587085811384875
0.17639673571876963
0.1771
0.2023
0.2023
0.2023
0.2512554927809165
0.2676659528907923
0.2676659528907923
0.2676659528907923
0.271
0.271
0.2714
0.2739136284138302
0.2739136284138302
0.2739136284138302
0.2848
0.2848
0.30921985815602837
0.3142857142857143
0.3150242326332795
0.3534212178279975
0.3663
0.3695836873406967
0.37128292268479185
0.3829787234042553
0.3978
0.3978
0.4
0.4
0.4
0.408622305529522
0.4114
0.4114
0.42688330871491875
0.4375
0.4404
0.4442
0.44649730561970746
0.45678716782379697
0.45678716782379697
0.4688
0.4688
0.47010785824345147
0.47199204507789194
0.4893797790994053
0.5064
0.508519003931848
0.508519003931848
0.5132939438700148
0.5135135135135135
0.5237892344837382
0.5301826846703733
0.5301826846703733
0.5469
0.5469
0.5555555555555556
0.5555555555555556
0.5573
0.574750830564784
0.5791790938787104
0.5791790938787104
0.5894
0.5940917483312029
0.5958
0.6084630350194552
0.6093
0.6102
0.6153846153846154
0.6153846153846154
0.6153846153846154
0.6153846153846154
0.6153846153846154
0.6202134337727558
0.643
0.6471
0.6475
0.6519
0.6519
0.6674
0.672
0.6798
0.6802067946824224
0.6802067946824224
0.6808803301237965
0.6872
0.6915210907541542
0.7045177045177046
0.7053
0.7055
0.7058823529411765
0.7058823529411765
0.7102255174544331
0.7113752122241087
0.713
0.7167277167277167
0.7179023508137432
0.7179023508137432
0.7189
0.7189
0.7208
0.7242152466367713
0.7270274108791365
0.7272727272727273
0.7317073170731707
0.7327923053802224
0.7333333333333333
0.7333333333333333
0.7361702127659574
0.7389
0.7464
0.7473035439137135
0.7479
0.7495
0.7498686284813453
0.75
0.75
0.7519025875190258
0.7519025875190258
0.7577054794520548
0.7674418604651163
0.7674418604651163
0.7692307692307693
0.7692307692307693
0.77431906614786
0.7751739809686125
0.778
0.782
0.7824978759558199
0.7824978759558199
0.7857142857142857
0.7857142857142857
0.7857142857142857
0.7857142857142857
0.7898
0.7915601023017903
0.8048780487804879
0.8095238095238095
0.8095238095238095
0.80987589120676
0.8122344944774851
0.8148148148148148
0.8181818181818182
0.8181818181818182
0.8214285714285714
0.8214285714285714
0.8223
0.828125
0.8333333333333334
0.8338
0.834
0.8365
0.8379
0.8387096774193549
0.8406
0.8413
0.8444
0.8478
0.8478
0.8531819382096646
0.8571428571428571
0.8571428571428571
0.8650427913100724
0.8687150837988827
0.8733
0.8815
0.881926683716965
0.8889
0.8914
0.8920985556499575
0.8920985556499575
0.8955756725742701
0.9076369452219112
0.9076369452219112
0.9086
0.9090909090909091
0.9090909090909091
0.9100642398286938
0.9128
0.9128
0.9166666666666666
0.9248
0.9285714285714286
0.9285714285714286
0.9285714285714286
0.9288008565310493
0.9298642533936652
0.9343955014058107
0.9366313910493433
0.9410774410774411
0.9441
0.9444444444444444
0.9444444444444444
0.9444444444444444
0.9473684210526315
0.9524214103653356
0.9524214103653356
0.9531914893617022
0.9531914893617022
0.9545988258317025
0.9593934721151375
0.9593934721151375
0.96
0.9640522875816994
0.9642857142857143
0.9642857142857143
0.967741935483871
0.9709465791940018
0.9722222222222222
0.9749582637729549
0.9756
0.9850046860356139
0.9898
0.9923265124555161
0.9941822882999354
0.995887946543305
0.9966015293118097
0.9967880085653105
0.9984603541185527
0.9992349866122657
0.9998459167950693
1.0
1.0
1.0
1.0
1.0
1.0
1.0
1.0
1.0
1.0
1.0
1.0
1.0
1.0
1.0
1.0
1.0
1.0
1.0
1.0
1.0
1.0
1.0
1.0
1.0
1.0
1.0
1.0
1.0
1.0
1.0
1.0
1.0
1.0
1.0
1.0
1.0
1.0
1.0
1.0
1.0
1.0
1.0
1.0
1.0
1.0
1.0
1.0
1.0
1.0
1.0
1.0
1.0
1.0
1.0
1.0
1.0
1.0
1.0
1.0
1.0
1.0
1.0
1.0
1.0
1.0
1.0
1.0
1.0
1.0
1.0
1.0
1.0
1.0
1.0
1.0
1.0
1.0
1.0
1.0
1.0
1.0
1.0
1.0
1.0
1.0
1.0
1.0
1.0
1.0
1.0
1.0
1.0
1.0
1.0
1.0
1.0
1.0
1.0
1.0
1.0
1.0
1.0
1.0
1.0
1.0
1.0
1.0
1.0
1.0
1.0
1.0
1.0
