# Supplementary material for: Systematic identification of cancer driving signaling pathways based on mutual exclusivity of genomic alterations
Source: Genome Biol. 2015 Feb 26;16(1):45. doi: 10.1186/s13059-015-0612-6 (PMC4381444; doi:10.1186/s13059-015-0612-6)
Supplement: Additional file 2 — Datasets and result details. Zip archive with the datasets used in the study, the signaling network, result gene groups, significances, oncoprints, and other output result files. It also contains the simulated datasets and related networks. [file 13059_2015_612_MOESM2_ESM.zip › data-tcga/OV/randscores/randfile-1409073751401-452.txt]

0.0172
0.0172
0.0172
0.0874
0.0874
0.0874
0.09239563945759106
0.20200379095586243
0.20200379095586243
0.20200379095586243
0.2037037037037037
0.2037037037037037
0.2037037037037037
0.20600203458799593
0.214190093708166
0.2156286721504113
0.2156286721504113
0.2156286721504113
0.2184
0.2339579784213515
0.2339579784213515
0.25219298245614036
0.25219298245614036
0.25219298245614036
0.281648675171737
0.281648675171737
0.2880658436213992
0.2939784691825387
0.30265210608424337
0.30265210608424337
0.3038709677419355
0.3038709677419355
0.3055286129970902
0.3055286129970902
0.30998431782540514
0.32762312633832974
0.32762312633832974
0.3499
0.35272259539802775
0.3635
0.37022737022737023
0.3715642178910545
0.3715642178910545
0.3780135004821601
0.3780135004821601
0.3815
0.3898
0.3923076923076923
0.3923076923076923
0.4093
0.4093
0.41365461847389556
0.41365461847389556
0.4360679970436068
0.4466199799914249
0.4493887530562347
0.4493887530562347
0.4504065040650406
0.46401799100449775
0.46401799100449775
0.4707
0.4787
0.48148148148148145
0.48311619250199417
0.489873417721519
0.489873417721519
0.49429657794676807
0.49429657794676807
0.4969
0.5
0.5006090133982948
0.5083910981393652
0.5083910981393652
0.5177437429958909
0.5185185185185185
0.5217391304347826
0.525909592061742
0.5277419354838709
0.5283018867924528
0.5444579780755177
0.5478767693588676
0.5518966235931638
0.5913208342110807
0.5913208342110807
0.5919651500484027
0.6068376068376068
0.6111111111111112
0.614790996784566
0.614790996784566
0.6153385260635111
0.6163814180929096
0.6179351921627732
0.6190476190476191
0.6215816703621582
0.6215816703621582
0.6216283716283716
0.6216283716283716
0.624339245859274
0.6292134831460674
0.6292134831460674
0.634959349593496
0.634959349593496
0.6375442739079102
0.6375442739079102
0.6375442739079102
0.6427811752193565
0.6547460781706993
0.6581013561741613
0.6633318834275772
0.6656
0.6674
0.6805399325084365
0.6860929938985904
0.6875
0.6875
0.6902173913043478
0.7037870266216723
0.7059
0.7070362974274639
0.7115158636897767
0.7165
0.7212003872216844
0.7246
0.7276559865092749
0.7307692307692307
0.7307692307692307
0.730884664856367
0.730884664856367
0.730884664856367
0.735048231511254
0.7391304347826086
0.7432
0.7483059051306873
0.7492276004119465
0.7492276004119465
0.749719835636907
0.749719835636907
0.76
0.7656129529683886
0.7684126562084552
0.7684126562084552
0.7692307692307693
0.7692307692307693
0.7692307692307693
0.7702190742875967
0.7702190742875967
0.7712344280860702
0.776123371443765
0.7777777777777778
0.7778
0.7778
0.7783191230207065
0.7783191230207065
0.7821515892420537
0.7831325301204819
0.7857142857142857
0.7878787878787878
0.7894736842105263
0.7894736842105263
0.7916666666666666
0.7916666666666666
0.7923076923076923
0.8031
0.8031
0.8040414783302313
0.8081627226801382
0.8181818181818182
0.8244274809160306
0.8244274809160306
0.8258
0.8260869565217391
0.8260869565217391
0.8273065224738088
0.8418549346016647
0.8448275862068966
0.8464180569185475
0.8471720818291215
0.8475609756097561
0.8511
0.8511
0.8557
0.8621830209481808
0.8632668144863267
0.8668478260869565
0.8726186029137094
0.8726186029137094
0.8743781094527363
0.8820286659316428
0.8823529411764706
0.8826086956521739
0.8895
0.8928571428571429
0.8948387096774194
0.9
0.9
0.908003190640787
0.9090909090909091
0.9090909090909091
0.9090909090909091
0.9097850346528839
0.9160117878192534
0.9166666666666666
0.9166666666666666
0.9184
0.9201121233356693
0.9239250275633958
0.9239250275633958
0.9245283018867925
0.9245283018867925
0.9245283018867925
0.9259259259259259
0.9259259259259259
0.9259259259259259
0.9306698002350177
0.9356984478935698
0.9411764705882353
0.9411764705882353
0.9418478260869565
0.9541
0.9583333333333334
0.96
0.962
0.9629088008508375
0.9629088008508375
0.9629629629629629
0.9663330300272975
0.9675072744907857
0.9696774193548388
0.9696969696969697
0.9698108774814989
0.9704016913319239
0.970936127069956
0.9716903559262304
0.976313079299691
0.9777777777777777
0.9784301977231875
0.9800099950024987
0.9804
0.9814418272662384
0.9814418272662384
0.9814418272662384
0.9857244825124911
0.9872998343456654
0.9900497512437811
0.9918962722852512
0.9928
0.9932045779685265
0.9945493219888327
0.9952774498229043
0.9964311206281228
0.9965434724807232
0.997090203685742
0.9978
0.9985265225933202
0.9985265225933202
0.9987293519695044
0.9989837398373984
0.9989837398373984
0.9992
0.9999
1.0
1.0
1.0
1.0
1.0
1.0
1.0
1.0
1.0
1.0
1.0
1.0
1.0
1.0
1.0
1.0
1.0
1.0
1.0
1.0
1.0
1.0
1.0
1.0
1.0
1.0
1.0
1.0
1.0
1.0
1.0
1.0
1.0
1.0
1.0
1.0
1.0
1.0
1.0
1.0
1.0
1.0
1.0
1.0
1.0
1.0
1.0
1.0
1.0
1.0
1.0
1.0
1.0
1.0
1.0
1.0
1.0
1.0
1.0
1.0
1.0
1.0
1.0
1.0
1.0
1.0
1.0
1.0
1.0
1.0
1.0
1.0
1.0
1.0
1.0
1.0
1.0
1.0
1.0
1.0
1.0
1.0
1.0
1.0
1.0
1.0
1.0
1.0
1.0
1.0
