# Supplementary material for: Systematic identification of cancer driving signaling pathways based on mutual exclusivity of genomic alterations
Source: Genome Biol. 2015 Feb 26;16(1):45. doi: 10.1186/s13059-015-0612-6 (PMC4381444; doi:10.1186/s13059-015-0612-6)
Supplement: Additional file 2 — Datasets and result details. Zip archive with the datasets used in the study, the signaling network, result gene groups, significances, oncoprints, and other output result files. It also contains the simulated datasets and related networks. [file 13059_2015_612_MOESM2_ESM.zip › data-tcga/OV/randscores/randfile-1409073755584-797.txt]

0.0111
0.0111
0.018996117581808098
0.0221
0.0221
0.0221
0.053383250138657794
0.09230315541138308
0.09230315541138308
0.09230315541138308
0.10448398576512455
0.1517
0.152
0.152
0.17268041237113402
0.1743247006404901
0.1743247006404901
0.19591346153846154
0.19591346153846154
0.216
0.24955277280858676
0.2540929927963327
0.257
0.2675754326849441
0.2675754326849441
0.2683949675943576
0.2689
0.2761776177617762
0.2856385797562268
0.2856385797562268
0.2856385797562268
0.2856385797562268
0.29492344883158744
0.29492344883158744
0.2991
0.3067561896768779
0.3067561896768779
0.3131
0.31319554848966613
0.3154435925520263
0.3154435925520263
0.3177737881508079
0.3407872568540358
0.3407872568540358
0.3407872568540358
0.3633
0.36661623802319715
0.37711442786069654
0.39755766621438265
0.40249433106575966
0.40249433106575966
0.40249433106575966
0.4079696394686907
0.4206
0.4305343511450382
0.4305343511450382
0.4554794520547945
0.47330533893221355
0.4748201438848921
0.4892665474060823
0.49389905712701054
0.49389905712701054
0.4984736153510685
0.5
0.5
0.5
0.5
0.502
0.5094066570188133
0.5094066570188133
0.5094066570188133
0.5149944465012958
0.5265
0.5265
0.5386766076421249
0.5521519375095727
0.5555555555555556
0.5595140032948929
0.5769230769230769
0.5769230769230769
0.5862068965517241
0.5957066189624329
0.6
0.6066411238825032
0.6086956521739131
0.6127197518097208
0.6135
0.6161282116509794
0.6161282116509794
0.6163002550710555
0.625
0.6302083333333334
0.631578947368421
0.631578947368421
0.6341463414634146
0.6385362210604929
0.6385362210604929
0.6403331650681474
0.6403331650681474
0.649041873669269
0.649041873669269
0.65
0.6527006562342251
0.6571
0.6658900279589934
0.6658900279589934
0.6666666666666666
0.6666666666666666
0.6681957186544343
0.6681957186544343
0.6681957186544343
0.675
0.6800584368151936
0.6875
0.6875
0.6875
0.6971014492753623
0.6989
0.6994
0.6994
0.7045454545454546
0.7083333333333334
0.7142857142857143
0.7142857142857143
0.7142857142857143
0.7146361406377759
0.7170111287758346
0.7171678720974496
0.7236244321049975
0.726390386689262
0.7307692307692307
0.7307692307692307
0.7423
0.7487113402061856
0.749767008387698
0.7544727826417967
0.7586206896551724
0.7592280594271711
0.7678513205086404
0.7678513205086404
0.7678513205086404
0.7682
0.7688916876574308
0.7688916876574308
0.7722960151802657
0.775797373358349
0.775797373358349
0.7846385542168675
0.7853107344632768
0.7861
0.7894854586129754
0.796875
0.7975622681505035
0.8
0.8
0.80258208803497
0.8046132971506106
0.8063192449733279
0.8121
0.8162544169611308
0.8162544169611308
0.8162544169611308
0.8235294117647058
0.8260869565217391
0.8260869565217391
0.8333333333333334
0.8333333333333334
0.8333333333333334
0.8411570667343314
0.8411570667343314
0.8468923698837797
0.8468923698837797
0.8491411501120238
0.8518518518518519
0.8524096385542169
0.8529411764705882
0.8544152744630071
0.8612
0.8671875
0.8734
0.875
0.8823529411764706
0.8846153846153846
0.8868
0.8896156991005724
0.8910675381263616
0.895601483836778
0.8957
0.8965174129353234
0.8968846993907346
0.9
0.9
0.9029768467475193
0.9029768467475193
0.9044
0.9090909090909091
0.9090909090909091
0.9090909090909091
0.9090909090909091
0.9090909090909091
0.9142857142857143
0.9149659863945578
0.9184060721062619
0.9230769230769231
0.925322213798332
0.9270152505446623
0.9272030651340997
0.9289383561643836
0.9311001141987058
0.9326
0.9334548769371012
0.9334548769371012
0.9375
0.9411764705882353
0.9545454545454546
0.9596050269299821
0.9611719866603144
0.9634055265123226
0.9660743134087237
0.9660743134087237
0.9664179104477612
0.9712053913309848
0.9739583333333334
0.9739583333333334
0.9767981438515081
0.9821088694328131
0.9840710675448001
0.984375
0.9847715736040609
0.9853461344113188
0.9900826446280991
0.9904834411876665
0.9904834411876665
0.9908501715592832
0.992387718853083
0.9945017182130584
0.9952044422009086
0.9963302752293578
0.9988
0.9989278603155154
0.9998
0.9998459405330458
0.9998459405330458
0.9998468371879308
1.0
1.0
1.0
1.0
1.0
1.0
1.0
1.0
1.0
1.0
1.0
1.0
1.0
1.0
1.0
1.0
1.0
1.0
1.0
1.0
1.0
1.0
1.0
1.0
1.0
1.0
1.0
1.0
1.0
1.0
1.0
1.0
1.0
1.0
1.0
1.0
1.0
1.0
1.0
1.0
1.0
1.0
1.0
1.0
1.0
1.0
1.0
1.0
1.0
1.0
1.0
1.0
1.0
1.0
1.0
1.0
1.0
1.0
1.0
1.0
1.0
1.0
1.0
1.0
1.0
1.0
1.0
1.0
1.0
1.0
1.0
1.0
1.0
1.0
1.0
1.0
1.0
1.0
1.0
1.0
1.0
1.0
1.0
1.0
1.0
1.0
1.0
1.0
1.0
1.0
1.0
1.0
1.0
1.0
1.0
1.0
1.0
1.0
1.0
1.0
1.0
1.0
1.0
1.0
1.0
1.0
