# Supplementary material for: Systematic identification of cancer driving signaling pathways based on mutual exclusivity of genomic alterations
Source: Genome Biol. 2015 Feb 26;16(1):45. doi: 10.1186/s13059-015-0612-6 (PMC4381444; doi:10.1186/s13059-015-0612-6)
Supplement: Additional file 2 — Datasets and result details. Zip archive with the datasets used in the study, the signaling network, result gene groups, significances, oncoprints, and other output result files. It also contains the simulated datasets and related networks. [file 13059_2015_612_MOESM2_ESM.zip › data-tcga/OV/randscores/randfile-1409073758047-318.txt]

0.0697
0.0697
0.0697
0.07049578180977696
0.07049578180977696
0.07049578180977696
0.08724534986713905
0.08724534986713905
0.08724534986713905
0.1239
0.1314321140731556
0.1314321140731556
0.1563
0.1563
0.18491074435836982
0.2069935691318328
0.2069935691318328
0.2364
0.2364
0.24515475846109344
0.24515475846109344
0.24515475846109344
0.2677
0.2904820766378245
0.2904820766378245
0.295
0.3031762757790155
0.3193
0.31999129867304765
0.3355
0.3355
0.3438
0.3438
0.37712305025996534
0.37712305025996534
0.3809050223769269
0.3896470588235294
0.3943569553805774
0.3995
0.4117647058823529
0.42778541953232463
0.43191196698762035
0.43191196698762035
0.4449760765550239
0.4601
0.47194719471947194
0.48
0.48
0.48
0.4814
0.4858156028368794
0.4861111111111111
0.48717948717948717
0.4879
0.497
0.504297994269341
0.5098
0.517157712305026
0.52
0.520397549982665
0.5283553875236295
0.5283553875236295
0.5304
0.5319148936170213
0.5476190476190477
0.5499425947187141
0.5499425947187141
0.5505
0.5555555555555556
0.5555555555555556
0.5581395348837209
0.5597633136094674
0.5597633136094674
0.5597897503285151
0.5645933014354066
0.574468085106383
0.574468085106383
0.5803244374672946
0.5803244374672946
0.5816304810557684
0.5894105894105894
0.5925925925925926
0.5925925925925926
0.5925925925925926
0.5934
0.5934
0.5958
0.5958
0.5958
0.606
0.606
0.606
0.6150715689026102
0.6150715689026102
0.6194
0.6194
0.625
0.6345749288454399
0.6345749288454399
0.6428571428571429
0.6473149492017417
0.6578947368421053
0.6617415287628053
0.6666666666666666
0.6775147928994083
0.6804697156983931
0.6864
0.6889
0.6889
0.6919
0.6958
0.7037037037037037
0.7037037037037037
0.7037037037037037
0.7046
0.707
0.70835734870317
0.7134
0.7139945652173914
0.72
0.72
0.7211
0.7222222222222222
0.7222222222222222
0.7241379310344828
0.7247191011235955
0.7297297297297297
0.7315112540192926
0.7407407407407407
0.7407407407407407
0.7413686424947408
0.7413686424947408
0.741421143847487
0.7432
0.7432
0.7446808510638298
0.7446808510638298
0.7475
0.7591882192797921
0.7619047619047619
0.7619047619047619
0.7642706131078224
0.766412213740458
0.766412213740458
0.7668939863608184
0.7668939863608184
0.7689
0.7694
0.7741364038972542
0.7774594078319007
0.7774594078319007
0.7857142857142857
0.7883
0.7896568871208354
0.7926587301587301
0.7926587301587301
0.7926587301587301
0.7931034482758621
0.7931034482758621
0.79337899543379
0.793538219070134
0.799081515499426
0.8125
0.8125
0.821
0.8241832266756484
0.8333333333333334
0.8333333333333334
0.8357211079274116
0.8480697384806973
0.8495007132667618
0.8495007132667618
0.85
0.85
0.8525811601915912
0.8571428571428571
0.8593
0.8619
0.8620689655172413
0.8781065088757396
0.8878
0.8878
0.8922163098626408
0.8947368421052632
0.8952509262377905
0.8959810874704491
0.9
0.9022
0.903672166045769
0.9090909090909091
0.9090909090909091
0.9090909090909091
0.9090909090909091
0.9230769230769231
0.9230769230769231
0.9318181818181818
0.9318181818181818
0.9329
0.9428571428571428
0.9446
0.9447004608294931
0.9454378725355341
0.9461722488038278
0.9464
0.9487179487179487
0.9556
0.9589257503949447
0.9617977528089887
0.9655172413793104
0.9655172413793104
0.9655172413793104
0.9678
0.9688995215311005
0.9712906818463062
0.9746835443037974
0.9751
0.9799307958477509
0.9820415879017014
0.9822852081488043
0.9847182425978988
0.9857988165680474
0.9857988165680474
0.9903713892709766
0.9939905235178551
0.9962
0.9972775646578393
0.9975278121137207
0.9978662873399715
0.9984871406959153
0.9987959060806743
0.998876404494382
0.998876404494382
0.998876404494382
0.999
0.9998762529389927
1.0
1.0
1.0
1.0
1.0
1.0
1.0
1.0
1.0
1.0
1.0
1.0
1.0
1.0
1.0
1.0
1.0
1.0
1.0
1.0
1.0
1.0
1.0
1.0
1.0
1.0
1.0
1.0
1.0
1.0
1.0
1.0
1.0
1.0
1.0
1.0
1.0
1.0
1.0
1.0
1.0
1.0
1.0
1.0
1.0
1.0
1.0
1.0
1.0
1.0
1.0
1.0
1.0
1.0
1.0
1.0
1.0
1.0
1.0
1.0
1.0
1.0
1.0
1.0
1.0
1.0
1.0
1.0
1.0
1.0
1.0
1.0
1.0
1.0
1.0
1.0
1.0
1.0
1.0
1.0
1.0
1.0
1.0
1.0
1.0
1.0
1.0
1.0
1.0
1.0
1.0
1.0
1.0
1.0
1.0
1.0
1.0
1.0
1.0
1.0
1.0
1.0
1.0
1.0
1.0
1.0
1.0
1.0
1.0
1.0
1.0
1.0
1.0
1.0
1.0
