# Supplementary material for: Systematic identification of cancer driving signaling pathways based on mutual exclusivity of genomic alterations
Source: Genome Biol. 2015 Feb 26;16(1):45. doi: 10.1186/s13059-015-0612-6 (PMC4381444; doi:10.1186/s13059-015-0612-6)
Supplement: Additional file 2 — Datasets and result details. Zip archive with the datasets used in the study, the signaling network, result gene groups, significances, oncoprints, and other output result files. It also contains the simulated datasets and related networks. [file 13059_2015_612_MOESM2_ESM.zip › data-tcga/OV/randscores/randfile-1409073758725-251.txt]

0.032
0.032
0.18367744448772885
0.18367744448772885
0.185073501696193
0.23809523809523808
0.2560747663551402
0.2560747663551402
0.2738005997001499
0.2738005997001499
0.2753
0.2753
0.29411764705882354
0.29411764705882354
0.2945
0.2945
0.33974744437763077
0.33974744437763077
0.3423180592991914
0.3481
0.34838709677419355
0.34838709677419355
0.3922
0.4
0.4
0.4
0.4114
0.41850410722006054
0.4563953488372093
0.4563953488372093
0.46386946386946387
0.46386946386946387
0.4639945652173913
0.4639945652173913
0.47920696324951645
0.4803407601572739
0.4952445652173913
0.5
0.5010128291694801
0.5016450216450217
0.5053003533568905
0.506
0.5081081081081081
0.5081081081081081
0.5226744186046511
0.5263157894736842
0.5263157894736842
0.5275229357798165
0.5275229357798165
0.5276639344262295
0.5279785809906292
0.5282242990654206
0.5369705671213209
0.54
0.5404
0.5404
0.5426523297491039
0.5456204379562044
0.5565
0.5565
0.5579227696404794
0.5581395348837209
0.5584229390681004
0.5789473684210527
0.5909
0.5909
0.5909
0.5982532751091703
0.6002386634844868
0.6014760147601476
0.6057262936695561
0.6057262936695561
0.6057262936695561
0.6191765980498375
0.6191765980498375
0.6250467289719626
0.6257606490872211
0.6257606490872211
0.6395348837209303
0.6397415185783522
0.6397415185783522
0.6408544726301736
0.6426168224299066
0.6426168224299066
0.6427688504326329
0.6428380187416332
0.6428571428571429
0.6428571428571429
0.6458333333333334
0.6458333333333334
0.6494186046511627
0.6512149532710281
0.6658019887591872
0.666824644549763
0.666824644549763
0.6703703703703704
0.6703703703703704
0.6703703703703704
0.6743849493487699
0.6743849493487699
0.6797642436149313
0.6894013738959764
0.6894013738959764
0.6992481203007519
0.7
0.702801461632156
0.7036048064085447
0.7036048064085447
0.7071184659837142
0.7071184659837142
0.7183058555997726
0.7209302325581395
0.7307692307692307
0.7414698162729659
0.7463
0.7479806138933764
0.75
0.75
0.7924203273040482
0.7924203273040482
0.8048780487804879
0.8074766355140187
0.8095238095238095
0.8134953897736797
0.8184796854521625
0.8187781109445277
0.8209
0.82260101010101
0.8333333333333334
0.8333333333333334
0.8333333333333334
0.8333333333333334
0.8333333333333334
0.8365155131264916
0.8386
0.84375
0.8444444444444444
0.8515901060070671
0.8568019093078759
0.8571428571428571
0.8571428571428571
0.8571428571428571
0.8592592592592593
0.8672719412019023
0.8672719412019023
0.8672719412019023
0.868782722513089
0.8706199460916442
0.876601195559351
0.8773978315262719
0.8881720430107527
0.8910505836575876
0.8910505836575876
0.8945645055664702
0.8947368421052632
0.8947368421052632
0.9
0.9
0.9003584229390681
0.9016393442622951
0.9016393442622951
0.9047619047619048
0.905397210430564
0.905397210430564
0.9083769633507853
0.9090909090909091
0.9136056971514243
0.9149888143176734
0.9162361623616236
0.9166666666666666
0.9166666666666666
0.9166666666666666
0.9166666666666666
0.9195289499509323
0.9259259259259259
0.9259259259259259
0.9310344827586207
0.9335302806499262
0.9335302806499262
0.9336010709504685
0.9341991341991343
0.9341991341991343
0.9374
0.9375
0.9388458225667528
0.9393939393939394
0.9393939393939394
0.9411764705882353
0.9425901201602136
0.9425901201602136
0.9640151515151515
0.9660743134087237
0.9671916010498688
0.9685598377281948
0.9692408376963351
0.9692622950819673
0.9724011039558418
0.9734265734265735
0.9761125654450262
0.9771217712177122
0.9790654205607476
0.9793351302785265
0.9796987557301899
0.9806
0.9854604200323102
0.9870848708487084
0.9882198952879581
0.9891
0.9893178410794603
0.9893178410794603
0.9901768172888016
0.9901864573110893
0.9928
0.9938208032955715
0.9964
0.9980366492146597
0.9981
0.9991472427515634
0.9992927864214993
0.9996
1.0
1.0
1.0
1.0
1.0
1.0
1.0
1.0
1.0
1.0
1.0
1.0
1.0
1.0
1.0
1.0
1.0
1.0
1.0
1.0
1.0
1.0
1.0
1.0
1.0
1.0
1.0
1.0
1.0
1.0
1.0
1.0
1.0
1.0
1.0
1.0
1.0
1.0
1.0
1.0
1.0
1.0
1.0
1.0
1.0
1.0
1.0
1.0
1.0
1.0
1.0
1.0
1.0
1.0
1.0
1.0
1.0
1.0
1.0
1.0
1.0
1.0
1.0
1.0
1.0
1.0
1.0
1.0
1.0
1.0
1.0
1.0
1.0
1.0
1.0
1.0
1.0
1.0
1.0
1.0
1.0
1.0
1.0
1.0
1.0
1.0
1.0
1.0
1.0
1.0
1.0
1.0
1.0
1.0
1.0
1.0
1.0
1.0
1.0
1.0
1.0
1.0
1.0
1.0
1.0
1.0
1.0
1.0
1.0
1.0
1.0
1.0
1.0
1.0
1.0
1.0
1.0
1.0
1.0
1.0
1.0
1.0
1.0
1.0
1.0
1.0
1.0
1.0
1.0
1.0
