# Supplementary material for: Systematic identification of cancer driving signaling pathways based on mutual exclusivity of genomic alterations
Source: Genome Biol. 2015 Feb 26;16(1):45. doi: 10.1186/s13059-015-0612-6 (PMC4381444; doi:10.1186/s13059-015-0612-6)
Supplement: Additional file 2 — Datasets and result details. Zip archive with the datasets used in the study, the signaling network, result gene groups, significances, oncoprints, and other output result files. It also contains the simulated datasets and related networks. [file 13059_2015_612_MOESM2_ESM.zip › data-tcga/OV/randscores/randfile-1409073768415-638.txt]

0.0576
0.0576
0.133
0.133
0.133
0.17084233261339093
0.17084233261339093
0.1863
0.1863
0.2196
0.2196
0.23917396745932415
0.27988915281076804
0.27988915281076804
0.27988915281076804
0.2872
0.2974
0.302
0.302
0.3055
0.3055
0.3247
0.3247
0.33484455958549225
0.33484455958549225
0.3582
0.3582
0.3656655844155844
0.37209302325581395
0.37209302325581395
0.38524590163934425
0.4032258064516129
0.4032258064516129
0.4032258064516129
0.40477839335180055
0.40477839335180055
0.40477839335180055
0.4081765087605451
0.4081765087605451
0.4172
0.42805755395683454
0.4319029850746269
0.4451697127937337
0.4451697127937337
0.45081351689612015
0.45081351689612015
0.45789473684210524
0.46153846153846156
0.46600877192982454
0.4679376083188908
0.4766175528507367
0.4804
0.4839080459770115
0.4911059551430781
0.5
0.5
0.5057293279653143
0.5117150890346767
0.5172932330827068
0.5407290015847861
0.5479603087100331
0.5555555555555556
0.56
0.56
0.5770725388601037
0.5868421052631579
0.5952597994530537
0.5992965367965368
0.6041896361631753
0.6041896361631753
0.6304347826086957
0.6304347826086957
0.639269406392694
0.64
0.6554238833181404
0.6669172932330827
0.6669172932330827
0.6706443914081146
0.6708515283842795
0.6776
0.6842105263157895
0.6842105263157895
0.6875
0.6875
0.6899
0.6944444444444444
0.6944444444444444
0.6944444444444444
0.7
0.7083333333333334
0.7083333333333334
0.7168
0.7171837708830548
0.7171837708830548
0.7241379310344828
0.7243
0.7245901639344262
0.7297297297297297
0.7333333333333333
0.7333333333333333
0.7553526128868595
0.7553526128868595
0.7553526128868595
0.7593123209169055
0.7607497243660419
0.7647058823529411
0.7647058823529411
0.7658064516129032
0.7662
0.7662
0.7727272727272727
0.7727272727272727
0.7801063497028464
0.7833
0.7833
0.7842105263157895
0.8
0.8076923076923077
0.8095238095238095
0.8095238095238095
0.8137829912023461
0.8137829912023461
0.8151171977877272
0.8167155425219942
0.8181818181818182
0.8198324022346368
0.8198324022346368
0.8221957040572793
0.8233890214797136
0.8269230769230769
0.8269230769230769
0.8269230769230769
0.8287
0.8333333333333334
0.8372093023255814
0.8390804597701149
0.8421052631578947
0.8450506468759402
0.8450506468759402
0.8486997635933806
0.8486997635933806
0.8571428571428571
0.8758002560819462
0.8758002560819462
0.8808
0.8846153846153846
0.8856
0.8857142857142857
0.8857142857142857
0.8888888888888888
0.8917735376915858
0.896152643102909
0.896551724137931
0.9031746031746032
0.9043560606060606
0.9049844236760125
0.9090909090909091
0.9090909090909091
0.9090909090909091
0.9095920617420066
0.9126
0.9129589632829374
0.9147
0.9253638897491483
0.9255639097744361
0.9255639097744361
0.9302184466019418
0.9333333333333333
0.9333333333333333
0.9333333333333333
0.9375
0.9411952022078336
0.942596991290578
0.9456
0.9473684210526315
0.95
0.95
0.9512195121951219
0.9512195121951219
0.9523809523809523
0.9552447552447553
0.9603960396039604
0.962
0.962
0.964200477326969
0.9705882352941176
0.9737253675320613
0.9756295694557271
0.9767441860465116
0.9869067103109657
0.9869067103109657
0.9893
0.9894736842105263
0.9898572501878287
0.9903
0.9907
0.9910581222056631
0.9934
0.9935
0.9944
0.9966190833959429
0.9971
0.9972
0.9987029831387808
0.9990120529539617
0.9990616202690021
0.9990616202690021
0.9995
0.99974509304104
0.9998
1.0
1.0
1.0
1.0
1.0
1.0
1.0
1.0
1.0
1.0
1.0
1.0
1.0
1.0
1.0
1.0
1.0
1.0
1.0
1.0
1.0
1.0
1.0
1.0
1.0
1.0
1.0
1.0
1.0
1.0
1.0
1.0
1.0
1.0
1.0
1.0
1.0
1.0
1.0
1.0
1.0
1.0
1.0
1.0
1.0
1.0
1.0
1.0
1.0
1.0
1.0
1.0
1.0
1.0
1.0
1.0
1.0
1.0
1.0
1.0
1.0
1.0
1.0
1.0
1.0
1.0
1.0
1.0
1.0
1.0
1.0
1.0
1.0
1.0
1.0
1.0
1.0
1.0
1.0
1.0
1.0
1.0
1.0
1.0
1.0
1.0
1.0
1.0
1.0
1.0
1.0
1.0
1.0
1.0
1.0
1.0
1.0
1.0
1.0
1.0
1.0
1.0
1.0
1.0
1.0
1.0
1.0
1.0
1.0
1.0
1.0
1.0
1.0
1.0
1.0
1.0
1.0
1.0
1.0
1.0
1.0
1.0
1.0
1.0
1.0
1.0
1.0
1.0
1.0
1.0
1.0
1.0
1.0
1.0
1.0
1.0
1.0
1.0
1.0
1.0
