# Supplementary material for: Systematic identification of cancer driving signaling pathways based on mutual exclusivity of genomic alterations
Source: Genome Biol. 2015 Feb 26;16(1):45. doi: 10.1186/s13059-015-0612-6 (PMC4381444; doi:10.1186/s13059-015-0612-6)
Supplement: Additional file 2 — Datasets and result details. Zip archive with the datasets used in the study, the signaling network, result gene groups, significances, oncoprints, and other output result files. It also contains the simulated datasets and related networks. [file 13059_2015_612_MOESM2_ESM.zip › data-tcga/OV/randscores/randfile-1409073778135-81.txt]

0.033
0.0884525310754819
0.0884525310754819
0.0884525310754819
0.1209725242142716
0.1361
0.164587852494577
0.164587852494577
0.164587852494577
0.20082872928176795
0.20255290560967418
0.20255290560967418
0.21096345514950166
0.21096345514950166
0.21096345514950166
0.2528111671190384
0.2528111671190384
0.2742655699177438
0.2869
0.28892901791915543
0.3247
0.32789115646258504
0.32789115646258504
0.35563380281690143
0.3634
0.36790123456790125
0.36790123456790125
0.3796
0.3891
0.4013
0.4014
0.4014
0.4079539769884942
0.41560798548094374
0.41560798548094374
0.41560798548094374
0.4212
0.42507763975155277
0.4429
0.4512338425381904
0.45454545454545453
0.45454545454545453
0.45787545787545786
0.4612
0.4612
0.47305389221556887
0.49318801089918257
0.49318801089918257
0.5
0.5
0.5061340941512126
0.5101057579318449
0.5101057579318449
0.5144
0.5147
0.5147
0.5245421245421246
0.5276
0.5283
0.5285714285714286
0.5285714285714286
0.5289
0.5308804204993429
0.5385
0.5385
0.5430743243243243
0.5473925299506694
0.5473925299506694
0.5488308115543329
0.5488308115543329
0.5523809523809524
0.5523809523809524
0.5661
0.578688524590164
0.5789473684210527
0.5826
0.5882352941176471
0.6
0.6
0.6153846153846154
0.6153846153846154
0.6160092807424594
0.6248548199767712
0.627906976744186
0.627906976744186
0.6293718166383702
0.638
0.6385692846423212
0.6413
0.6414326414326414
0.6414326414326414
0.6441
0.6441
0.6544566544566545
0.6579
0.6622
0.6765193370165746
0.679
0.679
0.6792828685258964
0.6792828685258964
0.6818
0.6831
0.686129193790686
0.686129193790686
0.6867620502847618
0.6887
0.690651479372135
0.6908839779005524
0.6941176470588235
0.6941176470588235
0.6954
0.6956
0.6956
0.6973190720933463
0.7046913580246914
0.7049941927990708
0.7178612059158134
0.72
0.722737819025522
0.7333333333333333
0.7375145180023229
0.7428571428571429
0.7468
0.7468
0.7567567567567568
0.7619331742243437
0.7647
0.7682
0.7692307692307693
0.7692307692307693
0.7727
0.7727272727272727
0.7779
0.7779
0.7889447236180904
0.7941176470588235
0.7975427350427351
0.8
0.8027040560841262
0.804
0.8125
0.817
0.8224753437977497
0.8230263157894737
0.8230263157894737
0.8235294117647058
0.8235294117647058
0.8246
0.8246
0.8323389021479713
0.8323389021479713
0.8333333333333334
0.8333333333333334
0.8341927806426022
0.8341927806426022
0.835144312393888
0.8360655737704918
0.8360655737704918
0.8387096774193549
0.8387096774193549
0.841
0.8428571428571429
0.8571428571428571
0.8579
0.867012650016218
0.8717948717948718
0.8741
0.8741
0.8745
0.8823529411764706
0.8893
0.8926944798688285
0.8928571428571429
0.8947368421052632
0.8947368421052632
0.8947368421052632
0.8966
0.8966
0.8966
0.9046
0.9046
0.9047619047619048
0.9047619047619048
0.9047619047619048
0.9054685353118989
0.9141284403669725
0.9166666666666666
0.9166666666666666
0.9239
0.9353591160220994
0.9379395945386844
0.9407
0.9433962264150944
0.9442
0.9446870451237264
0.9474305965741288
0.9495327102803738
0.9499930545909154
0.9529411764705882
0.9581151832460733
0.9589141599413059
0.9596858638743455
0.9623
0.9632
0.9642857142857143
0.9652
0.9652
0.965359477124183
0.96875
0.96875
0.9730443974630021
0.9745
0.9767441860465116
0.9768211920529801
0.9778156996587031
0.9787
0.9803
0.9860627177700348
0.9878310665712241
0.9903846153846154
0.9909274193548387
0.9934
0.9934
0.9944436727323239
0.9944812362030905
0.9965156794425087
0.9968
0.9984720100013891
0.9987524950099801
0.9988962472406181
0.9989316239316239
0.9995
0.9996
1.0
1.0
1.0
1.0
1.0
1.0
1.0
1.0
1.0
1.0
1.0
1.0
1.0
1.0
1.0
1.0
1.0
1.0
1.0
1.0
1.0
1.0
1.0
1.0
1.0
1.0
1.0
1.0
1.0
1.0
1.0
1.0
1.0
1.0
1.0
1.0
1.0
1.0
1.0
1.0
1.0
1.0
1.0
1.0
1.0
1.0
1.0
1.0
1.0
1.0
1.0
1.0
1.0
1.0
1.0
1.0
1.0
1.0
1.0
1.0
1.0
1.0
1.0
1.0
1.0
1.0
1.0
1.0
1.0
1.0
1.0
1.0
1.0
1.0
1.0
1.0
1.0
1.0
1.0
1.0
1.0
1.0
1.0
1.0
1.0
1.0
1.0
1.0
1.0
1.0
1.0
1.0
1.0
1.0
1.0
1.0
1.0
1.0
1.0
1.0
1.0
1.0
1.0
1.0
1.0
1.0
1.0
1.0
1.0
1.0
1.0
1.0
1.0
1.0
1.0
1.0
