# Supplementary material for: Systematic identification of cancer driving signaling pathways based on mutual exclusivity of genomic alterations
Source: Genome Biol. 2015 Feb 26;16(1):45. doi: 10.1186/s13059-015-0612-6 (PMC4381444; doi:10.1186/s13059-015-0612-6)
Supplement: Additional file 2 — Datasets and result details. Zip archive with the datasets used in the study, the signaling network, result gene groups, significances, oncoprints, and other output result files. It also contains the simulated datasets and related networks. [file 13059_2015_612_MOESM2_ESM.zip › data-tcga/OV/randscores/randfile-1409073787253-878.txt]

0.0238
0.0238
0.05541987600976893
0.1582
0.17352773013150372
0.2029040404040404
0.2347
0.2407
0.24311926605504589
0.26784977300866697
0.2715
0.28313972424275324
0.28313972424275324
0.29769736842105265
0.29769736842105265
0.30015987210231815
0.3229
0.3229
0.3229
0.32693166592228673
0.3309
0.3343725643024162
0.3448275862068966
0.3448275862068966
0.3632586250314782
0.36648648648648646
0.37317880794701985
0.3779
0.3875066172578084
0.3956
0.3956
0.3996
0.3996
0.3996
0.4177
0.42247386759581884
0.4231295620437956
0.4231295620437956
0.4312
0.4338
0.4397
0.4397
0.44435674822415155
0.4463
0.45454545454545453
0.45454545454545453
0.45588235294117646
0.45588235294117646
0.46136534133533386
0.4636
0.46645056726094003
0.4673
0.4673
0.48758217677136595
0.48836515513126494
0.48836515513126494
0.4952081461515424
0.4977
0.4987110382001406
0.4987110382001406
0.5060878771836951
0.5064
0.5133
0.5203
0.5208333333333334
0.5208333333333334
0.5231
0.5231
0.5268048606147248
0.5382
0.5382
0.5416666666666666
0.5416666666666666
0.5441463414634147
0.5530133928571429
0.5563
0.5572792362768496
0.5602649006622517
0.563751028242391
0.574468085106383
0.5839939599849
0.5839939599849
0.5851746258018532
0.5882352941176471
0.5905743740795287
0.59536354056902
0.5963842758040782
0.6028
0.6028
0.6041
0.609408410548824
0.609408410548824
0.6107
0.6129032258064516
0.6182
0.6182
0.625
0.6265
0.6291213389121338
0.6309
0.6328
0.6328
0.6433
0.6470233609645818
0.6473
0.6486486486486487
0.6530973451327433
0.6563229438418234
0.6563229438418234
0.6602974704158072
0.6644629890538637
0.6644629890538637
0.6666666666666666
0.6677
0.6677
0.6764705882352942
0.6774193548387096
0.6774193548387096
0.6875
0.6875
0.6896102486157855
0.6902
0.6902
0.7002
0.7048
0.7048
0.7053800170794193
0.7105263157894737
0.7117903930131004
0.7142857142857143
0.7236
0.7236
0.7245934959349594
0.7245934959349594
0.7272727272727273
0.7333333333333333
0.7434
0.75
0.7521704814522494
0.7521704814522494
0.7548780487804878
0.7548780487804878
0.758
0.7586024351508734
0.7586206896551724
0.7597843918443872
0.760852407261247
0.7670176962327652
0.7718
0.7718
0.7734
0.7773
0.7809543830145049
0.782608695652174
0.782608695652174
0.7853
0.7906976744186046
0.7916666666666666
0.7931034482758621
0.7947307469600463
0.7947307469600463
0.7959814528593508
0.7959814528593508
0.8026004728132388
0.806282722513089
0.8174927113702624
0.8181818181818182
0.8249
0.8285714285714286
0.8294817927170869
0.8294817927170869
0.8421052631578947
0.8492
0.8540436633255527
0.8571428571428571
0.8571428571428571
0.8664951400800457
0.8709677419354839
0.8724908759124088
0.875
0.875
0.884390243902439
0.884390243902439
0.8855564325177585
0.8855564325177585
0.8873
0.8914
0.8915
0.9090909090909091
0.9090909090909091
0.9090909090909091
0.9090909090909091
0.9157906145009213
0.9248945147679325
0.9288164665523156
0.9297
0.9304556354916067
0.9331
0.9380053908355795
0.9472606246799795
0.9472606246799795
0.9487179487179487
0.9510672824865809
0.9510672824865809
0.9524
0.9535795026375282
0.9606
0.9606
0.9606
0.9627
0.9629629629629629
0.9629629629629629
0.9642652944539737
0.9642652944539737
0.9642652944539737
0.9647123438143622
0.967741935483871
0.9726829268292683
0.975609756097561
0.976
0.976
0.9761778718898888
0.978689818468824
0.9813084112149533
0.982066609735269
0.9836894096025729
0.9837
0.9838709677419355
0.9843868043314027
0.9879931389365352
0.9885057471264368
0.989345509893455
0.9904711487559555
0.991
0.9914
0.9930191972076788
0.994475138121547
0.9946986607142857
0.9975567190226876
0.997920997920998
0.9989
0.9992682926829268
0.9992682926829268
0.9993234100135318
0.9995872884853487
0.9998
0.9998
0.9999
0.9999
1.0
1.0
1.0
1.0
1.0
1.0
1.0
1.0
1.0
1.0
1.0
1.0
1.0
1.0
1.0
1.0
1.0
1.0
1.0
1.0
1.0
1.0
1.0
1.0
1.0
1.0
1.0
1.0
1.0
1.0
1.0
1.0
1.0
1.0
1.0
1.0
1.0
1.0
1.0
1.0
1.0
1.0
1.0
1.0
1.0
1.0
1.0
1.0
1.0
1.0
1.0
1.0
1.0
1.0
1.0
1.0
1.0
1.0
1.0
1.0
1.0
1.0
1.0
1.0
1.0
1.0
1.0
1.0
1.0
1.0
1.0
1.0
1.0
1.0
1.0
1.0
1.0
1.0
1.0
1.0
1.0
1.0
1.0
1.0
1.0
1.0
1.0
1.0
1.0
1.0
1.0
1.0
1.0
1.0
1.0
1.0
1.0
1.0
1.0
1.0
