# Supplementary material for: Systematic identification of cancer driving signaling pathways based on mutual exclusivity of genomic alterations
Source: Genome Biol. 2015 Feb 26;16(1):45. doi: 10.1186/s13059-015-0612-6 (PMC4381444; doi:10.1186/s13059-015-0612-6)
Supplement: Additional file 2 — Datasets and result details. Zip archive with the datasets used in the study, the signaling network, result gene groups, significances, oncoprints, and other output result files. It also contains the simulated datasets and related networks. [file 13059_2015_612_MOESM2_ESM.zip › data-tcga/OV/randscores/randfile-1409073819262-804.txt]

0.10277259397494001
0.10277259397494001
0.10277259397494001
0.1402461767997016
0.1402461767997016
0.1569
0.16700715015321757
0.16700715015321757
0.2128
0.2128
0.21905697445972494
0.23085628064881178
0.23085628064881178
0.2535326979953993
0.25862068965517243
0.25862068965517243
0.25862068965517243
0.27612873876947575
0.28719723183391005
0.2884
0.2929061784897025
0.2929061784897025
0.2929061784897025
0.299
0.30409356725146197
0.3088
0.3197
0.32122625791402865
0.32122625791402865
0.32493161391168424
0.3362698212937327
0.34798206278026905
0.3548895899053628
0.3548895899053628
0.3579136690647482
0.3975341552815728
0.3999
0.3999
0.4025
0.4025
0.4025
0.4068181818181818
0.4068181818181818
0.4148319814600232
0.4148319814600232
0.4286
0.4316109422492401
0.43920145190562615
0.4479699761173661
0.455637707948244
0.455637707948244
0.46861404599129897
0.46861404599129897
0.46861404599129897
0.4728
0.4802
0.4833
0.48985507246376814
0.48985507246376814
0.48985507246376814
0.5047
0.5217391304347826
0.5260570304818093
0.5260570304818093
0.5307443365695793
0.5438311688311688
0.5588235294117647
0.5627555835168292
0.5651515151515152
0.5651515151515152
0.5729047072330654
0.5882352941176471
0.5882352941176471
0.5932203389830508
0.5932203389830508
0.5947085889570553
0.602323330106486
0.6169
0.6172558627931397
0.622874149659864
0.6262
0.6262
0.6374
0.6485355648535565
0.6532451923076923
0.6547085201793722
0.6556053811659193
0.6591974986972381
0.6606
0.6675613496932515
0.6764995083579154
0.6838334946757019
0.6875
0.6875
0.6888888888888889
0.7050547159979156
0.7050547159979156
0.7241379310344828
0.7241379310344828
0.7255520504731862
0.7279310344827586
0.7280791538723985
0.7280791538723985
0.7292085174768983
0.7292085174768983
0.7353
0.7355096602265156
0.7373949579831933
0.7373949579831933
0.7391304347826086
0.7391304347826086
0.7488056323862208
0.7555555555555555
0.7555555555555555
0.7622377622377622
0.7628787878787879
0.7628787878787879
0.7680288461538461
0.7692307692307693
0.7692307692307693
0.7692307692307693
0.7692307692307693
0.7692307692307693
0.7692307692307693
0.7722
0.7777777777777778
0.7777777777777778
0.7857142857142857
0.7886809675947056
0.789516924088071
0.8
0.8
0.8
0.8043478260869565
0.8043478260869565
0.8044
0.8095238095238095
0.8095238095238095
0.8125
0.8125
0.8125
0.8168958742632613
0.8225
0.8267543859649122
0.8269230769230769
0.827312591355189
0.8275862068965517
0.8333333333333334
0.8367
0.8437
0.8478260869565217
0.8479452054794521
0.8554297135243171
0.8601
0.8702
0.8722063037249284
0.8751
0.8751
0.8823529411764706
0.8823529411764706
0.8827098078867543
0.8854473942969519
0.8888888888888888
0.8888888888888888
0.8961
0.8984282907662082
0.9
0.9
0.9031434184675835
0.9031434184675835
0.9031434184675835
0.9031434184675835
0.905893909626719
0.9108642644269845
0.9121076233183857
0.9122807017543859
0.9142857142857143
0.9142857142857143
0.9230769230769231
0.9274563820018366
0.9275463773188659
0.9285714285714286
0.9285714285714286
0.9285714285714286
0.9315381104518484
0.9327485380116959
0.9361702127659575
0.9374508261211645
0.9375
0.94362292051756
0.9444444444444444
0.9453
0.9488255033557047
0.9492277357870522
0.9492481203007519
0.9516091954022988
0.9516871165644172
0.954
0.954
0.9582758620689655
0.9612
0.9612
0.9618860510805501
0.9618860510805501
0.9661016949152542
0.9674653215636823
0.9703264094955489
0.9714285714285714
0.9714285714285714
0.9722986247544204
0.9722986247544204
0.976672887230072
0.9791616186091592
0.979707549985079
0.980276134122288
0.9814814814814815
0.9835122699386503
0.9862340216322517
0.9862340216322517
0.9868035190615836
0.9877777777777778
0.989237668161435
0.989237668161435
0.990914990266061
0.9920651493004803
0.9929681717246485
0.9933
0.9954
0.9954233409610984
0.9954233409610984
0.9972
0.9980276134122288
0.9982318271119843
0.9988212180746562
0.9993
0.9995435874030123
0.9997991161108879
0.9999
1.0
1.0
1.0
1.0
1.0
1.0
1.0
1.0
1.0
1.0
1.0
1.0
1.0
1.0
1.0
1.0
1.0
1.0
1.0
1.0
1.0
1.0
1.0
1.0
1.0
1.0
1.0
1.0
1.0
1.0
1.0
1.0
1.0
1.0
1.0
1.0
1.0
1.0
1.0
1.0
1.0
1.0
1.0
1.0
1.0
1.0
1.0
1.0
1.0
1.0
1.0
1.0
1.0
1.0
1.0
1.0
1.0
1.0
1.0
1.0
1.0
1.0
1.0
1.0
1.0
1.0
1.0
1.0
1.0
1.0
1.0
1.0
1.0
1.0
1.0
1.0
1.0
1.0
1.0
1.0
1.0
1.0
1.0
1.0
1.0
1.0
1.0
1.0
1.0
1.0
1.0
1.0
1.0
1.0
1.0
1.0
1.0
1.0
1.0
1.0
1.0
1.0
1.0
1.0
1.0
1.0
1.0
1.0
1.0
1.0
1.0
1.0
