# Supplementary material for: Systematic identification of cancer driving signaling pathways based on mutual exclusivity of genomic alterations
Source: Genome Biol. 2015 Feb 26;16(1):45. doi: 10.1186/s13059-015-0612-6 (PMC4381444; doi:10.1186/s13059-015-0612-6)
Supplement: Additional file 2 — Datasets and result details. Zip archive with the datasets used in the study, the signaling network, result gene groups, significances, oncoprints, and other output result files. It also contains the simulated datasets and related networks. [file 13059_2015_612_MOESM2_ESM.zip › data-tcga/OV/randscores/randfile-1409073829854-754.txt]

0.05399568034557235
0.06564770734151841
0.06564770734151841
0.06564770734151841
0.1101
0.16713352007469653
0.1806
0.1806
0.183739837398374
0.20132377275234417
0.2088987764182425
0.2088987764182425
0.21960926193921854
0.21960926193921854
0.21960926193921854
0.21960926193921854
0.22042833607907744
0.22042833607907744
0.22042833607907744
0.22351284758887716
0.23046181172291297
0.2453
0.2453
0.24955436720142601
0.24955436720142601
0.2667
0.2871
0.28915058882485595
0.28915058882485595
0.2894736842105263
0.29716655148583276
0.29716655148583276
0.29797979797979796
0.29797979797979796
0.29797979797979796
0.3093342981186686
0.3173828125
0.3173828125
0.3173828125
0.3294
0.3338494890058842
0.3403
0.3403
0.3416
0.3416
0.34160641000586284
0.34160641000586284
0.3463587921847247
0.3472
0.3472
0.36823414156257656
0.3706371191135734
0.3768976897689769
0.39635742743312463
0.4091
0.4122042341220423
0.4122042341220423
0.4150753768844221
0.4150753768844221
0.4368159203980099
0.4368159203980099
0.44579226686884005
0.45598731165741474
0.45598731165741474
0.46238785369220153
0.4644091223220456
0.4644091223220456
0.46630070143336383
0.46630070143336383
0.470703125
0.4716542750929368
0.4716542750929368
0.48484848484848486
0.48484848484848486
0.48563049853372436
0.48563049853372436
0.4878048780487805
0.4878048780487805
0.4878048780487805
0.4956310679611651
0.4956310679611651
0.49779541446208114
0.49779541446208114
0.49779541446208114
0.5
0.5130653266331658
0.5289308176100629
0.5289308176100629
0.5351851851851852
0.5351851851851852
0.5380365490862729
0.5401
0.5546218487394958
0.564182424916574
0.5671
0.5882352941176471
0.5882352941176471
0.594
0.5949367088607594
0.5949367088607594
0.5960044395116537
0.6050314465408805
0.6057
0.607854297097325
0.6141
0.6285714285714286
0.6302816901408451
0.6311239193083573
0.6311239193083573
0.6442
0.6451914098972923
0.6451914098972923
0.6538417886732494
0.6538417886732494
0.663895486935867
0.6666666666666666
0.6974350320620992
0.7
0.7092799383904506
0.7110552763819096
0.7110552763819096
0.7151702786377709
0.7249757045675413
0.7346938775510204
0.7428571428571429
0.7436108821104699
0.7467218771566597
0.75
0.75
0.75
0.7692307692307693
0.7788288288288289
0.7811004784688995
0.7811004784688995
0.7895569620253164
0.8
0.8
0.8014204545454545
0.8014204545454545
0.8051
0.8051
0.8051643192488263
0.8128479013088611
0.8163120567375887
0.818785999113868
0.8196363636363636
0.822
0.825874535860856
0.8268430075924565
0.8271
0.8333333333333334
0.8333333333333334
0.8376811594202899
0.8387096774193549
0.8442613571346836
0.8506590136054422
0.8535478547854786
0.8571428571428571
0.8661
0.868421052631579
0.8704
0.8751946607341491
0.8782
0.8829926054806437
0.8888888888888888
0.8990399504490554
0.9016
0.9041471048513302
0.9047619047619048
0.9047619047619048
0.9047619047619048
0.9047619047619048
0.90625
0.90625
0.9065255731922398
0.9074074074074074
0.9084158415841584
0.9090909090909091
0.9090909090909091
0.9119496855345912
0.916955017301038
0.92
0.92
0.9230769230769231
0.9230769230769231
0.9258
0.9274661508704062
0.9287257019438445
0.9310344827586207
0.9354838709677419
0.9411764705882353
0.9411764705882353
0.9425
0.9452590420332356
0.9473684210526315
0.9473684210526315
0.9473684210526315
0.95
0.95
0.95
0.95
0.9559155990957046
0.9568
0.9645191409897292
0.9655172413793104
0.9666666666666667
0.9686828369665336
0.96875
0.9701213818860878
0.9743589743589743
0.9757
0.976897689768977
0.9772727272727273
0.9820031298904538
0.9824046920821115
0.9827228749136143
0.983739837398374
0.9845505617977528
0.9891485809682805
0.9891485809682805
0.9897292250233427
0.9900707085903415
0.9915966386554622
0.9917184265010351
0.9941117514407417
0.9945730824891461
0.9949324324324325
0.9953079178885631
0.9957
0.9972
0.9977213541666666
0.998
0.998
0.9980099502487563
0.9994107248084856
0.9994378864530635
0.9996089931573803
0.9997494362315209
0.9998674970186829
1.0
1.0
1.0
1.0
1.0
1.0
1.0
1.0
1.0
1.0
1.0
1.0
1.0
1.0
1.0
1.0
1.0
1.0
1.0
1.0
1.0
1.0
1.0
1.0
1.0
1.0
1.0
1.0
1.0
1.0
1.0
1.0
1.0
1.0
1.0
1.0
1.0
1.0
1.0
1.0
1.0
1.0
1.0
1.0
1.0
1.0
1.0
1.0
1.0
1.0
1.0
1.0
1.0
1.0
1.0
1.0
1.0
1.0
1.0
1.0
1.0
1.0
1.0
1.0
1.0
1.0
1.0
1.0
1.0
1.0
1.0
1.0
1.0
1.0
1.0
1.0
1.0
1.0
1.0
1.0
1.0
1.0
1.0
1.0
1.0
1.0
1.0
1.0
1.0
1.0
1.0
1.0
1.0
1.0
1.0
1.0
1.0
1.0
1.0
1.0
1.0
1.0
1.0
1.0
1.0
1.0
1.0
1.0
1.0
1.0
1.0
