# Supplementary material for: Systematic identification of cancer driving signaling pathways based on mutual exclusivity of genomic alterations
Source: Genome Biol. 2015 Feb 26;16(1):45. doi: 10.1186/s13059-015-0612-6 (PMC4381444; doi:10.1186/s13059-015-0612-6)
Supplement: Additional file 2 — Datasets and result details. Zip archive with the datasets used in the study, the signaling network, result gene groups, significances, oncoprints, and other output result files. It also contains the simulated datasets and related networks. [file 13059_2015_612_MOESM2_ESM.zip › data-tcga/OV/randscores/randfile-1409073841220-423.txt]

0.036510194404931244
0.036510194404931244
0.0935
0.1177494199535963
0.13300142247510668
0.13333333333333333
0.13333333333333333
0.1405
0.1405
0.14367816091954022
0.14367816091954022
0.1688
0.1688
0.18201658664338716
0.18201658664338716
0.1854
0.20560280140070036
0.20560280140070036
0.20971385542168675
0.2351
0.2351
0.2351
0.2534142640364188
0.2534142640364188
0.2578374920025592
0.2682051282051282
0.27666599959975985
0.2789585547290117
0.2789585547290117
0.2789585547290117
0.27924311926605505
0.29156908665105385
0.29156908665105385
0.29156908665105385
0.3057671381936888
0.3057671381936888
0.3066
0.3076
0.31
0.3105
0.3193
0.3196186653286503
0.33127651369070577
0.33127651369070577
0.34863195057369817
0.34863195057369817
0.3537
0.3572247706422018
0.36472065285624605
0.36472065285624605
0.36472065285624605
0.37037037037037035
0.37037037037037035
0.3717
0.3726
0.3726
0.3726
0.3815476934616827
0.389202762084118
0.389202762084118
0.4053042121684867
0.42479435957696826
0.42479435957696826
0.42861348248454517
0.43478260869565216
0.43478260869565216
0.4404283801874163
0.4432773109243697
0.4482561463693539
0.45043731778425655
0.45043731778425655
0.45590327169274536
0.45649651972157773
0.4588
0.46256983240223465
0.4716981132075472
0.4778
0.4803594351732991
0.483405916804325
0.4838
0.503084875771219
0.5096
0.5143658023826209
0.5168
0.518
0.5294117647058824
0.5294117647058824
0.5357
0.5357
0.5367775831873906
0.5435897435897435
0.5446735395189003
0.5465393794749404
0.5652295632698768
0.5652295632698768
0.5691
0.5693101225016118
0.5798319327731093
0.5798319327731093
0.5798319327731093
0.5849056603773585
0.5932382461701003
0.5982053838484547
0.598458304134548
0.598458304134548
0.6063408190224571
0.6063408190224571
0.6081
0.612951618952369
0.612951618952369
0.6157472890146157
0.616
0.6161
0.6215764863059452
0.6329331046312179
0.6435
0.6450116009280742
0.6520376175548589
0.6520376175548589
0.6544082979726544
0.6639
0.6639
0.6666666666666666
0.6666666666666666
0.6666666666666666
0.6771653543307087
0.6818797399783315
0.6875710065894115
0.6896551724137931
0.6972639011473963
0.6998229043683589
0.7005649717514124
0.7090584560464078
0.7162784398699892
0.7162784398699892
0.7162784398699892
0.7206325301204819
0.7229
0.7368421052631579
0.739068100358423
0.7391304347826086
0.7409796893667862
0.7427211646136618
0.7522321428571429
0.7573789846517119
0.7575757575757576
0.7575757575757576
0.7601626016260162
0.7637414484548243
0.7641346906812843
0.7653
0.7741935483870968
0.7766990291262136
0.7777777777777778
0.7894736842105263
0.7894736842105263
0.7933
0.7959
0.7982
0.799
0.799
0.8095238095238095
0.8125
0.8174829157175398
0.8177014531043593
0.8234019501625135
0.8235294117647058
0.8333333333333334
0.8333333333333334
0.8333333333333334
0.8348864994026285
0.8348864994026285
0.8377
0.8387096774193549
0.8387096774193549
0.843010752688172
0.8461538461538461
0.8461538461538461
0.85
0.8734
0.88
0.88
0.8838900249943195
0.8839
0.89
0.8965034965034965
0.8993
0.9009
0.9098616688978135
0.9144
0.9166666666666666
0.9166666666666666
0.92
0.92
0.9203821656050956
0.9204188481675393
0.9319470699432892
0.9352734570998494
0.9372787767237718
0.9420871559633027
0.9464751958224543
0.9571307300509337
0.9571788413098237
0.9583333333333334
0.9626
0.9655
0.9655
0.9696969696969697
0.9696969696969697
0.9722222222222222
0.9736842105263158
0.9749121926743602
0.9767
0.9772727272727273
0.9772727272727273
0.9787234042553191
0.9804195804195804
0.9830508474576272
0.9889613647767185
0.9910754127621597
0.9936974789915967
0.9938
0.9944055944055944
0.9948
0.9952
0.9954599761051374
0.9968088192631274
0.9980717315850366
0.9983404457088667
0.9985994397759104
0.9988
0.9993394980184941
0.9994
0.9996
0.9999
1.0
1.0
1.0
1.0
1.0
1.0
1.0
1.0
1.0
1.0
1.0
1.0
1.0
1.0
1.0
1.0
1.0
1.0
1.0
1.0
1.0
1.0
1.0
1.0
1.0
1.0
1.0
1.0
1.0
1.0
1.0
1.0
1.0
1.0
1.0
1.0
1.0
1.0
1.0
1.0
1.0
1.0
1.0
1.0
1.0
1.0
1.0
1.0
1.0
1.0
1.0
1.0
1.0
1.0
1.0
1.0
1.0
1.0
1.0
1.0
1.0
1.0
1.0
1.0
1.0
1.0
1.0
1.0
1.0
1.0
1.0
1.0
1.0
1.0
1.0
1.0
1.0
1.0
1.0
1.0
1.0
1.0
1.0
1.0
1.0
1.0
1.0
1.0
1.0
1.0
1.0
1.0
1.0
1.0
1.0
1.0
1.0
1.0
1.0
1.0
1.0
1.0
1.0
1.0
1.0
1.0
1.0
1.0
1.0
1.0
1.0
1.0
1.0
1.0
1.0
