# Supplementary material for: Systematic identification of cancer driving signaling pathways based on mutual exclusivity of genomic alterations
Source: Genome Biol. 2015 Feb 26;16(1):45. doi: 10.1186/s13059-015-0612-6 (PMC4381444; doi:10.1186/s13059-015-0612-6)
Supplement: Additional file 2 — Datasets and result details. Zip archive with the datasets used in the study, the signaling network, result gene groups, significances, oncoprints, and other output result files. It also contains the simulated datasets and related networks. [file 13059_2015_612_MOESM2_ESM.zip › data-tcga/OV/randscores/randfile-1409073872482-694.txt]

0.0634
0.0634
0.0636
0.0636
0.0636
0.13224978614200172
0.13224978614200172
0.1415
0.1415
0.1495
0.1694
0.17162629757785466
0.18754578754578755
0.18754578754578755
0.24479166666666666
0.24479166666666666
0.24479166666666666
0.2454
0.2535211267605634
0.3227
0.3227
0.32461435278336687
0.32461435278336687
0.334924965893588
0.34718287692791944
0.34718287692791944
0.34862898712926693
0.34862898712926693
0.36408003904343583
0.4
0.4
0.4051
0.42924211938296447
0.44486156733927734
0.44486156733927734
0.4470774091627172
0.4470774091627172
0.4496472097498396
0.4496472097498396
0.4571
0.4611
0.4657451923076923
0.4662084765177549
0.4662084765177549
0.4662576687116564
0.4662576687116564
0.4774402831023297
0.4774402831023297
0.49987754102375703
0.5043310875842156
0.5043310875842156
0.5141069832758841
0.5250917992656059
0.5250917992656059
0.5250917992656059
0.5268249780123131
0.5358
0.56
0.5641200545702592
0.5659538066723695
0.5765171503957783
0.5768
0.5799285997619992
0.5799285997619992
0.5901386748844376
0.6029510395707579
0.625
0.625
0.631578947368421
0.631578947368421
0.66
0.66
0.6651053864168618
0.6651053864168618
0.6671949286846276
0.6671949286846276
0.6703645007923931
0.6704
0.6726357022943481
0.6726357022943481
0.6784282277465918
0.6828312515307372
0.6828312515307372
0.6839
0.6849015317286652
0.6856959589480436
0.6856959589480436
0.6864
0.6988
0.6998754669987547
0.7015457788347206
0.7037037037037037
0.7037037037037037
0.7037037037037037
0.7037037037037037
0.7037037037037037
0.7055
0.7058823529411765
0.7066681509517978
0.7094511855727486
0.7100646352723915
0.7227116047491383
0.7352941176470589
0.75
0.75
0.7555555555555555
0.7641379310344828
0.7641379310344828
0.7642413987591653
0.7647058823529411
0.7647058823529411
0.7676254935138184
0.7676254935138184
0.7692307692307693
0.7808493589743589
0.7882919005613472
0.7907444668008048
0.7907444668008048
0.7954012200844673
0.7975
0.7980430958663148
0.8
0.8020304568527918
0.8157894736842105
0.8181818181818182
0.8181818181818182
0.8181818181818182
0.8218960729869099
0.8291873963515755
0.8291873963515755
0.8333333333333334
0.8333333333333334
0.8333333333333334
0.8409090909090909
0.84375
0.84375
0.84375
0.84375
0.8461538461538461
0.8461538461538461
0.8461538461538461
0.8461538461538461
0.8505494505494505
0.8557
0.8557884231536926
0.8586191732629728
0.8586191732629728
0.8596
0.8597491448118586
0.8648
0.8648
0.8672566371681416
0.8690755513843266
0.8731
0.8839479392624728
0.886376483889203
0.8871071199486851
0.8922040423484119
0.8945054945054945
0.8949880668257757
0.9016966067864272
0.9016966067864272
0.9020448548812665
0.9031
0.9047619047619048
0.90625
0.9063231850117096
0.9127
0.9127
0.9183
0.9237
0.9318181818181818
0.93335299321734
0.93335299321734
0.93335299321734
0.9347724073205068
0.9347985347985348
0.9354
0.9354838709677419
0.9354838709677419
0.9355
0.9355
0.9411764705882353
0.9444
0.9460122699386503
0.948051948051948
0.9523809523809523
0.9523809523809523
0.9523809523809523
0.9523809523809523
0.953458186538105
0.9545454545454546
0.9565217391304348
0.9570405727923628
0.9573
0.9583
0.9592
0.9615384615384616
0.9630453378956373
0.9636363636363636
0.9639401934916447
0.96875
0.9704724409448819
0.9704724409448819
0.9709369426083307
0.9761694616063548
0.9770520741394528
0.9782608695652174
0.9783
0.9821899736147758
0.9891179839633448
0.9906103286384976
0.9907698762324313
0.9915347405452947
0.9922958397534669
0.9931
0.993899577663069
0.9940119760479041
0.9947229551451188
0.9974337040205303
0.9988
0.9993320716909718
0.9996292176492398
0.9999
1.0
1.0
1.0
1.0
1.0
1.0
1.0
1.0
1.0
1.0
1.0
1.0
1.0
1.0
1.0
1.0
1.0
1.0
1.0
1.0
1.0
1.0
1.0
1.0
1.0
1.0
1.0
1.0
1.0
1.0
1.0
1.0
1.0
1.0
1.0
1.0
1.0
1.0
1.0
1.0
1.0
1.0
1.0
1.0
1.0
1.0
1.0
1.0
1.0
1.0
1.0
1.0
1.0
1.0
1.0
1.0
1.0
1.0
1.0
1.0
1.0
1.0
1.0
1.0
1.0
1.0
1.0
1.0
1.0
1.0
1.0
1.0
1.0
1.0
1.0
1.0
1.0
1.0
1.0
1.0
1.0
1.0
1.0
1.0
1.0
1.0
1.0
1.0
1.0
1.0
1.0
1.0
1.0
1.0
1.0
1.0
1.0
1.0
1.0
1.0
1.0
1.0
1.0
1.0
1.0
1.0
1.0
1.0
1.0
1.0
1.0
1.0
1.0
1.0
1.0
1.0
1.0
1.0
1.0
1.0
1.0
1.0
1.0
1.0
1.0
1.0
