# Supplementary material for: Systematic identification of cancer driving signaling pathways based on mutual exclusivity of genomic alterations
Source: Genome Biol. 2015 Feb 26;16(1):45. doi: 10.1186/s13059-015-0612-6 (PMC4381444; doi:10.1186/s13059-015-0612-6)
Supplement: Additional file 2 — Datasets and result details. Zip archive with the datasets used in the study, the signaling network, result gene groups, significances, oncoprints, and other output result files. It also contains the simulated datasets and related networks. [file 13059_2015_612_MOESM2_ESM.zip › data-tcga/OV/randscores/randfile-1409073897171-539.txt]

0.0537
0.17312072892938496
0.17312072892938496
0.18431983385254413
0.18431983385254413
0.1856
0.20924635845471817
0.20924635845471817
0.21389907455910598
0.21389907455910598
0.2365
0.2427536231884058
0.24800531914893617
0.24927703875072296
0.24927703875072296
0.2693
0.2763
0.2782079646017699
0.2782079646017699
0.2822719449225473
0.2966
0.2966
0.3037716615698267
0.3076923076923077
0.3195472355245973
0.3195472355245973
0.3195472355245973
0.32979749276759884
0.32979749276759884
0.3357
0.3529868114817688
0.3694
0.3722943722943723
0.391304347826087
0.391304347826087
0.391304347826087
0.40018455859735463
0.40018455859735463
0.40197287299630086
0.4056
0.4056
0.4177583697234352
0.4177583697234352
0.4218181818181818
0.42317310363989996
0.4356687898089172
0.4356687898089172
0.4555
0.4670741872742428
0.47619047619047616
0.4768211920529801
0.4768211920529801
0.4810165339865279
0.48248974008207934
0.48248974008207934
0.4838555369528821
0.48454385524001004
0.49448867115737904
0.5002
0.5003138731952291
0.5178
0.53125
0.5321955003878976
0.532304725168756
0.543582704186685
0.543582704186685
0.5509
0.5510204081632653
0.5525925925925926
0.5535714285714286
0.5535714285714286
0.5545
0.5555555555555556
0.5555555555555556
0.5591
0.5591
0.5593869731800766
0.5632
0.5833333333333334
0.5838020247469067
0.5838020247469067
0.5897435897435898
0.5897435897435898
0.5897435897435898
0.5897435897435898
0.6
0.6016
0.6131301289566237
0.6168915977361776
0.6227224008574491
0.6227224008574491
0.6235
0.6235
0.6237745098039216
0.6237745098039216
0.6261160714285714
0.6276
0.64
0.6663796814464055
0.6758563074352548
0.6805860805860806
0.6805860805860806
0.6818181818181818
0.6844769403824522
0.6857142857142857
0.6857142857142857
0.6863417982155113
0.697341231574597
0.6996587030716723
0.7021276595744681
0.7022821576763485
0.7022821576763485
0.7047244094488189
0.7058823529411765
0.712065653920028
0.712065653920028
0.7142857142857143
0.7142857142857143
0.7169014084507043
0.7183863460046548
0.72
0.72
0.72
0.722512077294686
0.72508038585209
0.7272240085744909
0.7272727272727273
0.7272727272727273
0.7291897891231964
0.7333333333333333
0.7409252669039146
0.7409252669039146
0.7435897435897436
0.7435897435897436
0.7499231005844356
0.758482232483437
0.7593360995850622
0.76
0.76
0.7619047619047619
0.7619047619047619
0.7679558011049724
0.7688289072703526
0.7692307692307693
0.7700892857142857
0.7709090909090909
0.7739571589627959
0.7739571589627959
0.7741935483870968
0.7762497490463762
0.7765
0.7765
0.7837837837837838
0.7837837837837838
0.7887453874538746
0.7908756889161054
0.7941176470588235
0.7946428571428571
0.7949
0.7949
0.7959183673469388
0.7962962962962963
0.8007326007326008
0.8107
0.8107
0.8198
0.8204715969989282
0.8205128205128205
0.8214285714285714
0.8235294117647058
0.8252516010978957
0.8278965129358831
0.8291284403669725
0.8321
0.8321
0.8333333333333334
0.8333333333333334
0.8333333333333334
0.8336
0.8378378378378378
0.84
0.84
0.8405
0.8422
0.8422
0.84251968503937
0.8481439820022497
0.848937392303274
0.848937392303274
0.8501440922190202
0.8503
0.8518518518518519
0.8571428571428571
0.8571428571428571
0.8571428571428571
0.8571428571428571
0.8620689655172413
0.8649681528662421
0.8660235798499464
0.8666666666666667
0.8695652173913043
0.8791
0.8857142857142857
0.8888888888888888
0.8928571428571429
0.8969899665551839
0.8978
0.8993630573248408
0.9
0.9021
0.9028
0.904
0.904
0.9043
0.9051172707889126
0.9051172707889126
0.9054054054054054
0.9074074074074074
0.9074074074074074
0.9087893864013267
0.9090909090909091
0.9090909090909091
0.9090909090909091
0.9111111111111111
0.9111111111111111
0.918918918918919
0.9230769230769231
0.9230769230769231
0.9268571428571428
0.9285714285714286
0.9291617473435655
0.9343501326259946
0.9354838709677419
0.9354838709677419
0.9375
0.9416504584606835
0.9433
0.9433
0.9436754176610979
0.945281823939202
0.9473684210526315
0.9503184713375796
0.9569395017793594
0.9615384615384616
0.9655
0.9655
0.967741935483871
0.967741935483871
0.9704
0.9714285714285714
0.9732326698695951
0.9743824336688015
0.9803465218515646
0.9873748367435786
0.9921
0.9936305732484076
0.9939050936003483
0.995291902071563
0.9958
0.996186117467582
0.9972443355786895
0.9985100571144773
0.9989615784008308
0.999001996007984
0.9994256174612292
0.9994496422674739
0.9997457411645054
0.9998
0.9998953756015903
1.0
1.0
1.0
1.0
1.0
1.0
1.0
1.0
1.0
1.0
1.0
1.0
1.0
1.0
1.0
1.0
1.0
1.0
1.0
1.0
1.0
1.0
1.0
1.0
1.0
1.0
1.0
1.0
1.0
1.0
1.0
1.0
1.0
1.0
1.0
1.0
1.0
1.0
1.0
1.0
1.0
1.0
1.0
1.0
1.0
1.0
1.0
1.0
1.0
1.0
1.0
1.0
1.0
1.0
1.0
1.0
1.0
1.0
1.0
1.0
1.0
1.0
1.0
1.0
1.0
1.0
1.0
1.0
1.0
1.0
1.0
1.0
1.0
1.0
1.0
1.0
1.0
1.0
1.0
1.0
1.0
