# Supplementary material for: Systematic identification of cancer driving signaling pathways based on mutual exclusivity of genomic alterations
Source: Genome Biol. 2015 Feb 26;16(1):45. doi: 10.1186/s13059-015-0612-6 (PMC4381444; doi:10.1186/s13059-015-0612-6)
Supplement: Additional file 2 — Datasets and result details. Zip archive with the datasets used in the study, the signaling network, result gene groups, significances, oncoprints, and other output result files. It also contains the simulated datasets and related networks. [file 13059_2015_612_MOESM2_ESM.zip › data-tcga/OV/randscores/randfile-1409073908827-346.txt]

0.10662875422072152
0.1283
0.1283
0.12995416554327313
0.12995416554327313
0.16930022573363432
0.16930022573363432
0.16930022573363432
0.1697103274559194
0.1697103274559194
0.17279506299820005
0.197
0.20153256704980843
0.20153256704980843
0.2022
0.2058
0.2058
0.2222222222222222
0.22836315440689198
0.24307304785894207
0.24307304785894207
0.24307304785894207
0.2561947856065503
0.2561947856065503
0.2582375478927203
0.2582375478927203
0.2859069453809845
0.3036402569593148
0.3283582089552239
0.33793103448275863
0.33860759493670883
0.33860759493670883
0.33860759493670883
0.34108937070333156
0.3415
0.3415
0.3493882807469414
0.35315712187958886
0.35315712187958886
0.35647756138865366
0.35647756138865366
0.36168582375478925
0.3649410558687852
0.3685823754789272
0.375
0.3859848484848485
0.3907
0.39668321026510106
0.40586630286493863
0.4222
0.4222
0.4351614556637622
0.4487034949267193
0.4493
0.4493
0.4595414699932569
0.4595414699932569
0.4608
0.466331411750276
0.46875
0.46875
0.46875
0.4699853587115666
0.4699853587115666
0.47619047619047616
0.47619047619047616
0.5
0.5004280821917808
0.5004280821917808
0.5151204510507432
0.5172
0.5192209123526397
0.5321
0.5446428571428571
0.55
0.562
0.565
0.5670411985018726
0.5670411985018726
0.5746268656716418
0.5777777777777777
0.5806451612903226
0.5806451612903226
0.5806451612903226
0.5806451612903226
0.5889781859931114
0.5895522388059702
0.5918367346938775
0.6023088023088023
0.6024204392649036
0.6078242435922143
0.6111111111111112
0.6111111111111112
0.6160370084811102
0.6160370084811102
0.617624521072797
0.6248406018872736
0.625
0.625
0.6270833333333333
0.6270833333333333
0.6351
0.6351
0.6497102382485512
0.6499388004895961
0.6499388004895961
0.6523233891538206
0.6523233891538206
0.6527309507754552
0.6543848308554191
0.6625441696113075
0.6625441696113075
0.6665
0.6665
0.6666666666666666
0.6666666666666666
0.6666666666666666
0.668997668997669
0.668997668997669
0.6763224181360201
0.6766
0.6766
0.6825757575757576
0.6895131086142322
0.6923076923076923
0.6923076923076923
0.6923076923076923
0.697665518561041
0.6978851963746223
0.6978851963746223
0.7
0.7056229327453142
0.7056229327453142
0.7058823529411765
0.7058823529411765
0.7142857142857143
0.7142857142857143
0.7142857142857143
0.7177985948477752
0.7177985948477752
0.719188767550702
0.722521915037087
0.7310344827586207
0.7313185411884723
0.7313185411884723
0.7333333333333333
0.746
0.746
0.7498057498057498
0.7611940298507462
0.7611940298507462
0.7623762376237624
0.7683566433566433
0.7692307692307693
0.7692307692307693
0.7714285714285715
0.7730003161555485
0.775118004045853
0.781190019193858
0.781190019193858
0.782608695652174
0.783203125
0.7854518736223365
0.7854518736223365
0.7877394636015326
0.7894930198383542
0.7937572012150413
0.8
0.8029885961462839
0.8029885961462839
0.8179008370895042
0.8235672891178365
0.8283582089552238
0.8283582089552238
0.8333333333333334
0.8333333333333334
0.8346456692913385
0.836824696802646
0.8408408408408409
0.8461
0.85
0.8547
0.8547
0.8571428571428571
0.8571428571428571
0.8571428571428571
0.8571428571428571
0.862144420131291
0.8631741821396994
0.8666666666666667
0.8666666666666667
0.8669497523000708
0.8708807091925227
0.8838951310861424
0.8838951310861424
0.8838951310861424
0.8911877394636015
0.8955223880597015
0.8967213114754098
0.9026819923371647
0.9038461538461539
0.910577971646674
0.910577971646674
0.9134831460674158
0.9166666666666666
0.9167604049493814
0.9176379176379177
0.920408556561958
0.9228115567054765
0.9230769230769231
0.9253261358524516
0.9269
0.9342251950947603
0.9345026370661106
0.9349051768323936
0.9358
0.9358
0.9375
0.9375
0.9395331037122082
0.94
0.9411764705882353
0.9411764705882353
0.9415684264479754
0.9428571428571428
0.9436952124072825
0.9505
0.9507
0.9596474314832668
0.9612575420768498
0.9617
0.9671603348358017
0.9712121212121212
0.9712937475422729
0.9723
0.9739190116678106
0.9739190116678106
0.9787234042553191
0.9808917197452229
0.9825
0.9895444361463779
0.9901904212348529
0.9923015052280822
0.9924568965517241
0.9931113662456946
0.9943891864320327
0.9950819672131147
0.995150085201206
0.9958717053032708
0.9976958525345622
0.9982
0.9984399375975039
0.9994
0.9998
1.0
1.0
1.0
1.0
1.0
1.0
1.0
1.0
1.0
1.0
1.0
1.0
1.0
1.0
1.0
1.0
1.0
1.0
1.0
1.0
1.0
1.0
1.0
1.0
1.0
1.0
1.0
1.0
1.0
1.0
1.0
1.0
1.0
1.0
1.0
1.0
1.0
1.0
1.0
1.0
1.0
1.0
1.0
1.0
1.0
1.0
1.0
1.0
1.0
1.0
1.0
1.0
1.0
1.0
1.0
1.0
1.0
1.0
1.0
1.0
1.0
1.0
1.0
1.0
1.0
1.0
1.0
1.0
1.0
1.0
1.0
1.0
1.0
1.0
1.0
1.0
1.0
1.0
1.0
1.0
1.0
1.0
1.0
1.0
1.0
1.0
1.0
1.0
1.0
1.0
1.0
1.0
1.0
1.0
1.0
