# Supplementary material for: Systematic identification of cancer driving signaling pathways based on mutual exclusivity of genomic alterations
Source: Genome Biol. 2015 Feb 26;16(1):45. doi: 10.1186/s13059-015-0612-6 (PMC4381444; doi:10.1186/s13059-015-0612-6)
Supplement: Additional file 2 — Datasets and result details. Zip archive with the datasets used in the study, the signaling network, result gene groups, significances, oncoprints, and other output result files. It also contains the simulated datasets and related networks. [file 13059_2015_612_MOESM2_ESM.zip › data-tcga/OV/randscores/randfile-1409074005983-434.txt]

0.07938718662952646
0.07938718662952646
0.08084074373484236
0.1008
0.1222119572390128
0.1222119572390128
0.1222119572390128
0.1222119572390128
0.1222119572390128
0.1439509954058193
0.1538
0.1538
0.16715796774752906
0.16715796774752906
0.1863
0.1863
0.2033
0.23024268823895458
0.2503937007874016
0.3019083969465649
0.3019083969465649
0.30193548387096775
0.3151447661469933
0.3175
0.3273179838207841
0.3273179838207841
0.34823163622230857
0.3523
0.35294117647058826
0.3617
0.3617
0.36872475476053085
0.3716404077849861
0.3860705073086844
0.3893129770992366
0.3975
0.4
0.4
0.41881100266193433
0.4227296866702071
0.43002780352177944
0.4336
0.4338477544650598
0.4441
0.4441
0.4557823129251701
0.4557823129251701
0.46511627906976744
0.46511627906976744
0.4758
0.4763
0.4888888888888889
0.4888888888888889
0.5062438613722464
0.5069
0.5069
0.5072735804786486
0.5072735804786486
0.5099106101826661
0.5099106101826661
0.5116279069767442
0.5116279069767442
0.5116279069767442
0.5123580494321978
0.5123580494321978
0.5171
0.5193839617631439
0.5193839617631439
0.5306406685236769
0.5306406685236769
0.5319320937752627
0.5380249716231555
0.5383008356545961
0.5409015025041736
0.5409015025041736
0.5409015025041736
0.5456204379562044
0.56
0.5775462962962963
0.5833333333333334
0.5833333333333334
0.5910901847156828
0.5928467731292069
0.5953
0.5953
0.5989445910290238
0.6039531478770132
0.6046511627906976
0.625
0.625
0.6258823529411764
0.6258823529411764
0.6297448662103298
0.6354300385109114
0.6362126245847176
0.6362126245847176
0.64
0.64
0.6412531691416153
0.641482871891131
0.6428571428571429
0.6428571428571429
0.6470588235294118
0.6470588235294118
0.6470588235294118
0.6614
0.6614
0.6634098680996581
0.6822
0.6857506361323156
0.6857506361323156
0.6877
0.6908077994428969
0.6908077994428969
0.6957
0.6974
0.699215965787598
0.7
0.7
0.7
0.7045
0.7045
0.7142857142857143
0.7142857142857143
0.7142857142857143
0.7192771084337349
0.7199751088985687
0.7209302325581395
0.7209302325581395
0.7272727272727273
0.7272727272727273
0.7326100829610721
0.7326100829610721
0.7351129363449692
0.7351129363449692
0.7511
0.7560975609756098
0.7629310344827587
0.7629310344827587
0.7674418604651163
0.7697201017811705
0.7777777777777778
0.7777777777777778
0.7790914747977598
0.7796346677030703
0.78125
0.7857142857142857
0.7857142857142857
0.7906976744186046
0.7954545454545454
0.7954545454545454
0.8
0.8
0.8
0.8049624927870744
0.8064516129032258
0.810374149659864
0.8159220691971784
0.8182730923694779
0.8182730923694779
0.8230877522290004
0.8235294117647058
0.8285714285714286
0.84
0.84
0.8427258539968788
0.8514
0.8571428571428571
0.8571428571428571
0.8601595495072736
0.868421052631579
0.8689604685212299
0.870452528837622
0.8741935483870967
0.8741935483870967
0.875
0.88
0.88
0.8848786558805227
0.8848786558805227
0.8870346598202824
0.8947368421052632
0.8983286908077994
0.8988915015115888
0.9
0.9
0.9024485036921881
0.9090909090909091
0.9090909090909091
0.9166666666666666
0.9166666666666666
0.9198
0.92
0.92
0.92
0.9264947888096544
0.9312488571950996
0.9333333333333333
0.9333333333333333
0.9370748299319728
0.937231298366294
0.937231298366294
0.9411764705882353
0.9411764705882353
0.9428571428571428
0.9428571428571428
0.9444444444444444
0.9450282942603072
0.9466895958727429
0.9481
0.95
0.95
0.9537037037037037
0.9537037037037037
0.9575757575757575
0.9674972914409534
0.967741935483871
0.969435736677116
0.9709208400646203
0.9714285714285714
0.972181551976574
0.9791666666666666
0.985065339141257
0.9865
0.9879134860050891
0.9895211404898258
0.9895211404898258
0.9895833333333334
0.9926519706078825
0.9942731814304862
0.9943
0.9949
0.9949400798934753
0.9968135953266065
0.9968787931333449
0.9973368841544608
0.9974204643164231
0.9979803808424698
0.9982352941176471
0.9988244514106583
0.9989473684210526
1.0
1.0
1.0
1.0
1.0
1.0
1.0
1.0
1.0
1.0
1.0
1.0
1.0
1.0
1.0
1.0
1.0
1.0
1.0
1.0
1.0
1.0
1.0
1.0
1.0
1.0
1.0
1.0
1.0
1.0
1.0
1.0
1.0
1.0
1.0
1.0
1.0
1.0
1.0
1.0
1.0
1.0
1.0
1.0
1.0
1.0
1.0
1.0
1.0
1.0
1.0
1.0
1.0
1.0
1.0
1.0
1.0
1.0
1.0
1.0
1.0
1.0
1.0
1.0
1.0
1.0
1.0
1.0
1.0
1.0
1.0
1.0
1.0
1.0
1.0
1.0
1.0
1.0
1.0
1.0
1.0
1.0
1.0
1.0
1.0
1.0
1.0
1.0
1.0
1.0
1.0
1.0
1.0
1.0
1.0
1.0
1.0
1.0
1.0
1.0
1.0
1.0
1.0
1.0
1.0
1.0
1.0
1.0
1.0
