# Supplementary material for: Systematic identification of cancer driving signaling pathways based on mutual exclusivity of genomic alterations
Source: Genome Biol. 2015 Feb 26;16(1):45. doi: 10.1186/s13059-015-0612-6 (PMC4381444; doi:10.1186/s13059-015-0612-6)
Supplement: Additional file 2 — Datasets and result details. Zip archive with the datasets used in the study, the signaling network, result gene groups, significances, oncoprints, and other output result files. It also contains the simulated datasets and related networks. [file 13059_2015_612_MOESM2_ESM.zip › data-tcga/OV/randscores/randfile-1409074051347-823.txt]

0.0744
0.0744
0.0744
0.0744
0.0772
0.12601626016260162
0.12601626016260162
0.1467772814294831
0.1467772814294831
0.21187800963081863
0.23970588235294119
0.24070584204214493
0.24184339314845024
0.24184339314845024
0.2632
0.27438957626190735
0.30364546104360257
0.30364546104360257
0.3146341463414634
0.3146341463414634
0.3157894736842105
0.3171
0.3171
0.3229100191448628
0.3229100191448628
0.3402985074626866
0.3402985074626866
0.3449
0.3627107327658154
0.4112418928657218
0.4166666666666667
0.4166666666666667
0.4214
0.4250159540523293
0.4250159540523293
0.4402430790006752
0.4402430790006752
0.44271570014144274
0.463
0.463
0.4647668393782383
0.4647668393782383
0.47127937336814624
0.47400379506641366
0.4788918205804749
0.4880597014925373
0.5041766109785203
0.5041766109785203
0.5080721747388414
0.5080721747388414
0.5153933865450399
0.5217
0.5387
0.5387
0.5387057921821964
0.5404386566141193
0.5480182926829268
0.5503875968992248
0.5503875968992248
0.5538510706295942
0.5538510706295942
0.5593667546174143
0.5627198124267292
0.5627198124267292
0.5652173913043478
0.5783582089552238
0.5783582089552238
0.5823429541595926
0.5823429541595926
0.5899
0.591044776119403
0.592741935483871
0.5975912150194829
0.6
0.6092981671881985
0.625
0.625
0.625
0.6253731343283582
0.6363636363636364
0.6388059701492538
0.6453
0.65
0.6628571428571428
0.6666666666666666
0.6677
0.6694510739856802
0.6842105263157895
0.6842105263157895
0.6842105263157895
0.685971685971686
0.6864
0.6997389033942559
0.7050754458161865
0.7160539215686275
0.7182598039215686
0.72
0.7307692307692307
0.7333333333333333
0.7380952380952381
0.7577577577577578
0.7632183908045977
0.7632183908045977
0.7640393267788702
0.766737138830162
0.766737138830162
0.7692307692307693
0.7724510465901417
0.7734447539461468
0.7750342935528121
0.7857142857142857
0.7857142857142857
0.7878787878787878
0.7890068980619731
0.7895
0.7895
0.7899761336515513
0.7914
0.7923875432525952
0.800558204442377
0.8074017299901456
0.8074017299901456
0.8074017299901456
0.8096564531104921
0.8156606851549756
0.8156606851549756
0.8176020408163265
0.8176020408163265
0.8181818181818182
0.8181818181818182
0.8245614035087719
0.8246249353336782
0.8288934426229508
0.8333333333333334
0.8354430379746836
0.8354430379746836
0.8366988586479368
0.8423265592151367
0.8434148434148434
0.8471223021582733
0.85
0.8557142857142858
0.8557142857142858
0.8620689655172413
0.8622
0.8622
0.8666666666666667
0.8734177215189873
0.875
0.875222816399287
0.8823529411764706
0.8823529411764706
0.8823529411764706
0.8837
0.8846153846153846
0.8924205378973105
0.894484412470024
0.8947368421052632
0.8972
0.9015
0.9024741772760029
0.9024741772760029
0.9052757793764988
0.9056603773584906
0.9056603773584906
0.9069767441860465
0.9091695501730104
0.9094362745098039
0.9100811618966254
0.9166666666666666
0.9166666666666666
0.9166666666666666
0.9176470588235294
0.918536416983086
0.9201485608170845
0.9206049149338374
0.9206049149338374
0.922898011396674
0.922898011396674
0.9239222316145393
0.9248011569052784
0.9259067357512953
0.9259259259259259
0.9259259259259259
0.9321078431372549
0.9321078431372549
0.9330289193302892
0.9333333333333333
0.9333333333333333
0.9333333333333333
0.9354787571337984
0.9377162629757786
0.9411764705882353
0.9444444444444444
0.9463943841735801
0.9471264367816092
0.9471264367816092
0.9477682811016145
0.9498806682577565
0.95
0.9512195121951219
0.9515
0.9523809523809523
0.9523809523809523
0.954938900203666
0.9583333333333334
0.9693961952026469
0.9694915254237289
0.975609756097561
0.975975975975976
0.9786103542234332
0.9796
0.9804141018466704
0.9805791371089662
0.9815303430079155
0.9815303430079155
0.9832985386221295
0.9884
0.9904122722914669
0.994
0.9943599384720561
0.9955
0.9963949296429817
0.9967159277504105
0.996996996996997
0.9970149253731343
0.9975
0.9983237101881169
0.9986945169712794
0.9987129987129987
0.9987129987129987
0.9998137455764574
1.0
1.0
1.0
1.0
1.0
1.0
1.0
1.0
1.0
1.0
1.0
1.0
1.0
1.0
1.0
1.0
1.0
1.0
1.0
1.0
1.0
1.0
1.0
1.0
1.0
1.0
1.0
1.0
1.0
1.0
1.0
1.0
1.0
1.0
1.0
1.0
1.0
1.0
1.0
1.0
1.0
1.0
1.0
1.0
1.0
1.0
1.0
1.0
1.0
1.0
1.0
1.0
1.0
1.0
1.0
1.0
1.0
1.0
1.0
1.0
1.0
1.0
1.0
1.0
1.0
1.0
1.0
1.0
1.0
1.0
1.0
1.0
1.0
1.0
1.0
1.0
1.0
1.0
1.0
1.0
1.0
1.0
1.0
1.0
1.0
1.0
1.0
1.0
1.0
1.0
1.0
1.0
1.0
1.0
1.0
1.0
1.0
1.0
1.0
1.0
1.0
1.0
1.0
1.0
1.0
1.0
1.0
1.0
1.0
1.0
1.0
1.0
1.0
1.0
1.0
1.0
1.0
1.0
