# Supplementary material for: Systematic identification of cancer driving signaling pathways based on mutual exclusivity of genomic alterations
Source: Genome Biol. 2015 Feb 26;16(1):45. doi: 10.1186/s13059-015-0612-6 (PMC4381444; doi:10.1186/s13059-015-0612-6)
Supplement: Additional file 2 — Datasets and result details. Zip archive with the datasets used in the study, the signaling network, result gene groups, significances, oncoprints, and other output result files. It also contains the simulated datasets and related networks. [file 13059_2015_612_MOESM2_ESM.zip › data-tcga/OV/randscores/randfile-1409076814896-930.txt]

0.0126
0.0126
0.0126
0.07835531419705198
0.07835531419705198
0.0789
0.0789
0.0789
0.0789
0.1627
0.1627
0.1627
0.1777
0.2027
0.22107336287543083
0.23255813953488372
0.24054621848739496
0.24054621848739496
0.26557711950970375
0.2738562091503268
0.2774
0.27781230577998756
0.2943166441136671
0.2943166441136671
0.3124456048738033
0.3124456048738033
0.3179
0.3179
0.3179
0.3217185385656292
0.32376519265580556
0.3471832781034922
0.3471832781034922
0.3471832781034922
0.3506
0.3686
0.3686
0.37037037037037035
0.37037037037037035
0.37769994162288384
0.3817
0.3844
0.3896204492641363
0.4439
0.4444
0.44720734506503446
0.44911359159553516
0.45519562473706354
0.45519562473706354
0.46303763440860213
0.48525302701024525
0.4996742671009772
0.4996742671009772
0.5267011197243755
0.5352986811481769
0.55
0.55
0.5638867635807192
0.5659623072529982
0.5696445725264169
0.5726
0.5726
0.59375
0.59375
0.6027397260273972
0.6027397260273972
0.6086051353226926
0.6164383561643836
0.6194
0.6335195530726258
0.6451030927835052
0.6527698458023986
0.6536964980544747
0.66
0.6622125543816035
0.6629653821032006
0.6666666666666666
0.6666666666666666
0.6666666666666666
0.6666666666666666
0.6716162193032553
0.6826815642458101
0.6920093095422808
0.6933333333333334
0.6976744186046512
0.7118512780790085
0.7118512780790085
0.7126710291493159
0.7133655394524959
0.7142857142857143
0.7142857142857143
0.7142857142857143
0.7142857142857143
0.7142857142857143
0.7172680412371134
0.7227993439037725
0.7233460907599781
0.7267212617531089
0.7267212617531089
0.7272727272727273
0.7272727272727273
0.7391304347826086
0.7461450895167132
0.75
0.75
0.7509994288977727
0.7692307692307693
0.7692307692307693
0.7705286839145107
0.7772108843537415
0.7772108843537415
0.7777777777777778
0.7777777777777778
0.7807424593967517
0.7816196542311192
0.7829
0.7863390254060808
0.7921
0.7921
0.7954545454545454
0.7998281786941581
0.8
0.8029661016949152
0.8086001829826166
0.8098
0.8108108108108109
0.812128418549346
0.8126
0.8126
0.816482582837723
0.816482582837723
0.8202742409402547
0.8285714285714286
0.8333333333333334
0.8375
0.8394768133174791
0.8409090909090909
0.8421052631578947
0.8448231345210431
0.8480565371024735
0.8491
0.8518518518518519
0.8518518518518519
0.8571428571428571
0.8575252825698989
0.8575252825698989
0.8603962650876793
0.8646038628301143
0.8646038628301143
0.8672
0.8703030303030304
0.8703030303030304
0.8735498839907193
0.8788530465949821
0.8788530465949821
0.8874709976798144
0.8888888888888888
0.8888888888888888
0.8892331525948877
0.8908714765968451
0.8908714765968451
0.8914327917282127
0.892271662763466
0.892271662763466
0.896
0.896
0.9
0.9
0.9051
0.9058823529411765
0.9087628865979381
0.9166666666666666
0.9230769230769231
0.9230769230769231
0.9267277268942548
0.9267277268942548
0.9281164695177434
0.9285
0.9285714285714286
0.9285714285714286
0.9333333333333333
0.9333333333333333
0.9358974358974359
0.9389363099146422
0.9411764705882353
0.9411764705882353
0.9428571428571428
0.9428571428571428
0.9461358313817331
0.9461358313817331
0.9474
0.9571183533447685
0.9571183533447685
0.9575757575757575
0.959
0.9662950479647394
0.9666666666666667
0.9706093189964158
0.9717662508207485
0.9765083307461451
0.9771559109080525
0.9814814814814815
0.9870345744680851
0.9899302865995352
0.9904361132364193
0.9906315058986814
0.9914334665905197
0.9914334665905197
0.9919
0.9921
0.9932868577330235
0.9932960893854749
0.9955005624296963
0.9955005624296963
0.9956260251503554
0.99715982442551
0.9981372244644521
0.9987878787878788
0.9989672088820036
0.9990590449306046
0.9994
0.9994288977727013
0.9994828032066201
0.9999
1.0
1.0
1.0
1.0
1.0
1.0
1.0
1.0
1.0
1.0
1.0
1.0
1.0
1.0
1.0
1.0
1.0
1.0
1.0
1.0
1.0
1.0
1.0
1.0
1.0
1.0
1.0
1.0
1.0
1.0
1.0
1.0
1.0
1.0
1.0
1.0
1.0
1.0
1.0
1.0
1.0
1.0
1.0
1.0
1.0
1.0
1.0
1.0
1.0
1.0
1.0
1.0
1.0
1.0
1.0
1.0
1.0
1.0
1.0
1.0
1.0
1.0
1.0
1.0
1.0
1.0
1.0
1.0
1.0
1.0
1.0
1.0
1.0
1.0
1.0
1.0
1.0
1.0
1.0
1.0
1.0
1.0
1.0
1.0
1.0
1.0
1.0
1.0
1.0
1.0
1.0
1.0
1.0
1.0
1.0
1.0
1.0
1.0
1.0
1.0
1.0
1.0
1.0
1.0
1.0
1.0
1.0
1.0
1.0
1.0
1.0
1.0
1.0
1.0
1.0
1.0
1.0
1.0
1.0
1.0
1.0
1.0
1.0
1.0
1.0
1.0
