# Supplementary material for: Systematic identification of cancer driving signaling pathways based on mutual exclusivity of genomic alterations
Source: Genome Biol. 2015 Feb 26;16(1):45. doi: 10.1186/s13059-015-0612-6 (PMC4381444; doi:10.1186/s13059-015-0612-6)
Supplement: Additional file 2 — Datasets and result details. Zip archive with the datasets used in the study, the signaling network, result gene groups, significances, oncoprints, and other output result files. It also contains the simulated datasets and related networks. [file 13059_2015_612_MOESM2_ESM.zip › data-tcga/OV/randscores/randfile-1409076901262-976.txt]

0.1522
0.1522
0.1720993845452473
0.1720993845452473
0.20833333333333334
0.20833333333333334
0.24527670958033773
0.24527670958033773
0.24649298597194388
0.24649298597194388
0.24649298597194388
0.25
0.25
0.2776154295733489
0.2776154295733489
0.2776154295733489
0.2811296534017972
0.3186777920410783
0.3186777920410783
0.32608695652173914
0.32608695652173914
0.3342884431709647
0.3359
0.3359
0.33993399339933994
0.3424283765347885
0.3424283765347885
0.3424283765347885
0.35968379446640314
0.35968379446640314
0.3947
0.42478941034897716
0.42478941034897716
0.4252386002120891
0.4252386002120891
0.4373259052924791
0.4373259052924791
0.44646464646464645
0.45471108797501303
0.4554685847260419
0.456
0.456
0.465
0.4854
0.4986225895316804
0.4986225895316804
0.5139146567717996
0.5227272727272727
0.5227272727272727
0.5227272727272727
0.525693497044111
0.5282828282828282
0.5678
0.5740740740740741
0.5812077043206664
0.5831946755407654
0.5838
0.585
0.5929
0.5965367965367966
0.6133333333333333
0.6176470588235294
0.6206896551724138
0.6206896551724138
0.6266046699686647
0.6266046699686647
0.6296296296296297
0.631578947368421
0.631578947368421
0.6426
0.6458333333333334
0.6565656565656566
0.6606060606060606
0.6666666666666666
0.6693363844393593
0.670487106017192
0.6791727672035139
0.6795698924731183
0.6814595660749507
0.6941
0.7
0.7083333333333334
0.7096774193548387
0.7096774193548387
0.7109448082319925
0.7109448082319925
0.7142857142857143
0.7142857142857143
0.7150825524319501
0.717391304347826
0.7177249959605753
0.7189873417721518
0.7189873417721518
0.7209302325581395
0.7218
0.7241379310344828
0.7428571428571429
0.7428571428571429
0.7455516014234875
0.7456021650879567
0.7498640565524741
0.7498640565524741
0.7598944591029023
0.7620253164556962
0.7688787185354691
0.7705263157894737
0.7705263157894737
0.7714285714285715
0.772683858643744
0.7889016018306636
0.799771167048055
0.8
0.8076923076923077
0.8076923076923077
0.8125
0.8125
0.8138788608102687
0.813953488372093
0.813953488372093
0.8229618909792571
0.8229618909792571
0.8336402701043585
0.8456343463579353
0.8461538461538461
0.8468201504444951
0.8468201504444951
0.8541666666666666
0.8555327868852459
0.8555327868852459
0.8571428571428571
0.8571428571428571
0.8623
0.8636363636363636
0.8643744030563515
0.8695652173913043
0.8725023786869648
0.8729828214471629
0.8729828214471629
0.8737441393168118
0.875
0.875
0.88
0.88
0.88
0.8857142857142857
0.8857142857142857
0.8857142857142857
0.8857142857142857
0.8885672937771346
0.8888888888888888
0.8888888888888888
0.8958333333333334
0.8958333333333334
0.8958333333333334
0.9038901601830663
0.9090909090909091
0.9090909090909091
0.9090909090909091
0.9090909090909091
0.9117647058823529
0.9179932465026531
0.9230769230769231
0.9230769230769231
0.9230769230769231
0.9230769230769231
0.9262013729977117
0.9302325581395349
0.9311
0.9343365253077975
0.9353585305545744
0.9428571428571428
0.9466666666666667
0.95
0.9513
0.9531662269129287
0.9583333333333334
0.9605263157894737
0.9605263157894737
0.9655172413793104
0.9655172413793104
0.9679
0.9696969696969697
0.9714285714285714
0.9717457114026236
0.9751
0.9770773638968482
0.9777777777777777
0.9777777777777777
0.9794050343249427
0.98001998001998
0.9820179820179821
0.9825496849248667
0.9835092348284961
0.9901109503135552
0.9911504424778761
0.9928825622775801
0.9946416610850636
0.9955366631243359
0.9970760233918129
0.9970760233918129
0.997920997920998
0.9982
0.9991
0.9991
0.9991341991341991
0.9992
0.9992917847025495
1.0
1.0
1.0
1.0
1.0
1.0
1.0
1.0
1.0
1.0
1.0
1.0
1.0
1.0
1.0
1.0
1.0
1.0
1.0
1.0
1.0
1.0
1.0
1.0
1.0
1.0
1.0
1.0
1.0
1.0
1.0
1.0
1.0
1.0
1.0
1.0
1.0
1.0
1.0
1.0
1.0
1.0
1.0
1.0
1.0
1.0
1.0
1.0
1.0
1.0
1.0
1.0
1.0
1.0
1.0
1.0
1.0
1.0
1.0
1.0
1.0
1.0
1.0
1.0
1.0
1.0
1.0
1.0
1.0
1.0
1.0
1.0
1.0
1.0
1.0
1.0
1.0
1.0
1.0
1.0
1.0
1.0
1.0
1.0
1.0
1.0
1.0
1.0
1.0
1.0
1.0
1.0
1.0
1.0
1.0
1.0
1.0
1.0
1.0
1.0
1.0
1.0
1.0
1.0
1.0
1.0
1.0
1.0
1.0
1.0
1.0
1.0
1.0
1.0
1.0
1.0
1.0
1.0
1.0
1.0
1.0
1.0
1.0
1.0
1.0
1.0
1.0
1.0
1.0
1.0
1.0
1.0
1.0
1.0
1.0
1.0
1.0
1.0
1.0
1.0
1.0
1.0
1.0
