# Supplementary material for: Systematic identification of cancer driving signaling pathways based on mutual exclusivity of genomic alterations
Source: Genome Biol. 2015 Feb 26;16(1):45. doi: 10.1186/s13059-015-0612-6 (PMC4381444; doi:10.1186/s13059-015-0612-6)
Supplement: Additional file 2 — Datasets and result details. Zip archive with the datasets used in the study, the signaling network, result gene groups, significances, oncoprints, and other output result files. It also contains the simulated datasets and related networks. [file 13059_2015_612_MOESM2_ESM.zip › data-tcga/OV/randscores/randfile-1409076953115-257.txt]

0.06993222427603205
0.06993222427603205
0.0853
0.1086
0.1225
0.1372
0.19983631155367618
0.22727272727272727
0.22727272727272727
0.2416
0.2416
0.25030691583685716
0.2686
0.2765911072362685
0.2828096118299446
0.2828096118299446
0.3092
0.3292244478685157
0.3292244478685157
0.33259773013871374
0.3391
0.3391
0.3391
0.343
0.3435
0.35316042863798724
0.36
0.3730684326710817
0.3748627881448957
0.3783
0.394
0.39759036144578314
0.39759036144578314
0.4
0.41226053639846744
0.41226053639846744
0.4166666666666667
0.4166666666666667
0.4166666666666667
0.4217
0.4218
0.4218
0.4232111692844677
0.4232111692844677
0.4355889724310777
0.4470198675496689
0.4552
0.4552
0.4648
0.4648
0.4657
0.46764346764346765
0.46764346764346765
0.4691928527418361
0.475
0.475
0.475
0.4795
0.4972
0.4972
0.4993232573877735
0.4993232573877735
0.5147
0.5161290322580645
0.5161290322580645
0.5168
0.5252084160381104
0.5252084160381104
0.5252084160381104
0.539
0.5534
0.554
0.5567857142857143
0.5614266842800528
0.5614266842800528
0.5683760683760684
0.5704371963913949
0.574468085106383
0.574468085106383
0.5765039232781168
0.5795918367346938
0.5795918367346938
0.607035175879397
0.6116412213740458
0.6176470588235294
0.6176470588235294
0.6348
0.6355514479359211
0.639
0.6442
0.6451612903225806
0.6467
0.6581902245706737
0.6643
0.6666666666666666
0.6666666666666666
0.6679453368496764
0.6679453368496764
0.6679453368496764
0.6794507575757576
0.6875
0.6875
0.692
0.6931556433037184
0.6931556433037184
0.6947011706715958
0.7
0.7065884599645341
0.7111111111111111
0.7130281690140845
0.7167919799498746
0.7247
0.7272727272727273
0.7272727272727273
0.7352941176470589
0.7531380753138075
0.7553191489361702
0.7557142857142857
0.756922657209112
0.7578231292517007
0.7612323491655969
0.7612323491655969
0.768414481897628
0.7692307692307693
0.7723833543505675
0.7771580345285525
0.782608695652174
0.782608695652174
0.782608695652174
0.7836
0.7836
0.8
0.8
0.8032
0.8058
0.8076923076923077
0.8076923076923077
0.8148148148148148
0.8186619718309859
0.8186619718309859
0.82
0.8235294117647058
0.8242
0.8274
0.8274563505648751
0.8274563505648751
0.8277986990756591
0.8277986990756591
0.830173236939026
0.8325
0.8333333333333334
0.8333333333333334
0.8338815789473685
0.8435374149659864
0.8492753623188406
0.8495833333333334
0.8518
0.8527901403628895
0.8717948717948718
0.875
0.8764044943820225
0.879143363797572
0.8912507701786815
0.8928571428571429
0.896551724137931
0.8993
0.901294498381877
0.9014636696288552
0.9014636696288552
0.909
0.9090909090909091
0.9090909090909091
0.9090909090909091
0.9141
0.9166666666666666
0.9171240395170143
0.9186
0.9202334630350194
0.9218241042345277
0.9230769230769231
0.9444444444444444
0.9444444444444444
0.9444444444444444
0.9444444444444444
0.9444444444444444
0.9483375959079284
0.9483375959079284
0.9505523408732246
0.9565217391304348
0.9585430855789162
0.9593650793650793
0.9656488549618321
0.9688888888888889
0.972
0.9723849372384937
0.9724137931034482
0.9757
0.9760900140646976
0.9782608695652174
0.9795918367346939
0.9809757594354096
0.9809757594354096
0.9823
0.9827754306142347
0.9855
0.9865
0.9865
0.9880534082923401
0.9884
0.9903
0.9923214285714286
0.9925
0.9931573802541545
0.9948
0.9975579975579976
0.9975579975579976
0.9975742874469375
0.9976162097735399
0.9976851851851852
0.9979538944209522
0.9991
0.9992
0.9993060374739764
0.9994642857142857
0.9996
1.0
1.0
1.0
1.0
1.0
1.0
1.0
1.0
1.0
1.0
1.0
1.0
1.0
1.0
1.0
1.0
1.0
1.0
1.0
1.0
1.0
1.0
1.0
1.0
1.0
1.0
1.0
1.0
1.0
1.0
1.0
1.0
1.0
1.0
1.0
1.0
1.0
1.0
1.0
1.0
1.0
1.0
1.0
1.0
1.0
1.0
1.0
1.0
1.0
1.0
1.0
1.0
1.0
1.0
1.0
1.0
1.0
1.0
1.0
1.0
1.0
1.0
1.0
1.0
1.0
1.0
1.0
1.0
1.0
1.0
1.0
1.0
1.0
1.0
1.0
1.0
1.0
1.0
1.0
1.0
1.0
1.0
1.0
1.0
1.0
1.0
1.0
1.0
1.0
1.0
1.0
1.0
1.0
1.0
1.0
1.0
1.0
1.0
1.0
1.0
1.0
1.0
1.0
1.0
1.0
1.0
1.0
1.0
1.0
1.0
1.0
1.0
1.0
1.0
1.0
1.0
1.0
1.0
1.0
1.0
1.0
1.0
1.0
1.0
1.0
