# Supplementary material for: Systematic identification of cancer driving signaling pathways based on mutual exclusivity of genomic alterations
Source: Genome Biol. 2015 Feb 26;16(1):45. doi: 10.1186/s13059-015-0612-6 (PMC4381444; doi:10.1186/s13059-015-0612-6)
Supplement: Additional file 2 — Datasets and result details. Zip archive with the datasets used in the study, the signaling network, result gene groups, significances, oncoprints, and other output result files. It also contains the simulated datasets and related networks. [file 13059_2015_612_MOESM2_ESM.zip › data-tcga/OV/randscores/randfile-1409077118461-654.txt]

0.06928922664282522
0.06928922664282522
0.1184885290148448
0.1184885290148448
0.1445
0.16533180778032036
0.16533180778032036
0.16533180778032036
0.1675603217158177
0.1675603217158177
0.1675603217158177
0.1675603217158177
0.1986111111111111
0.24457364341085272
0.24457364341085272
0.24457364341085272
0.2460243217960711
0.2460243217960711
0.2481845365228535
0.2481845365228535
0.3053968253968254
0.3053968253968254
0.30719557195571956
0.30719557195571956
0.30813328556073094
0.30813328556073094
0.3103448275862069
0.31327543424317617
0.32558139534883723
0.34870848708487084
0.3793574846206425
0.3793574846206425
0.3885656095432063
0.3885656095432063
0.3885656095432063
0.40362537764350453
0.405086285195277
0.405086285195277
0.41347187388032963
0.4198
0.42011834319526625
0.44794050343249425
0.4651
0.4651274651274651
0.475089547378704
0.475089547378704
0.47619047619047616
0.47619047619047616
0.47619047619047616
0.47861389009714367
0.47861389009714367
0.48936170212765956
0.5
0.500620347394541
0.5031948881789138
0.5046375165625592
0.5280665280665281
0.53125
0.53125
0.5402811107302022
0.5555555555555556
0.5555555555555556
0.5658258997231621
0.5658258997231621
0.5658258997231621
0.5675675675675675
0.5781
0.5862068965517241
0.5903723887375113
0.598823051948052
0.598823051948052
0.6
0.6
0.6
0.6033679684700824
0.6136363636363636
0.6136363636363636
0.6144578313253012
0.6144578313253012
0.618
0.6190095846645367
0.62
0.6258561643835616
0.6258561643835616
0.6367694805194806
0.6371220020855057
0.64
0.6438709677419355
0.6438709677419355
0.6469622331691297
0.6470588235294118
0.6470588235294118
0.6478
0.6515880654475458
0.6515880654475458
0.6577719155844156
0.6601876675603218
0.6655608214849921
0.6662109820004557
0.6666666666666666
0.6666666666666666
0.6701837985023825
0.6712328767123288
0.6923076923076923
0.6923076923076923
0.7032258064516129
0.7043556085918854
0.7142857142857143
0.7147930194805194
0.716789667896679
0.716789667896679
0.7214353163361662
0.7214353163361662
0.7216923701298701
0.7219967532467533
0.7246163891609533
0.7322503008423586
0.7322503008423586
0.7368421052631579
0.7368421052631579
0.7410501193317423
0.7435897435897436
0.7435897435897436
0.7538029487479523
0.7553562531141006
0.7736156351791531
0.7736156351791531
0.7751452838623156
0.7778580024067389
0.7778580024067389
0.7907819782496116
0.7921011058451817
0.7929013350700098
0.7929013350700098
0.7999544315333789
0.8004115226337448
0.8033498759305211
0.8052190121155638
0.8052190121155638
0.8093675417661098
0.811704834605598
0.819493006993007
0.82
0.82
0.825062034739454
0.8320876930742401
0.8327526132404182
0.8333333333333334
0.84
0.8411338167435728
0.8421052631578947
0.851063829787234
0.851063829787234
0.8576137112722478
0.8576137112722478
0.8625538670900431
0.8652482269503546
0.869825487012987
0.875
0.875
0.8755287009063444
0.8794582392776523
0.8808
0.8823529411764706
0.8823529411764706
0.8823529411764706
0.8827
0.8856
0.8879781420765027
0.8879781420765027
0.8888888888888888
0.8923
0.8933333333333333
0.8947368421052632
0.8971518987341772
0.8974358974358975
0.9029021855965603
0.9054054054054054
0.9054054054054054
0.9090909090909091
0.9090909090909091
0.9090909090909091
0.9102272727272728
0.9129642287537024
0.9129642287537024
0.9144683441558441
0.9245283018867925
0.9250793650793651
0.9254901960784314
0.9299674267100977
0.9299674267100977
0.9310344827586207
0.9314439946018893
0.9375
0.9375
0.9398395721925134
0.9424387414818037
0.9442441720740207
0.9444444444444444
0.9454
0.9478260869565217
0.9478260869565217
0.9478260869565217
0.9484304932735426
0.9484304932735426
0.9534883720930233
0.9545454545454546
0.956392467789891
0.9674185463659147
0.9697601668404588
0.9767600820232399
0.9783609576427256
0.9814986123959297
0.9824046920821115
0.9826302729528535
0.9924005364327224
0.9932735426008968
0.9939
0.9954116059379218
0.9954116059379218
0.9957
0.9957
0.9958988380041012
0.9966367713004485
0.9967753493371552
0.9979116945107399
0.9979494190020506
0.9982638888888888
0.9984202211690363
0.9986020503261882
0.998681608437706
0.9989165763813651
0.9991512836834288
0.9994708994708995
0.9995529727313366
0.9997721576668945
1.0
1.0
1.0
1.0
1.0
1.0
1.0
1.0
1.0
1.0
1.0
1.0
1.0
1.0
1.0
1.0
1.0
1.0
1.0
1.0
1.0
1.0
1.0
1.0
1.0
1.0
1.0
1.0
1.0
1.0
1.0
1.0
1.0
1.0
1.0
1.0
1.0
1.0
1.0
1.0
1.0
1.0
1.0
1.0
1.0
1.0
1.0
1.0
1.0
1.0
1.0
1.0
1.0
1.0
1.0
1.0
1.0
1.0
1.0
1.0
1.0
1.0
1.0
1.0
1.0
1.0
1.0
1.0
1.0
1.0
1.0
1.0
1.0
1.0
1.0
1.0
1.0
1.0
1.0
1.0
1.0
1.0
1.0
1.0
1.0
1.0
1.0
1.0
1.0
1.0
1.0
1.0
1.0
1.0
1.0
1.0
1.0
1.0
1.0
1.0
1.0
1.0
1.0
1.0
1.0
1.0
1.0
1.0
1.0
1.0
1.0
1.0
1.0
1.0
