# Supplementary material for: Systematic identification of cancer driving signaling pathways based on mutual exclusivity of genomic alterations
Source: Genome Biol. 2015 Feb 26;16(1):45. doi: 10.1186/s13059-015-0612-6 (PMC4381444; doi:10.1186/s13059-015-0612-6)
Supplement: Additional file 2 — Datasets and result details. Zip archive with the datasets used in the study, the signaling network, result gene groups, significances, oncoprints, and other output result files. It also contains the simulated datasets and related networks. [file 13059_2015_612_MOESM2_ESM.zip › data-tcga/OV/randscores/randfile-1409077235472-333.txt]

0.05
0.05
0.05
0.0525
0.0525
0.0598
0.1669449081803005
0.1669449081803005
0.1958
0.20868347338935575
0.20868347338935575
0.2162004662004662
0.2162004662004662
0.2718531468531469
0.28562558211735484
0.28562558211735484
0.28562558211735484
0.3046
0.3046
0.3175859510264655
0.3175859510264655
0.3264033264033264
0.35714285714285715
0.35714285714285715
0.391304347826087
0.391304347826087
0.3913491246138002
0.3986206896551724
0.4058
0.4142857142857143
0.4142857142857143
0.4276041666666667
0.4276041666666667
0.43478260869565216
0.440699935191186
0.44285714285714284
0.44590643274853803
0.44590643274853803
0.44590643274853803
0.4513888888888889
0.4557463672391017
0.4589769996567113
0.4589769996567113
0.4642857142857143
0.46875
0.46875
0.47619047619047616
0.48290155440414506
0.48290155440414506
0.4881565396498455
0.4943820224719101
0.5043020418646462
0.508459076360311
0.508459076360311
0.5155993431855501
0.5159474671669794
0.5205727452271232
0.5256994144437215
0.5294721972518299
0.5481635481635482
0.5517241379310345
0.5581395348837209
0.5591397849462365
0.5612576797976148
0.5629
0.5648
0.5694849368318756
0.5714285714285714
0.5756097560975609
0.5850491936301856
0.5850491936301856
0.5850491936301856
0.5850491936301856
0.5921493052033675
0.5921493052033675
0.6046082949308755
0.6151782292065926
0.6153846153846154
0.6153846153846154
0.6177033492822966
0.6181818181818182
0.6221628838451269
0.6221628838451269
0.625
0.625
0.6256410256410256
0.6268
0.6344435418359058
0.6363636363636364
0.6364744110479286
0.6388888888888888
0.6403326403326404
0.6423
0.6453128864704427
0.6481670061099797
0.6624649859943977
0.6624649859943977
0.6626506024096386
0.6626506024096386
0.6654467825556573
0.6702737110120942
0.6887
0.6887
0.6994
0.7058823529411765
0.7069
0.7171
0.7209302325581395
0.7222222222222222
0.7222222222222222
0.7222222222222222
0.7222222222222222
0.726957726957727
0.727
0.727865796831314
0.7314
0.7357768052516411
0.7394957983193278
0.7462
0.7462
0.75
0.7526401299756296
0.7533095723014257
0.7678780773739742
0.7777777777777778
0.7798397300716997
0.7804878048780488
0.7804878048780488
0.7824691775038001
0.7824691775038001
0.7878787878787878
0.7878787878787878
0.813655761024182
0.8181818181818182
0.8181818181818182
0.8181818181818182
0.8181818181818182
0.8214285714285714
0.8228438228438228
0.8228438228438228
0.8235294117647058
0.8235294117647058
0.8253189401373896
0.825944170771757
0.8333333333333334
0.8333333333333334
0.8374558303886925
0.8374558303886925
0.8397
0.8432908912830558
0.8461538461538461
0.8461538461538461
0.8484946584655229
0.8494306199915648
0.8571428571428571
0.8571428571428571
0.8736111111111111
0.875
0.8770334928229665
0.8775510204081632
0.8841463414634146
0.8918918918918919
0.8918918918918919
0.8958333333333334
0.8974358974358975
0.9
0.9
0.9065420560747663
0.9067873303167421
0.9067873303167421
0.9069767441860465
0.9090909090909091
0.9090909090909091
0.9090909090909091
0.9090909090909091
0.9113325451781794
0.9166666666666666
0.9240622140896615
0.9285714285714286
0.9297520661157025
0.9332970817473264
0.9333333333333333
0.9333333333333333
0.9338677354709419
0.935672514619883
0.9375
0.9411764705882353
0.9411764705882353
0.9451052150045746
0.9454545454545454
0.9454545454545454
0.9465776293823038
0.9465776293823038
0.9473684210526315
0.9473684210526315
0.9512195121951219
0.9537815126050421
0.9549
0.9549248747913188
0.9559032716927454
0.9584131851284017
0.9642857142857143
0.9668069191210846
0.9679780420860018
0.9683860232945092
0.9699101211410708
0.9699101211410708
0.9699101211410708
0.9705882352941176
0.9745
0.9751
0.9755760368663594
0.9761904761904762
0.9767561320148966
0.9878557186876926
0.9899
0.9901960784313726
0.9916553133514986
0.9916553133514986
0.9929328621908127
0.9936
0.9941383352872216
0.9967177242888403
0.9969816819317235
0.9975602317779811
0.9985569985569985
0.9989
0.9989
0.99945295404814
0.9996
0.9998
1.0
1.0
1.0
1.0
1.0
1.0
1.0
1.0
1.0
1.0
1.0
1.0
1.0
1.0
1.0
1.0
1.0
1.0
1.0
1.0
1.0
1.0
1.0
1.0
1.0
1.0
1.0
1.0
1.0
1.0
1.0
1.0
1.0
1.0
1.0
1.0
1.0
1.0
1.0
1.0
1.0
1.0
1.0
1.0
1.0
1.0
1.0
1.0
1.0
1.0
1.0
1.0
1.0
1.0
1.0
1.0
1.0
1.0
1.0
1.0
1.0
1.0
1.0
1.0
1.0
1.0
1.0
1.0
1.0
1.0
1.0
1.0
1.0
1.0
1.0
1.0
1.0
1.0
1.0
1.0
1.0
1.0
1.0
1.0
1.0
1.0
1.0
1.0
1.0
1.0
1.0
1.0
1.0
1.0
1.0
1.0
1.0
1.0
1.0
1.0
1.0
1.0
1.0
1.0
1.0
1.0
1.0
1.0
1.0
1.0
1.0
1.0
1.0
1.0
1.0
1.0
1.0
1.0
1.0
