# Supplementary material for: Systematic identification of cancer driving signaling pathways based on mutual exclusivity of genomic alterations
Source: Genome Biol. 2015 Feb 26;16(1):45. doi: 10.1186/s13059-015-0612-6 (PMC4381444; doi:10.1186/s13059-015-0612-6)
Supplement: Additional file 2 — Datasets and result details. Zip archive with the datasets used in the study, the signaling network, result gene groups, significances, oncoprints, and other output result files. It also contains the simulated datasets and related networks. [file 13059_2015_612_MOESM2_ESM.zip › data-tcga/OV/randscores/randfile-1409077238070-92.txt]

0.0866
0.0866
0.09642318465847878
0.09642318465847878
0.0967
0.0967
0.1420711338180389
0.1489
0.1489
0.2213
0.231
0.23784921546115576
0.2392205638474295
0.2637604579480405
0.2637604579480405
0.2637604579480405
0.2775
0.2787794729542302
0.2792
0.2995
0.2995
0.3048991354466859
0.3048991354466859
0.3153463451970915
0.32456140350877194
0.3258246178600161
0.3258246178600161
0.3366
0.354521625163827
0.356140350877193
0.356140350877193
0.36114221724524076
0.3635578583765112
0.3693
0.3740511915269197
0.3744725738396624
0.3744725738396624
0.3744725738396624
0.38461538461538464
0.3865546218487395
0.3905635648754915
0.3905635648754915
0.3905635648754915
0.3951
0.3951
0.4051796157059315
0.4114339268978444
0.4208
0.4307
0.4315
0.4325
0.4325
0.43269908386187456
0.4408241494968855
0.4565826330532213
0.46048109965635736
0.46048109965635736
0.46211251435132034
0.4624098867147271
0.4636887608069164
0.47029702970297027
0.4762
0.4841178721775737
0.4841178721775737
0.4969249692496925
0.49731663685152055
0.49731663685152055
0.5016465422612514
0.5016465422612514
0.5029
0.5070028011204482
0.5102
0.5105243015690777
0.5116279069767442
0.5134
0.5198
0.5249
0.5255474452554745
0.5255474452554745
0.536
0.5461187214611872
0.5461187214611872
0.548469387755102
0.5491520750034469
0.5510204081632653
0.5531955606582473
0.5533333333333333
0.5537990821009688
0.5555555555555556
0.5555555555555556
0.5602027883396705
0.5736875395319418
0.5749525616698292
0.5763130066972154
0.5833333333333334
0.5857142857142857
0.5882352941176471
0.5894736842105263
0.5897435897435898
0.5945945945945946
0.6007905138339921
0.6122448979591837
0.6295819935691318
0.6295819935691318
0.631578947368421
0.632446134347275
0.6340996168582376
0.636284289276808
0.640581330352152
0.6423597678916828
0.6423597678916828
0.648854961832061
0.6539528432732317
0.6539528432732317
0.6591639871382636
0.6597646033129904
0.673
0.673469387755102
0.673469387755102
0.6755725190839694
0.6819407008086253
0.6897
0.693089430894309
0.693089430894309
0.6977795244645313
0.7036553524804178
0.7037037037037037
0.7060270602706027
0.7076
0.7106246663107314
0.7133520074696545
0.7149791955617198
0.7149791955617198
0.7159212880143113
0.7222222222222222
0.7232375979112271
0.732
0.732
0.7391304347826086
0.7441860465116279
0.7538262556585471
0.7538262556585471
0.7658854795844406
0.7658854795844406
0.7692307692307693
0.7692307692307693
0.7714285714285715
0.7725650178480367
0.7837837837837838
0.7849
0.788191190253046
0.7944
0.8095238095238095
0.8095238095238095
0.8095238095238095
0.8095238095238095
0.8105046343975283
0.8180076628352491
0.8200744519509169
0.8200744519509169
0.8219
0.8279755070799847
0.8279755070799847
0.8296976655185611
0.8322
0.8384879725085911
0.8461538461538461
0.8461538461538461
0.8461538461538461
0.8479
0.8536585365853658
0.8547945205479452
0.8571428571428571
0.8580765639589168
0.8655
0.866600790513834
0.8733
0.8823529411764706
0.8823529411764706
0.8823529411764706
0.8823529411764706
0.8823529411764706
0.8837209302325582
0.8837209302325582
0.8837209302325582
0.8837209302325582
0.8862669245647969
0.8866666666666667
0.8940809968847352
0.8940809968847352
0.8947368421052632
0.8982259570494865
0.9013761467889908
0.9013761467889908
0.9014
0.9047619047619048
0.9077753779697624
0.9081
0.9155798378568911
0.9207920792079208
0.9230769230769231
0.9230769230769231
0.9252336448598131
0.9252336448598131
0.9254494183997181
0.9264005858659832
0.9282888229475766
0.9283121597096189
0.9285714285714286
0.9333333333333333
0.9333333333333333
0.9354466858789625
0.9354466858789625
0.9387755102040817
0.9387755102040817
0.9394812680115274
0.9414686825053996
0.9444444444444444
0.9444444444444444
0.9459459459459459
0.9487531172069825
0.9581749049429658
0.96
0.96
0.9619771863117871
0.9646558596864204
0.9688588007736944
0.9696969696969697
0.9705882352941176
0.9708454810495627
0.9735
0.9752832131822863
0.9753316749585407
0.9753316749585407
0.9753316749585407
0.975792507204611
0.9774610540271793
0.9804
0.9815059445178336
0.9887
0.9889748549323018
0.9901748870112006
0.9924
0.9931192660550459
0.9933333333333333
0.9956268221574344
0.9968112244897959
0.9970169042094796
0.9974351237175618
0.997624703087886
0.9977983267283135
0.9979
0.9985422740524781
0.9992
0.9997
0.9999
1.0
1.0
1.0
1.0
1.0
1.0
1.0
1.0
1.0
1.0
1.0
1.0
1.0
1.0
1.0
1.0
1.0
1.0
1.0
1.0
1.0
1.0
1.0
1.0
1.0
1.0
1.0
1.0
1.0
1.0
1.0
1.0
1.0
1.0
1.0
1.0
1.0
1.0
1.0
1.0
1.0
1.0
1.0
1.0
1.0
1.0
1.0
1.0
1.0
1.0
1.0
1.0
1.0
1.0
1.0
1.0
1.0
1.0
1.0
1.0
1.0
1.0
1.0
1.0
1.0
1.0
1.0
1.0
1.0
1.0
1.0
1.0
1.0
1.0
1.0
1.0
1.0
1.0
1.0
1.0
1.0
1.0
1.0
1.0
1.0
1.0
1.0
1.0
1.0
1.0
1.0
1.0
1.0
