# Supplementary material for: Systematic identification of cancer driving signaling pathways based on mutual exclusivity of genomic alterations
Source: Genome Biol. 2015 Feb 26;16(1):45. doi: 10.1186/s13059-015-0612-6 (PMC4381444; doi:10.1186/s13059-015-0612-6)
Supplement: Additional file 2 — Datasets and result details. Zip archive with the datasets used in the study, the signaling network, result gene groups, significances, oncoprints, and other output result files. It also contains the simulated datasets and related networks. [file 13059_2015_612_MOESM2_ESM.zip › data-tcga/OV/randscores/randfile-1409077243143-421.txt]

0.06063801740047456
0.06063801740047456
0.06063801740047456
0.0989
0.0989
0.12093604858878171
0.12093604858878171
0.12093604858878171
0.1563
0.1563
0.2093249150072851
0.21739130434782608
0.2397
0.2397
0.24749884562105587
0.27613412228796846
0.2913006517427033
0.2916666666666667
0.2916666666666667
0.31655422937208094
0.31655422937208094
0.3309
0.34267446605903956
0.38686868686868686
0.38686868686868686
0.38686868686868686
0.4077
0.41159250585480095
0.4374708715240019
0.4386511759705299
0.4474789915966387
0.4474789915966387
0.4757990867579909
0.4812646370023419
0.4896214896214896
0.4896214896214896
0.4916
0.4916
0.49562450278440734
0.5031512605042017
0.5050071530758226
0.5113464447806354
0.5119617224880383
0.5119617224880383
0.5122950819672131
0.512762520193861
0.5136157337367625
0.5365853658536586
0.5365853658536586
0.5425912670007158
0.5483936148716912
0.55
0.555168986083499
0.5613608748481167
0.5613608748481167
0.5613608748481167
0.5758
0.5765543686661189
0.5780318091451292
0.5831
0.5840175783508731
0.5866885784716516
0.612056592167316
0.6207
0.6207
0.6232576662684189
0.6308724832214765
0.6308724832214765
0.6362
0.6398583712696004
0.6523489932885906
0.6551724137931034
0.6551724137931034
0.6574
0.6607553366174056
0.6645251957438265
0.6646795827123696
0.6664918720503409
0.6666666666666666
0.6683673469387755
0.6683673469387755
0.677007299270073
0.6946893582120156
0.6956521739130435
0.6962870902594376
0.7007
0.7142857142857143
0.7142857142857143
0.7142857142857143
0.714808831448573
0.7163671685284119
0.7305151915455746
0.7305151915455746
0.731519090170593
0.731519090170593
0.734975369458128
0.734975369458128
0.7391304347826086
0.7391304347826086
0.7391304347826086
0.7453066332916145
0.7523287671232877
0.7523287671232877
0.7582007952286283
0.7611829025844931
0.7619047619047619
0.7625
0.7666666666666667
0.7692307692307693
0.7692307692307693
0.7692307692307693
0.7692307692307693
0.7734192037470726
0.7750666393274555
0.7936305732484077
0.7948717948717948
0.7948717948717948
0.8174
0.8186046511627907
0.8222222222222222
0.8235294117647058
0.8235294117647058
0.834741550695825
0.8383414108777598
0.8419983753046304
0.8538125303545411
0.8571428571428571
0.8571428571428571
0.8636363636363636
0.8636363636363636
0.8636363636363636
0.8657577346617724
0.8697520661157024
0.8697520661157024
0.8711409395973154
0.8717
0.8717948717948718
0.8736842105263158
0.8773522249280495
0.88
0.88
0.8817271589486858
0.8823529411764706
0.8834154351395731
0.8834154351395731
0.8835443037974684
0.8849315068493151
0.8888888888888888
0.8888888888888888
0.8907148726376335
0.8985507246376812
0.8996350364963503
0.9009227780475959
0.9024293110314616
0.9059180576631259
0.9090909090909091
0.9090909090909091
0.9090909090909091
0.9090909090909091
0.9090909090909091
0.9166666666666666
0.9194630872483222
0.9232
0.9285714285714286
0.9285714285714286
0.9299610894941635
0.9299610894941635
0.9347826086956522
0.9347826086956522
0.9354838709677419
0.9354838709677419
0.9361702127659575
0.9473684210526315
0.9473684210526315
0.953307392996109
0.9545454545454546
0.9610793980280228
0.9613869188337274
0.9629629629629629
0.9629629629629629
0.9630888780961632
0.9631
0.9631
0.9650986342943855
0.9655612244897959
0.9708
0.9708
0.9711846318036286
0.9711846318036286
0.9714285714285714
0.9723
0.9766401590457257
0.9766401590457257
0.9789
0.9789
0.9798449612403101
0.9798449612403101
0.9805389221556886
0.9805389221556886
0.9815346002151308
0.9867168474651318
0.9874923108468321
0.9888295288975231
0.9888295288975231
0.9888341543513958
0.9893679858239811
0.9898
0.9916247906197655
0.9919191919191919
0.9947813121272365
0.9947959463160778
0.9951
0.9951768488745981
0.9959
0.9965314834578441
0.9968
0.9969871268145714
0.9971337579617834
0.9977
0.9989281886387996
0.9990477486056318
0.9991474850809889
0.9995143273433705
1.0
1.0
1.0
1.0
1.0
1.0
1.0
1.0
1.0
1.0
1.0
1.0
1.0
1.0
1.0
1.0
1.0
1.0
1.0
1.0
1.0
1.0
1.0
1.0
1.0
1.0
1.0
1.0
1.0
1.0
1.0
1.0
1.0
1.0
1.0
1.0
1.0
1.0
1.0
1.0
1.0
1.0
1.0
1.0
1.0
1.0
1.0
1.0
1.0
1.0
1.0
1.0
1.0
1.0
1.0
1.0
1.0
1.0
1.0
1.0
1.0
1.0
1.0
1.0
1.0
1.0
1.0
1.0
1.0
1.0
1.0
1.0
1.0
1.0
1.0
1.0
1.0
1.0
1.0
1.0
1.0
1.0
1.0
1.0
1.0
1.0
1.0
1.0
1.0
1.0
1.0
1.0
1.0
1.0
1.0
1.0
1.0
1.0
1.0
1.0
1.0
1.0
1.0
1.0
1.0
1.0
1.0
1.0
1.0
1.0
1.0
1.0
1.0
1.0
1.0
1.0
1.0
1.0
1.0
1.0
1.0
1.0
1.0
1.0
1.0
1.0
1.0
