# Supplementary material for: Systematic identification of cancer driving signaling pathways based on mutual exclusivity of genomic alterations
Source: Genome Biol. 2015 Feb 26;16(1):45. doi: 10.1186/s13059-015-0612-6 (PMC4381444; doi:10.1186/s13059-015-0612-6)
Supplement: Additional file 2 — Datasets and result details. Zip archive with the datasets used in the study, the signaling network, result gene groups, significances, oncoprints, and other output result files. It also contains the simulated datasets and related networks. [file 13059_2015_612_MOESM2_ESM.zip › data-tcga/OV/randscores/randfile-1409077278917-212.txt]

0.07606679035250463
0.08843623481781376
0.08843623481781376
0.1148
0.1148
0.1363095238095238
0.1363095238095238
0.1501
0.16576555849534108
0.16576555849534108
0.16576555849534108
0.1763
0.1763
0.1806
0.1806
0.1842
0.2039032323643017
0.2097203728362184
0.2106
0.2127
0.2144
0.2144
0.22468949943545352
0.22468949943545352
0.2256711409395973
0.23501997336884153
0.2356
0.2356
0.2369
0.24607896160086534
0.24607896160086534
0.2517877305231464
0.2569
0.2569
0.2569
0.2631578947368421
0.2631578947368421
0.2715
0.28008499130770714
0.28008499130770714
0.2856
0.29570670525808007
0.29570670525808007
0.3012
0.3125
0.3125
0.3338
0.33528265107212474
0.33528265107212474
0.3439153439153439
0.3439153439153439
0.34641187233177473
0.34641187233177473
0.3566
0.3617021276595745
0.3644859813084112
0.3679092382495948
0.37037037037037035
0.3723849372384937
0.3887240356083086
0.43413421706710853
0.4523
0.45805175539805504
0.4581673306772908
0.4581673306772908
0.4581673306772908
0.46096654275092935
0.46096654275092935
0.47619047619047616
0.47956901809310837
0.489
0.489
0.4952
0.4952
0.4952
0.49922360248447206
0.49933110367892974
0.5010713697049612
0.5010713697049612
0.503405572755418
0.5084745762711864
0.5115
0.5232
0.5232
0.5384615384615384
0.54
0.5462885738115096
0.5462885738115096
0.5517723066177754
0.5588235294117647
0.5622849277357193
0.5652675760755509
0.5683355886332883
0.58
0.5876338851022396
0.5876338851022396
0.5876338851022396
0.5954653937947494
0.5954653937947494
0.5954653937947494
0.601010101010101
0.601010101010101
0.611764705882353
0.6235294117647059
0.6235294117647059
0.6257
0.6363636363636364
0.6363636363636364
0.6369529983792545
0.6369529983792545
0.6439
0.6447
0.6538699690402476
0.6539162112932605
0.6539162112932605
0.661
0.6636982713462546
0.6654
0.6655
0.6738768718801996
0.6767
0.6833
0.6839012925969448
0.6839012925969448
0.6865
0.6865
0.6929181929181929
0.6929181929181929
0.6956521739130435
0.7037
0.7112831858407079
0.7123
0.72
0.72
0.7217043941411452
0.7217043941411452
0.7243684992570579
0.7243684992570579
0.7261731978713111
0.7289959016393442
0.7333333333333333
0.7493353589061906
0.7493353589061906
0.75
0.7555555555555555
0.7582768248903071
0.7582768248903071
0.7582768248903071
0.76
0.7638152914458743
0.7646
0.7646
0.7649402390438247
0.7649402390438247
0.7682
0.7682
0.77117049303726
0.77117049303726
0.7714285714285715
0.7754749568221071
0.7777777777777778
0.7857142857142857
0.7857142857142857
0.7894736842105263
0.7911178020323674
0.7911178020323674
0.7945050809183289
0.7967
0.7983552631578947
0.8
0.8096385542168675
0.8114
0.8165784832451499
0.8165784832451499
0.8333333333333334
0.84
0.8421052631578947
0.8503401360544217
0.8503401360544217
0.8541666666666666
0.8571428571428571
0.86
0.8612862547288777
0.8612862547288777
0.8612862547288777
0.8626284478096268
0.8672
0.8679245283018868
0.8695
0.875
0.8763746681835419
0.8763746681835419
0.8771929824561403
0.8824984539270253
0.8869374313940724
0.8875140607424072
0.8890290037831021
0.890343984634189
0.8928571428571429
0.8947368421052632
0.8947368421052632
0.8974358974358975
0.8978
0.9023921774052732
0.9023921774052732
0.9090909090909091
0.9090909090909091
0.9090909090909091
0.9090909090909091
0.9103728027815337
0.9113386130963879
0.9130434782608695
0.9130434782608695
0.9195180722891566
0.9230769230769231
0.9259259259259259
0.9285714285714286
0.9285714285714286
0.9354838709677419
0.9354838709677419
0.9386
0.9411764705882353
0.9418
0.9420289855072463
0.9480617237485887
0.9523809523809523
0.9523809523809523
0.9544626593806922
0.9560106181266591
0.9564
0.9629629629629629
0.9657020364415863
0.9671826625386997
0.9696969696969697
0.9737
0.9761904761904762
0.9772727272727273
0.9795986622073578
0.9839285714285714
0.9865060240963855
0.9872900590104403
0.9873
0.9877
0.9885
0.9926
0.9934946127261639
0.993517017828201
0.993517017828201
0.9939
0.9955
0.9978752173073209
0.9979253112033195
0.9980014988758431
0.9980014988758431
0.9985415653864852
0.9987
0.9988317757009346
0.9988938053097345
0.9992
0.9995
1.0
1.0
1.0
1.0
1.0
1.0
1.0
1.0
1.0
1.0
1.0
1.0
1.0
1.0
1.0
1.0
1.0
1.0
1.0
1.0
1.0
1.0
1.0
1.0
1.0
1.0
1.0
1.0
1.0
1.0
1.0
1.0
1.0
1.0
1.0
1.0
1.0
1.0
1.0
1.0
1.0
1.0
1.0
1.0
1.0
1.0
1.0
1.0
1.0
1.0
1.0
1.0
1.0
1.0
1.0
1.0
1.0
1.0
1.0
1.0
1.0
1.0
1.0
1.0
1.0
1.0
1.0
1.0
1.0
1.0
1.0
1.0
1.0
1.0
1.0
1.0
1.0
1.0
1.0
1.0
1.0
1.0
1.0
1.0
1.0
1.0
1.0
1.0
1.0
1.0
