# Supplementary material for: Systematic identification of cancer driving signaling pathways based on mutual exclusivity of genomic alterations
Source: Genome Biol. 2015 Feb 26;16(1):45. doi: 10.1186/s13059-015-0612-6 (PMC4381444; doi:10.1186/s13059-015-0612-6)
Supplement: Additional file 2 — Datasets and result details. Zip archive with the datasets used in the study, the signaling network, result gene groups, significances, oncoprints, and other output result files. It also contains the simulated datasets and related networks. [file 13059_2015_612_MOESM2_ESM.zip › data-tcga/OV/randscores/randfile-1409077301914-383.txt]

0.08149959250203749
0.08149959250203749
0.10256410256410256
0.1066
0.1198
0.1198
0.1198
0.1581
0.2
0.2095006090133983
0.2095006090133983
0.2299
0.24687854710556187
0.24687854710556187
0.2676923076923077
0.2805221109485766
0.3333333333333333
0.37452033768227166
0.37452033768227166
0.38500315059861373
0.39364931123044594
0.402555910543131
0.4278
0.429717180244829
0.429717180244829
0.444850569769942
0.4448871181938911
0.4448871181938911
0.4489795918367347
0.4489795918367347
0.4533333333333333
0.4543589743589744
0.4543589743589744
0.4558904109589041
0.4558904109589041
0.45652173913043476
0.45652173913043476
0.46153846153846156
0.46378174976481656
0.46378174976481656
0.48205128205128206
0.5
0.5
0.5047
0.5135135135135135
0.5151515151515151
0.5249643366619116
0.5249643366619116
0.5403973509933775
0.5509337860780985
0.5509337860780985
0.56
0.56
0.5645
0.5777777777777777
0.5777777777777777
0.5822
0.5822
0.5882352941176471
0.5882352941176471
0.5963
0.5963
0.6071428571428571
0.6071428571428571
0.6111111111111112
0.6111111111111112
0.6153846153846154
0.6206896551724138
0.6206896551724138
0.6206896551724138
0.6297953964194374
0.6335
0.6335
0.6335
0.6335
0.6377383300460223
0.6417582417582418
0.6473
0.6473
0.6515
0.6552
0.6644
0.6708788052843193
0.6870479947403024
0.689010989010989
0.6900359527478171
0.6900359527478171
0.6951530612244898
0.6958637469586375
0.6958637469586375
0.7092050209205021
0.7137
0.7137
0.7142857142857143
0.7142857142857143
0.717391304347826
0.7175978715317369
0.72
0.723404255319149
0.7368421052631579
0.7552126772310258
0.7589
0.7608866884212895
0.7656903765690377
0.7656903765690377
0.7684069611780455
0.7692307692307693
0.7692307692307693
0.7755102040816326
0.7761707988980716
0.7839
0.7839
0.7839
0.7895197781345789
0.789612097304405
0.7935337492909813
0.7998
0.8
0.8
0.8
0.8065
0.8073803730738037
0.8092160133444537
0.8092160133444537
0.8129
0.8205128205128205
0.8205128205128205
0.8205128205128205
0.8235294117647058
0.8235294117647058
0.8242389431361287
0.8292682926829268
0.8292682926829268
0.8298676748582231
0.8387096774193549
0.8387096774193549
0.8421
0.8421052631578947
0.8421052631578947
0.8425492033739457
0.844711807498601
0.8461538461538461
0.8461538461538461
0.859375
0.8611111111111112
0.8611111111111112
0.8611111111111112
0.8636363636363636
0.8636363636363636
0.8695652173913043
0.8695652173913043
0.8695652173913043
0.8783868935097668
0.8797759103641457
0.8823529411764706
0.8909090909090909
0.8909090909090909
0.8919
0.8933
0.8933
0.8947
0.8947
0.896551724137931
0.8974358974358975
0.9044
0.907
0.9111111111111111
0.9111111111111111
0.9117647058823529
0.9166666666666666
0.9166666666666666
0.918974358974359
0.918974358974359
0.9194
0.9211
0.9230769230769231
0.9230769230769231
0.9230769230769231
0.9275
0.9292803970223326
0.9333333333333333
0.9333333333333333
0.9375
0.9375
0.9444444444444444
0.9444444444444444
0.9444444444444444
0.9479
0.9496
0.9522845575477155
0.9553014553014553
0.9555555555555556
0.9604
0.9619
0.9665071770334929
0.9665071770334929
0.9671
0.9675834970530451
0.9718826405867971
0.9722222222222222
0.9722222222222222
0.9722222222222222
0.9743589743589743
0.975775927327782
0.97632058287796
0.9782608695652174
0.9782608695652174
0.9782608695652174
0.9786
0.9786
0.9825641025641025
0.9871794871794872
0.9890710382513661
0.9892218717139852
0.9911
0.9915
0.9948979591836735
0.9949392712550608
0.9955
0.9968
0.9977311401020987
0.999
0.9996
1.0
1.0
1.0
1.0
1.0
1.0
1.0
1.0
1.0
1.0
1.0
1.0
1.0
1.0
1.0
1.0
1.0
1.0
1.0
1.0
1.0
1.0
1.0
1.0
1.0
1.0
1.0
1.0
1.0
1.0
1.0
1.0
1.0
1.0
1.0
1.0
1.0
1.0
1.0
1.0
1.0
1.0
1.0
1.0
1.0
1.0
1.0
1.0
1.0
1.0
1.0
1.0
1.0
1.0
1.0
1.0
1.0
1.0
1.0
1.0
1.0
1.0
1.0
1.0
1.0
1.0
1.0
1.0
1.0
1.0
1.0
1.0
1.0
1.0
1.0
1.0
1.0
1.0
1.0
1.0
1.0
1.0
1.0
1.0
1.0
1.0
1.0
1.0
1.0
1.0
1.0
1.0
1.0
1.0
1.0
1.0
1.0
1.0
1.0
1.0
1.0
1.0
1.0
1.0
1.0
1.0
1.0
1.0
1.0
1.0
1.0
1.0
1.0
1.0
1.0
1.0
1.0
1.0
1.0
1.0
1.0
1.0
1.0
1.0
1.0
1.0
