# Supplementary material for: Systematic identification of cancer driving signaling pathways based on mutual exclusivity of genomic alterations
Source: Genome Biol. 2015 Feb 26;16(1):45. doi: 10.1186/s13059-015-0612-6 (PMC4381444; doi:10.1186/s13059-015-0612-6)
Supplement: Additional file 2 — Datasets and result details. Zip archive with the datasets used in the study, the signaling network, result gene groups, significances, oncoprints, and other output result files. It also contains the simulated datasets and related networks. [file 13059_2015_612_MOESM2_ESM.zip › data-tcga/OV/randscores/randfile-1409077312456-349.txt]

0.10460251046025104
0.10460251046025104
0.14208284939992258
0.14208284939992258
0.1825
0.1835178351783518
0.2071
0.2071
0.21127990221756593
0.21127990221756593
0.2124
0.2124
0.2124
0.2130060910068076
0.23809523809523808
0.23809523809523808
0.2478
0.26093366093366094
0.26093366093366094
0.26093366093366094
0.262
0.29287469287469287
0.3125
0.3125
0.32563694267515925
0.33045977011494254
0.33045977011494254
0.3657
0.3657
0.37072570725707255
0.37072570725707255
0.37072570725707255
0.4095982142857143
0.413889536238639
0.42517770295548074
0.42517770295548074
0.42857142857142855
0.43135011441647597
0.43519394512771997
0.44
0.44120603015075377
0.44120603015075377
0.4421272158498436
0.4421272158498436
0.44994246260069043
0.4518997574777688
0.4523809523809524
0.45242998352553543
0.4731791338582677
0.4779654036243822
0.4884836852207294
0.5016136468418626
0.5016136468418626
0.5016136468418626
0.509
0.5123879810226674
0.5133795837462835
0.5134
0.5177702955480733
0.5177702955480733
0.5239
0.5306122448979592
0.5306122448979592
0.5306122448979592
0.5393487109905021
0.5424901185770751
0.5638
0.5638
0.5666666666666667
0.5666666666666667
0.5666666666666667
0.5669014084507042
0.5669014084507042
0.5683760683760684
0.5803
0.5832923832923833
0.5853658536585366
0.5862451469772602
0.5862451469772602
0.5918762088974855
0.6034418256640479
0.6045641601197157
0.6153846153846154
0.6273
0.6391331658291457
0.64
0.6438
0.6453488372093024
0.647079899677535
0.6471204188481675
0.6471204188481675
0.6528451698279665
0.6551724137931034
0.6585365853658537
0.6585365853658537
0.6591639871382636
0.6591639871382636
0.66696074106749
0.6782
0.6786193438224174
0.6787413099158434
0.6875
0.6882
0.6971
0.7155322862129145
0.7167
0.71875
0.72
0.7241379310344828
0.7352
0.7352
0.7379110251450677
0.7391304347826086
0.7391304347826086
0.7391304347826086
0.75
0.75
0.75
0.7514506769825918
0.7535612535612536
0.7546808510638298
0.7582861762328214
0.7692307692307693
0.7692307692307693
0.7692307692307693
0.7692307692307693
0.7692307692307693
0.7744974874371859
0.778
0.778
0.7815656565656566
0.783349101229896
0.7844
0.7903105125327348
0.8
0.8059835184521676
0.8125
0.8233680746023039
0.8385579937304075
0.8437
0.8437
0.8504823151125402
0.8536585365853658
0.8536585365853658
0.8575581395348837
0.8575581395348837
0.8620689655172413
0.8666666666666667
0.8666666666666667
0.8666666666666667
0.8667
0.8667
0.875
0.875
0.8765060240963856
0.8765060240963856
0.8787878787878788
0.8883
0.8947368421052632
0.8947368421052632
0.8958333333333334
0.8958333333333334
0.8962
0.8982558139534884
0.8987341772151899
0.8993471164309031
0.9090909090909091
0.9090909090909091
0.916214382632293
0.9166666666666666
0.9183673469387755
0.9190238491403216
0.920881971465629
0.9209
0.9286971830985915
0.9302580999450851
0.9333333333333333
0.9333333333333333
0.9387316374059477
0.9411764705882353
0.9411764705882353
0.941358024691358
0.9416
0.9429494079655544
0.9447674418604651
0.9459459459459459
0.9509594882729211
0.9509594882729211
0.9512195121951219
0.9512195121951219
0.95141065830721
0.95141065830721
0.9547738693467337
0.9556677890011224
0.9583333333333334
0.9655172413793104
0.9655172413793104
0.9664492078285182
0.967741935483871
0.9714
0.9720611491829204
0.9720611491829204
0.9722222222222222
0.9722222222222222
0.9724540901502504
0.9724540901502504
0.9724675324675325
0.97539975399754
0.9758220502901354
0.9769479022591055
0.9852497485752598
0.9857549857549858
0.9908987485779295
0.9919566030677142
0.9928
0.9930843706777317
0.9947624392068837
0.997870528109029
0.9986906098017209
0.9994499449944995
0.9998
1.0
1.0
1.0
1.0
1.0
1.0
1.0
1.0
1.0
1.0
1.0
1.0
1.0
1.0
1.0
1.0
1.0
1.0
1.0
1.0
1.0
1.0
1.0
1.0
1.0
1.0
1.0
1.0
1.0
1.0
1.0
1.0
1.0
1.0
1.0
1.0
1.0
1.0
1.0
1.0
1.0
1.0
1.0
1.0
1.0
1.0
1.0
1.0
1.0
1.0
1.0
1.0
1.0
1.0
1.0
1.0
1.0
1.0
1.0
1.0
1.0
1.0
1.0
1.0
1.0
1.0
1.0
1.0
1.0
1.0
1.0
1.0
1.0
1.0
1.0
1.0
1.0
1.0
1.0
1.0
1.0
1.0
1.0
1.0
1.0
1.0
1.0
1.0
1.0
1.0
1.0
1.0
1.0
1.0
1.0
1.0
1.0
1.0
1.0
1.0
1.0
1.0
1.0
1.0
1.0
1.0
1.0
1.0
1.0
1.0
1.0
1.0
1.0
1.0
1.0
1.0
1.0
1.0
1.0
1.0
1.0
1.0
1.0
1.0
1.0
1.0
1.0
1.0
1.0
