# Supplementary material for: Systematic identification of cancer driving signaling pathways based on mutual exclusivity of genomic alterations
Source: Genome Biol. 2015 Feb 26;16(1):45. doi: 10.1186/s13059-015-0612-6 (PMC4381444; doi:10.1186/s13059-015-0612-6)
Supplement: Additional file 2 — Datasets and result details. Zip archive with the datasets used in the study, the signaling network, result gene groups, significances, oncoprints, and other output result files. It also contains the simulated datasets and related networks. [file 13059_2015_612_MOESM2_ESM.zip › data-tcga/OV/randscores/randfile-1409077313975-565.txt]

0.07111692844677138
0.07111692844677138
0.07111692844677138
0.0974
0.1314
0.1314
0.1392628558817038
0.1513743194794848
0.1725181598062954
0.2158454647256439
0.2158454647256439
0.23310444524756052
0.23310444524756052
0.2925
0.3082758620689655
0.3082758620689655
0.3082758620689655
0.33023502854866554
0.33023502854866554
0.33023502854866554
0.357066950053135
0.357066950053135
0.3712871287128713
0.3817
0.3817
0.38461538461538464
0.38509454949944383
0.38826185101580135
0.3926
0.3926
0.41421319796954315
0.4181
0.4181
0.4277597402597403
0.4277597402597403
0.4296
0.43383422200678623
0.43383422200678623
0.47115384615384615
0.48
0.4813
0.4838012958963283
0.4838012958963283
0.4838012958963283
0.4838012958963283
0.48606645230439444
0.4926
0.5
0.5
0.502283105022831
0.502283105022831
0.5065
0.5108
0.5108
0.5189102564102565
0.5189102564102565
0.5263157894736842
0.5263157894736842
0.539294446384911
0.5497746825071692
0.5497746825071692
0.5564093608103388
0.5596142006977222
0.5613793103448276
0.5613793103448276
0.5673690932311622
0.5673690932311622
0.5696564885496184
0.5935897435897436
0.5945303210463734
0.6
0.6
0.6059160305343512
0.608843537414966
0.6101447350949409
0.6124
0.6134328358208955
0.6134328358208955
0.6217687074829932
0.64
0.6467
0.6467
0.6496598639455783
0.6511627906976745
0.6511627906976745
0.6541524459613197
0.6541524459613197
0.6551724137931034
0.6555201698513801
0.6555201698513801
0.6555201698513801
0.65625
0.6592398427260813
0.6641172721478649
0.6641172721478649
0.666030534351145
0.666030534351145
0.6666666666666666
0.6666666666666666
0.6666666666666666
0.6666666666666666
0.6671177266576455
0.6688
0.6688
0.6712256008498207
0.6802911534154535
0.6802911534154535
0.6939778779188857
0.7008301404853129
0.7090909090909091
0.7107142857142857
0.710990888382688
0.7143622722400857
0.7145
0.7145
0.7218
0.7241
0.7409
0.7415426251691475
0.7419354838709677
0.7419354838709677
0.745871298405467
0.745871298405467
0.7544194935499283
0.7567567567567568
0.7586568730325288
0.7645466847090663
0.7696
0.7716763005780347
0.7717391304347826
0.772
0.7728894173602854
0.78125
0.78125
0.7938931297709924
0.7957605270696075
0.7958015267175572
0.7988533205924511
0.7995802728226653
0.8
0.8
0.8
0.8036175710594315
0.8036175710594315
0.8192893401015229
0.8222222222222222
0.8222222222222222
0.8244552058111381
0.8244552058111381
0.825
0.825
0.8285714285714286
0.8285714285714286
0.8349514563106796
0.8366923532898637
0.8381437464629315
0.8403247631935047
0.8409090909090909
0.844543429844098
0.8484848484848485
0.8501529051987767
0.8574
0.8721374045801527
0.8740100791936645
0.875531914893617
0.8795180722891566
0.88
0.88
0.8823529411764706
0.8828382838283828
0.8828382838283828
0.8850698174006445
0.8873
0.8873
0.8888
0.8936
0.8936
0.8942937324602432
0.8943894389438944
0.8959478021978022
0.8961175236096537
0.8966965285554311
0.8970482361411087
0.8972067039106145
0.9028077753779697
0.9090909090909091
0.9090909090909091
0.9090909090909091
0.9097
0.9130434782608695
0.9168657429526995
0.9183487284753108
0.9185185185185185
0.9206
0.924022346368715
0.9259259259259259
0.9279700654817586
0.9333333333333333
0.9333333333333333
0.9333333333333333
0.9357907253269917
0.9406276505513147
0.9406276505513147
0.9410994764397905
0.9473684210526315
0.9523809523809523
0.959086993970715
0.9637
0.9637404580152672
0.9659928207065936
0.968520461699895
0.968520461699895
0.9691
0.9696969696969697
0.9762419006479481
0.9774078478002378
0.9784517158818835
0.9784517158818835
0.9791666666666666
0.9891799544419134
0.9914122137404581
0.9915492957746479
0.9938
0.9954493742889647
0.9962
0.9966642343375378
0.998061076102763
0.9993325917686318
0.9995221027479092
0.9996
1.0
1.0
1.0
1.0
1.0
1.0
1.0
1.0
1.0
1.0
1.0
1.0
1.0
1.0
1.0
1.0
1.0
1.0
1.0
1.0
1.0
1.0
1.0
1.0
1.0
1.0
1.0
1.0
1.0
1.0
1.0
1.0
1.0
1.0
1.0
1.0
1.0
1.0
1.0
1.0
1.0
1.0
1.0
1.0
1.0
1.0
1.0
1.0
1.0
1.0
1.0
1.0
1.0
1.0
1.0
1.0
1.0
1.0
1.0
1.0
1.0
1.0
1.0
1.0
1.0
1.0
1.0
1.0
1.0
1.0
1.0
1.0
1.0
1.0
1.0
1.0
1.0
1.0
1.0
1.0
1.0
1.0
1.0
1.0
1.0
1.0
1.0
1.0
1.0
1.0
1.0
1.0
1.0
1.0
1.0
1.0
1.0
1.0
1.0
1.0
1.0
1.0
1.0
1.0
1.0
1.0
1.0
1.0
1.0
1.0
1.0
1.0
1.0
1.0
1.0
1.0
1.0
1.0
1.0
1.0
