# Supplementary material for: Systematic identification of cancer driving signaling pathways based on mutual exclusivity of genomic alterations
Source: Genome Biol. 2015 Feb 26;16(1):45. doi: 10.1186/s13059-015-0612-6 (PMC4381444; doi:10.1186/s13059-015-0612-6)
Supplement: Additional file 2 — Datasets and result details. Zip archive with the datasets used in the study, the signaling network, result gene groups, significances, oncoprints, and other output result files. It also contains the simulated datasets and related networks. [file 13059_2015_612_MOESM2_ESM.zip › data-tcga/OV/randscores/randfile-1409077317558-130.txt]

0.1021
0.1021
0.13322884012539185
0.13322884012539185
0.14
0.14
0.1620701395982295
0.1647
0.2489208633093525
0.2489208633093525
0.24951984635083227
0.24951984635083227
0.25157232704402516
0.25157232704402516
0.2575224071702945
0.2581
0.2581
0.2581
0.2611
0.2611
0.2628406076681939
0.29499467518636846
0.29499467518636846
0.2971
0.2995312114483099
0.2995312114483099
0.3424068767908309
0.3424068767908309
0.35703479576399394
0.35703479576399394
0.39285714285714285
0.3938
0.3938
0.406
0.41229909154437455
0.43049705139005895
0.4339622641509434
0.44454225352112675
0.44454225352112675
0.4446
0.4446043165467626
0.4526763559021624
0.4526763559021624
0.45914198161389175
0.46560264171711613
0.4681
0.4730617608409987
0.47365339578454335
0.48441771459814104
0.4895966709346991
0.5006293266205161
0.5178571428571429
0.5178571428571429
0.5178571428571429
0.5348837209302325
0.554
0.5555555555555556
0.5555555555555556
0.5584905660377358
0.5625
0.5625899280575539
0.5775
0.5782608695652174
0.5863808322824716
0.587431693989071
0.5880281690140845
0.5880281690140845
0.588203167667941
0.5882352941176471
0.5882352941176471
0.5903041825095057
0.6005256241787122
0.6052
0.6052
0.6129032258064516
0.6129032258064516
0.6212121212121212
0.625
0.6251600512163893
0.6318383440118285
0.6318383440118285
0.6389
0.6420215255030417
0.6529175050301811
0.6529175050301811
0.6586316908897554
0.6588591898594655
0.6648385131017672
0.6648385131017672
0.6653
0.6677115987460815
0.6695
0.6725
0.6744186046511628
0.6748104465037911
0.6814529090324655
0.6819973718791065
0.6830188679245283
0.6830375567478333
0.6830375567478333
0.7037037037037037
0.7125
0.71600218459858
0.7191901408450704
0.7212317666126418
0.7212317666126418
0.7222222222222222
0.7265803503427266
0.7330935251798562
0.7373707090391246
0.7462
0.7462
0.7491349480968859
0.749719835636907
0.749719835636907
0.75
0.7512
0.7529
0.7550274223034735
0.7555555555555555
0.759748427672956
0.759748427672956
0.7603074772886094
0.7631
0.7666666666666667
0.7667731629392971
0.7667731629392971
0.7690535271180432
0.7704918032786885
0.772215269086358
0.772215269086358
0.7741935483870968
0.7743
0.7747505755947812
0.7799842395587077
0.7799842395587077
0.783
0.7857142857142857
0.7857142857142857
0.7894736842105263
0.7899239543726235
0.7916666666666666
0.7916666666666666
0.7969179966978536
0.7979246313489896
0.8
0.8
0.8244514106583072
0.827354260089686
0.8305597579425114
0.8389513108614233
0.8389513108614233
0.8420991117344554
0.8420991117344554
0.8461538461538461
0.8461538461538461
0.8505
0.8508535489667565
0.8508535489667565
0.8571428571428571
0.8601516427969671
0.8610271903323263
0.8635204081632653
0.8826175869120655
0.8826175869120655
0.882921589688507
0.890044814340589
0.8913884007029877
0.8933333333333333
0.8947368421052632
0.8959667093469911
0.8962264150943396
0.8962264150943396
0.8974071702944942
0.9
0.9036295369211514
0.9043423536815607
0.9047619047619048
0.9090909090909091
0.9090909090909091
0.9090909090909091
0.9095710627400768
0.9096002988419873
0.9141
0.9179856115107914
0.9195133364529715
0.9195133364529715
0.9198423127463863
0.9206
0.9230769230769231
0.9230769230769231
0.9285714285714286
0.9285714285714286
0.9285714285714286
0.9286132241076653
0.9293113954905545
0.9293113954905545
0.9298456003597662
0.930211616389014
0.9333333333333333
0.9333333333333333
0.9342881213142376
0.9350453172205438
0.9358499876634592
0.941
0.9433962264150944
0.9486921529175051
0.9565217391304348
0.9583333333333334
0.9629032258064516
0.96398847631242
0.96398847631242
0.96875
0.9696969696969697
0.9696969696969697
0.9721
0.9725971370143149
0.9734136830911024
0.9782837127845885
0.9829758256724549
0.9833333333333333
0.9872751206669592
0.9904200442151806
0.9918
0.9935483870967742
0.9969
0.9973684210526316
0.9978984238178634
0.9981132075471698
0.9981378026070763
0.9982394366197183
0.9986
0.9986111111111111
0.999
0.999213217938631
0.9993011879804332
0.9996
0.999671052631579
0.9998
1.0
1.0
1.0
1.0
1.0
1.0
1.0
1.0
1.0
1.0
1.0
1.0
1.0
1.0
1.0
1.0
1.0
1.0
1.0
1.0
1.0
1.0
1.0
1.0
1.0
1.0
1.0
1.0
1.0
1.0
1.0
1.0
1.0
1.0
1.0
1.0
1.0
1.0
1.0
1.0
1.0
1.0
1.0
1.0
1.0
1.0
1.0
1.0
1.0
1.0
1.0
1.0
1.0
1.0
1.0
1.0
1.0
1.0
1.0
1.0
1.0
1.0
1.0
1.0
1.0
1.0
1.0
1.0
1.0
1.0
1.0
1.0
1.0
1.0
1.0
1.0
1.0
1.0
1.0
1.0
1.0
1.0
1.0
1.0
1.0
1.0
1.0
1.0
1.0
1.0
1.0
1.0
1.0
1.0
1.0
1.0
1.0
1.0
1.0
1.0
1.0
1.0
1.0
1.0
1.0
1.0
1.0
1.0
1.0
1.0
1.0
