# Supplementary material for: Systematic identification of cancer driving signaling pathways based on mutual exclusivity of genomic alterations
Source: Genome Biol. 2015 Feb 26;16(1):45. doi: 10.1186/s13059-015-0612-6 (PMC4381444; doi:10.1186/s13059-015-0612-6)
Supplement: Additional file 2 — Datasets and result details. Zip archive with the datasets used in the study, the signaling network, result gene groups, significances, oncoprints, and other output result files. It also contains the simulated datasets and related networks. [file 13059_2015_612_MOESM2_ESM.zip › data-tcga/OV/randscores/randfile-1409077333961-562.txt]

0.1026
0.11347039658465341
0.1275
0.1275
0.1275
0.16622613803230543
0.16622613803230543
0.1827
0.20344635908838243
0.20879478827361564
0.2573
0.2573
0.29719101123595504
0.29719101123595504
0.29719101123595504
0.3121609798775153
0.330188679245283
0.3365
0.33865602129075184
0.33865602129075184
0.3557399723374827
0.35775409097733074
0.35775409097733074
0.35775409097733074
0.3718500307314075
0.3766
0.37668021256642703
0.38945086705202314
0.39193381592554294
0.4568281938325991
0.46256983240223465
0.4695991592853926
0.47064676616915424
0.47064676616915424
0.4746
0.4746
0.49185946872322195
0.49185946872322195
0.49440993788819876
0.5005254466296352
0.5082890209571473
0.51113051069402
0.51113051069402
0.5125324114088159
0.5125324114088159
0.5173501577287066
0.5173501577287066
0.5232
0.5240128068303095
0.5277108433734939
0.5294784580498866
0.5294784580498866
0.5350409107079331
0.5350409107079331
0.5355871886120996
0.5355871886120996
0.5491803278688525
0.5491803278688525
0.5653210189185163
0.5698035160289555
0.5714285714285714
0.5794797687861272
0.5795
0.5795
0.5901015228426396
0.5901015228426396
0.6000771307365985
0.6000771307365985
0.6051643897312716
0.6089402938418256
0.6089402938418256
0.6145110410094637
0.6217765042979942
0.625
0.625
0.6289085545722713
0.6324701195219123
0.6428571428571429
0.6428571428571429
0.6459
0.6508257499157398
0.6508257499157398
0.6691176470588235
0.6711739397664414
0.6711739397664414
0.6756756756756757
0.6756756756756757
0.680316091954023
0.680316091954023
0.6897810218978102
0.6900296150049359
0.6900296150049359
0.6923076923076923
0.693069306930693
0.6967551622418879
0.6967551622418879
0.7000285143997719
0.702316076294278
0.7034979732772857
0.7075023741690408
0.7104
0.7141
0.7142857142857143
0.7142857142857143
0.7173064411190632
0.7207859358841778
0.7314906219151036
0.7351791530944626
0.7353629976580797
0.738801261829653
0.7461928934010152
0.7515151515151515
0.7590062111801242
0.7590062111801242
0.7617
0.7619047619047619
0.7655
0.7674418604651163
0.7674418604651163
0.7736765420106848
0.7736765420106848
0.7755946225439504
0.7859560067681896
0.7968
0.8
0.8010187838268068
0.8060240963855422
0.8181818181818182
0.8181818181818182
0.8215984776403426
0.8217913204062789
0.8241
0.8327036421338976
0.8333333333333334
0.8333333333333334
0.8333333333333334
0.8333333333333334
0.8333333333333334
0.8333333333333334
0.8333333333333334
0.8333333333333334
0.8367346938775511
0.8421052631578947
0.8421052631578947
0.8421052631578947
0.8421052631578947
0.844306049822064
0.8461538461538461
0.8461538461538461
0.8506024096385543
0.8532110091743119
0.8571428571428571
0.8571428571428571
0.8571428571428571
0.8602055800293685
0.8696195501249653
0.8696195501249653
0.8704526520410997
0.8729906937394247
0.8734424260621528
0.8787878787878788
0.8787878787878788
0.8787878787878788
0.8805855161787365
0.8813559322033898
0.8813559322033898
0.8907052779075199
0.8947368421052632
0.9090909090909091
0.9090909090909091
0.9098613251155624
0.9098613251155624
0.9110651499482937
0.9130434782608695
0.9130434782608695
0.9166862514688602
0.918918918918919
0.9285714285714286
0.9285714285714286
0.9285714285714286
0.9316239316239316
0.9349112426035503
0.9368715083798883
0.9369671132764921
0.9369671132764921
0.9434850863422292
0.9434850863422292
0.9452403693091372
0.9468879668049792
0.9473684210526315
0.96
0.9645608628659477
0.9646544181977252
0.9684078823897404
0.9684078823897404
0.9720812182741116
0.9756173804313848
0.9756173804313848
0.9762150982419855
0.9796875
0.9805194805194806
0.9809575625680087
0.9811
0.9843508500772797
0.9863842662632375
0.9879518072289156
0.9879518072289156
0.9883
0.9904
0.9908713692946058
0.9908713692946058
0.9916550764951322
0.9937733499377335
0.9938209189978654
0.9938366718027735
0.9943224829674489
0.9956896551724138
0.9964425471362505
0.9971612414837244
0.998220640569395
0.9984591679506933
0.9989258861439313
0.9989658738366081
0.9993346640053227
0.999806800618238
0.9999
1.0
1.0
1.0
1.0
1.0
1.0
1.0
1.0
1.0
1.0
1.0
1.0
1.0
1.0
1.0
1.0
1.0
1.0
1.0
1.0
1.0
1.0
1.0
1.0
1.0
1.0
1.0
1.0
1.0
1.0
1.0
1.0
1.0
1.0
1.0
1.0
1.0
1.0
1.0
1.0
1.0
1.0
1.0
1.0
1.0
1.0
1.0
1.0
1.0
1.0
1.0
1.0
1.0
1.0
1.0
1.0
1.0
1.0
1.0
1.0
1.0
1.0
1.0
1.0
1.0
1.0
1.0
1.0
1.0
1.0
1.0
1.0
1.0
1.0
1.0
1.0
1.0
1.0
1.0
1.0
1.0
1.0
1.0
1.0
1.0
1.0
1.0
1.0
1.0
1.0
1.0
1.0
1.0
1.0
1.0
1.0
1.0
1.0
1.0
1.0
1.0
1.0
1.0
1.0
1.0
1.0
1.0
1.0
1.0
1.0
1.0
1.0
1.0
1.0
1.0
1.0
1.0
1.0
1.0
1.0
1.0
1.0
1.0
1.0
