# Supplementary material for: Systematic identification of cancer driving signaling pathways based on mutual exclusivity of genomic alterations
Source: Genome Biol. 2015 Feb 26;16(1):45. doi: 10.1186/s13059-015-0612-6 (PMC4381444; doi:10.1186/s13059-015-0612-6)
Supplement: Additional file 2 — Datasets and result details. Zip archive with the datasets used in the study, the signaling network, result gene groups, significances, oncoprints, and other output result files. It also contains the simulated datasets and related networks. [file 13059_2015_612_MOESM2_ESM.zip › data-tcga/OV/randscores/randfile-1409077336368-148.txt]

0.0434
0.0434
0.0528
0.0528
0.0528
0.0687
0.0687
0.0687
0.071972225931366
0.071972225931366
0.1352
0.1352
0.1352
0.1797
0.19353924624539529
0.19353924624539529
0.2225
0.2225
0.2348
0.2624
0.2762
0.2762
0.2790138304269393
0.283
0.3066
0.3066
0.31261595547309834
0.31261595547309834
0.31261595547309834
0.3201243201243201
0.3201243201243201
0.3333333333333333
0.3333333333333333
0.34328358208955223
0.3479584073040832
0.3479584073040832
0.3617021276595745
0.3673780487804878
0.3673780487804878
0.367479674796748
0.3742
0.3742
0.3946326440827101
0.3963963963963964
0.4018010291595197
0.4065040650406504
0.4088514225500527
0.4157664904619628
0.42492138364779874
0.4291
0.4291
0.4464818763326226
0.44769647696476966
0.4506172839506173
0.4545751633986928
0.4571
0.5083841463414634
0.5268703898840885
0.5351681957186545
0.5446
0.5454
0.5454
0.5488721804511278
0.5584
0.56
0.5732484076433121
0.5734
0.5862068965517241
0.5862068965517241
0.5945945945945946
0.5945945945945946
0.5952
0.5976309683722066
0.5983703509002497
0.6030087755954868
0.6106796116504855
0.6106796116504855
0.6319261213720316
0.6319261213720316
0.6401
0.6547674964772193
0.6583
0.6696078431372549
0.6696078431372549
0.6716
0.6818181818181818
0.6818181818181818
0.6842105263157895
0.6873840445269017
0.6873840445269017
0.6919137466307278
0.7003710575139147
0.7013259813574898
0.7077922077922078
0.7138461538461538
0.7142857142857143
0.7321500605082695
0.7321500605082695
0.7333007693247039
0.7333333333333333
0.7333333333333333
0.7351351351351352
0.7352941176470589
0.7367066895368782
0.7380952380952381
0.7411873840445269
0.7435897435897436
0.7435897435897436
0.75
0.75
0.756859756097561
0.756859756097561
0.7603
0.7603
0.7611456363145096
0.7624
0.7674418604651163
0.7682265515163688
0.7692307692307693
0.7692307692307693
0.7714285714285715
0.7727272727272727
0.7746697746697747
0.7819
0.78584229390681
0.7894736842105263
0.7894736842105263
0.7916666666666666
0.7916666666666666
0.795687885010267
0.7967479674796748
0.7991967871485943
0.8163
0.8163
0.8163265306122449
0.823
0.8275862068965517
0.8275862068965517
0.8275862068965517
0.8275862068965517
0.8333333333333334
0.8372093023255814
0.8372093023255814
0.84
0.8461538461538461
0.8463089955627269
0.8475073313782991
0.8475073313782991
0.8492
0.8524477131693864
0.8562152133580705
0.8571428571428571
0.8571428571428571
0.8604651162790697
0.8612
0.8615
0.8631578947368421
0.8853211009174312
0.8864185596906718
0.888004246284501
0.888004246284501
0.8935
0.8947368421052632
0.8951
0.8978306508047585
0.9
0.9006750241080038
0.9036
0.9069985908877407
0.9166666666666666
0.9166666666666666
0.9166666666666666
0.9183673469387755
0.9183673469387755
0.9299
0.9308
0.9333333333333333
0.9391495601173021
0.94
0.943297974927676
0.943609022556391
0.9473684210526315
0.948051948051948
0.9485
0.9488272921108742
0.9506268081002893
0.9523809523809523
0.9572815533980582
0.9572815533980582
0.9583333333333334
0.9621052631578947
0.9630606860158312
0.9642857142857143
0.9656946826758147
0.967741935483871
0.9689995302959136
0.9698
0.971868365180467
0.9722955145118733
0.9727272727272728
0.9736842105263158
0.9749536178107606
0.9765395894428153
0.9816815406294035
0.9907
0.9909
0.9909407665505227
0.9917068466730955
0.9928698752228164
0.9934
0.9941
0.9941
0.9947368421052631
0.996042216358839
0.997289972899729
0.9982
0.9984513585808813
0.9994214079074253
0.9994824016563147
0.9999
1.0
1.0
1.0
1.0
1.0
1.0
1.0
1.0
1.0
1.0
1.0
1.0
1.0
1.0
1.0
1.0
1.0
1.0
1.0
1.0
1.0
1.0
1.0
1.0
1.0
1.0
1.0
1.0
1.0
1.0
1.0
1.0
1.0
1.0
1.0
1.0
1.0
1.0
1.0
1.0
1.0
1.0
1.0
1.0
1.0
1.0
1.0
1.0
1.0
1.0
1.0
1.0
1.0
1.0
1.0
1.0
1.0
1.0
1.0
1.0
1.0
1.0
1.0
1.0
1.0
1.0
1.0
1.0
1.0
1.0
1.0
1.0
1.0
1.0
1.0
1.0
1.0
1.0
1.0
1.0
1.0
1.0
1.0
1.0
1.0
1.0
1.0
1.0
1.0
1.0
1.0
1.0
1.0
1.0
1.0
1.0
1.0
1.0
1.0
1.0
1.0
1.0
1.0
1.0
1.0
1.0
1.0
1.0
1.0
1.0
1.0
1.0
1.0
1.0
1.0
1.0
1.0
1.0
1.0
1.0
1.0
1.0
1.0
1.0
1.0
1.0
1.0
1.0
1.0
1.0
