# Supplementary material for: Systematic identification of cancer driving signaling pathways based on mutual exclusivity of genomic alterations
Source: Genome Biol. 2015 Feb 26;16(1):45. doi: 10.1186/s13059-015-0612-6 (PMC4381444; doi:10.1186/s13059-015-0612-6)
Supplement: Additional file 2 — Datasets and result details. Zip archive with the datasets used in the study, the signaling network, result gene groups, significances, oncoprints, and other output result files. It also contains the simulated datasets and related networks. [file 13059_2015_612_MOESM2_ESM.zip › data-tcga/OV/randscores/randfile-1409077346903-360.txt]

0.05307809440939743
0.09341777878308075
0.10644007155635063
0.10644007155635063
0.11171009284216832
0.1332
0.1332
0.1332
0.1532
0.1532
0.18637274549098196
0.1933
0.1933
0.21184248347226214
0.21184248347226214
0.2274
0.23257790368271955
0.23257790368271955
0.23742026931254429
0.24219868308044662
0.24735184655024334
0.2514
0.2514
0.26715176715176714
0.2755905511811024
0.2755905511811024
0.3045
0.3089913281606572
0.3089913281606572
0.31497071742313326
0.31497071742313326
0.3184
0.33752025931928686
0.33969769291964996
0.3412526997840173
0.3412526997840173
0.3422302646460077
0.3422302646460077
0.3454131290122178
0.3455043359196714
0.3455043359196714
0.3492
0.3592
0.36123049083917663
0.3633998265394623
0.3633998265394623
0.3807580174927114
0.3959411886518948
0.3959411886518948
0.39786817489667176
0.4014895057549086
0.40405405405405403
0.40405405405405403
0.4165575058946817
0.41812400635930047
0.41812400635930047
0.4196
0.4203636363636364
0.46261089987325726
0.47058823529411764
0.4747382794720073
0.4747382794720073
0.490702947845805
0.5
0.5047732696897375
0.5117
0.5229357798165137
0.5233323790438019
0.5233323790438019
0.5417661097852029
0.5434782608695652
0.5434782608695652
0.5434782608695652
0.5457163426925846
0.5459459459459459
0.5483119906868452
0.5483119906868452
0.5522388059701493
0.562463228083938
0.562463228083938
0.5729
0.5964912280701754
0.5966620305980529
0.5966620305980529
0.5992
0.6024436090225563
0.6024436090225563
0.603
0.6276788019623031
0.6317
0.632
0.6435728600057258
0.6506849315068494
0.65406162464986
0.65406162464986
0.6666666666666666
0.6666666666666666
0.6666666666666666
0.6666666666666666
0.667936024371668
0.6692781197537773
0.6809721398933017
0.6809721398933017
0.682
0.6875
0.6896
0.6931330472103004
0.696309818750815
0.696309818750815
0.696969696969697
0.6974789915966386
0.7
0.7010662604722011
0.7135743924125667
0.7135743924125667
0.7194
0.7194
0.7199248120300752
0.7272727272727273
0.7272727272727273
0.7272727272727273
0.7391304347826086
0.7433831990794016
0.7486772486772487
0.7516119128031932
0.7559
0.7584256955439945
0.7584256955439945
0.761
0.7647058823529411
0.7647058823529411
0.7673640167364016
0.7691807542262679
0.7691807542262679
0.7692307692307693
0.7706919945725916
0.7727891156462585
0.7727891156462585
0.7778884462151394
0.7798092209856916
0.78125
0.782312925170068
0.7894736842105263
0.7894736842105263
0.8
0.8117820324005891
0.812448132780083
0.8164
0.8232421875
0.823937554206418
0.823937554206418
0.8260869565217391
0.8260869565217391
0.8263518659558263
0.8333333333333334
0.8333333333333334
0.8333333333333334
0.8333333333333334
0.84
0.8409
0.8416
0.8482220294882914
0.8484848484848485
0.851228978007762
0.8594735697193822
0.8605612355884272
0.8609963019360453
0.8636363636363636
0.8666666666666667
0.8696
0.8709677419354839
0.8719
0.8719
0.875
0.875
0.8754556500607533
0.876839659178931
0.8795
0.8798866855524079
0.88
0.8858
0.8861741879850532
0.8865944482058226
0.8865944482058226
0.8887
0.8947368421052632
0.9057398630858347
0.90625
0.9090909090909091
0.9090909090909091
0.913
0.9142857142857143
0.9166666666666666
0.9166666666666666
0.9169
0.9230769230769231
0.9237
0.9239229139340127
0.9276
0.9291907514450867
0.9325
0.9359
0.9362822538177988
0.937332139659803
0.9375
0.9375
0.9375
0.938375350140056
0.9411764705882353
0.9444444444444444
0.9473684210526315
0.9473684210526315
0.9473684210526315
0.9473986777809715
0.9593837535014006
0.9624519339515947
0.9654696132596685
0.9665551839464883
0.9665551839464883
0.9680942799655073
0.9681035843991789
0.96877710320902
0.9696969696969697
0.97
0.9756756756756757
0.977714387591371
0.9825299255904238
0.9845
0.9852724594992637
0.9906515580736543
0.9908689248895435
0.9912559618441972
0.9912559618441972
0.9923337493314316
0.9956634865568084
0.9956803455723542
0.9956803455723542
0.995995995995996
0.9985994397759104
1.0
1.0
1.0
1.0
1.0
1.0
1.0
1.0
1.0
1.0
1.0
1.0
1.0
1.0
1.0
1.0
1.0
1.0
1.0
1.0
1.0
1.0
1.0
1.0
1.0
1.0
1.0
1.0
1.0
1.0
1.0
1.0
1.0
1.0
1.0
1.0
1.0
1.0
1.0
1.0
1.0
1.0
1.0
1.0
1.0
1.0
1.0
1.0
1.0
1.0
1.0
1.0
1.0
1.0
1.0
1.0
1.0
1.0
1.0
1.0
1.0
1.0
1.0
1.0
1.0
1.0
1.0
1.0
1.0
1.0
1.0
1.0
1.0
1.0
1.0
1.0
1.0
1.0
1.0
1.0
1.0
1.0
1.0
1.0
1.0
1.0
1.0
1.0
1.0
1.0
1.0
1.0
1.0
1.0
1.0
1.0
1.0
1.0
1.0
1.0
1.0
1.0
1.0
1.0
1.0
1.0
1.0
1.0
1.0
1.0
1.0
