# Supplementary material for: Systematic identification of cancer driving signaling pathways based on mutual exclusivity of genomic alterations
Source: Genome Biol. 2015 Feb 26;16(1):45. doi: 10.1186/s13059-015-0612-6 (PMC4381444; doi:10.1186/s13059-015-0612-6)
Supplement: Additional file 2 — Datasets and result details. Zip archive with the datasets used in the study, the signaling network, result gene groups, significances, oncoprints, and other output result files. It also contains the simulated datasets and related networks. [file 13059_2015_612_MOESM2_ESM.zip › data-tcga/OV/randscores/randfile-1409077370284-513.txt]

0.0703
0.0703
0.0703
0.0703
0.1055
0.1055
0.1055
0.1499
0.17287755673858224
0.17287755673858224
0.17287755673858224
0.1812
0.1812
0.1812
0.210362504577078
0.23141706334675943
0.25316455696202533
0.25316455696202533
0.25316455696202533
0.2580213903743315
0.2580213903743315
0.2580213903743315
0.2777777777777778
0.2790510655408122
0.2790510655408122
0.2803002563163676
0.2839
0.2856
0.2856
0.30395243091990204
0.30395243091990204
0.3105515587529976
0.3225806451612903
0.3225806451612903
0.32591623036649214
0.37775816416593117
0.3792630676949443
0.3792630676949443
0.38369565217391305
0.38369565217391305
0.3939393939393939
0.3939393939393939
0.4001699235344095
0.4012079378774806
0.4021390374331551
0.4037071944706252
0.4037071944706252
0.4287861706125517
0.434270765206017
0.434270765206017
0.4401
0.4401
0.4401
0.44266415331448317
0.4541
0.46205357142857145
0.4642857142857143
0.4642857142857143
0.4646
0.4690867838910947
0.4811443433029909
0.4882
0.4888888888888889
0.4888888888888889
0.4888888888888889
0.4962311557788945
0.4962311557788945
0.5094339622641509
0.5242718446601942
0.5292096219931272
0.5292096219931272
0.5315217391304348
0.5331
0.5352112676056338
0.5357142857142857
0.5379008746355685
0.5429262394195888
0.5434
0.5578551269990593
0.5640373197625106
0.5798101811906816
0.586
0.5887455045483393
0.5936199722607489
0.599452911293474
0.6086956521739131
0.6086956521739131
0.613328451116807
0.613328451116807
0.6151985486797017
0.6157085316733797
0.6196150320806599
0.6198554822494502
0.6307
0.6307
0.6381118881118881
0.642
0.651958989381179
0.651958989381179
0.6544
0.6544
0.6544
0.6611
0.6611
0.6658892128279883
0.6658892128279883
0.6666666666666666
0.6703958691910499
0.6851
0.6851
0.6853535353535354
0.6886973180076629
0.6886973180076629
0.6897590361445783
0.6897590361445783
0.6969
0.7046
0.706959706959707
0.706959706959707
0.7069988137603797
0.7069988137603797
0.707741935483871
0.707741935483871
0.7142857142857143
0.7142857142857143
0.7206451612903226
0.7206451612903226
0.724109362054681
0.7241379310344828
0.7273111910302518
0.7301766253288238
0.7333908541846419
0.7352941176470589
0.7555555555555555
0.7606592619132927
0.7646874018221803
0.7648
0.7664
0.7675
0.7742392073602264
0.7764
0.7769595810832924
0.7777777777777778
0.7777777777777778
0.7777777777777778
0.78
0.7847
0.7894201424211598
0.7912
0.794682422451994
0.8010101010101011
0.8010101010101011
0.8022702306847309
0.8034
0.8048780487804879
0.8048780487804879
0.8077118214104515
0.8079
0.8084
0.8181818181818182
0.8181818181818182
0.8235294117647058
0.8278572868373312
0.8296557811120918
0.8296557811120918
0.8315338474721509
0.8333333333333334
0.84
0.84009942004971
0.84009942004971
0.8412424503882657
0.8428005284015853
0.8439
0.847994682029692
0.847994682029692
0.848384424192212
0.8487626031164069
0.85
0.8513
0.8513
0.85625
0.857
0.8571428571428571
0.8571428571428571
0.8571428571428571
0.8666666666666667
0.8683870967741936
0.8695652173913043
0.8716
0.8764
0.8775
0.88
0.8902
0.9024
0.9024751427966998
0.9028
0.9058
0.9122807017543859
0.9122807017543859
0.9186
0.9186
0.9203588429146833
0.9230769230769231
0.923288172830465
0.9256
0.926
0.9272829131652661
0.9285714285714286
0.9304029304029304
0.9357484620642516
0.9396
0.9411764705882353
0.9411764705882353
0.9411764705882353
0.9411764705882353
0.9426
0.9436603289396944
0.9447
0.9453471196454948
0.9482988659106071
0.9482988659106071
0.9487
0.9523809523809523
0.9523809523809523
0.955
0.96
0.96
0.9648480410106188
0.9655172413793104
0.9665
0.9693
0.976911976911977
0.9791666666666666
0.9804618117229129
0.9841
0.9886899151743638
0.9889
0.989010989010989
0.9907640638119227
0.9926
0.9936114242765878
0.9942279942279942
0.9970706700842182
0.997250229147571
0.9972764412165229
0.9977124183006536
0.9985
0.9989
0.9999
1.0
1.0
1.0
1.0
1.0
1.0
1.0
1.0
1.0
1.0
1.0
1.0
1.0
1.0
1.0
1.0
1.0
1.0
1.0
1.0
1.0
1.0
1.0
1.0
1.0
1.0
1.0
1.0
1.0
1.0
1.0
1.0
1.0
1.0
1.0
1.0
1.0
1.0
1.0
1.0
1.0
1.0
1.0
1.0
1.0
1.0
1.0
1.0
1.0
1.0
1.0
1.0
1.0
1.0
1.0
1.0
1.0
1.0
1.0
1.0
1.0
1.0
1.0
1.0
1.0
1.0
1.0
1.0
1.0
1.0
1.0
1.0
1.0
1.0
1.0
1.0
1.0
1.0
1.0
1.0
1.0
1.0
1.0
1.0
1.0
1.0
1.0
1.0
1.0
1.0
1.0
1.0
1.0
1.0
1.0
1.0
1.0
1.0
1.0
1.0
