# Supplementary material for: Systematic identification of cancer driving signaling pathways based on mutual exclusivity of genomic alterations
Source: Genome Biol. 2015 Feb 26;16(1):45. doi: 10.1186/s13059-015-0612-6 (PMC4381444; doi:10.1186/s13059-015-0612-6)
Supplement: Additional file 2 — Datasets and result details. Zip archive with the datasets used in the study, the signaling network, result gene groups, significances, oncoprints, and other output result files. It also contains the simulated datasets and related networks. [file 13059_2015_612_MOESM2_ESM.zip › data-tcga/OV/randscores/randfile-1409077375431-894.txt]

0.12310566742785967
0.14924513080557797
0.15157048940832724
0.1596
0.1596
0.1596
0.16746909564085882
0.16746909564085882
0.1797
0.1797
0.1797
0.23304951119520656
0.23304951119520656
0.23470611755297882
0.23470611755297882
0.2807736781246715
0.2948
0.3033
0.3150844496214327
0.3150844496214327
0.33963074280807215
0.3399122807017544
0.3401779603011636
0.3460221550855992
0.3769174579985391
0.3934
0.3942687747035573
0.3942687747035573
0.3946
0.3946
0.39634146341463417
0.39942007973903587
0.43302443133951135
0.43302443133951135
0.4625
0.4637
0.4637
0.4772727272727273
0.4883720930232558
0.4883720930232558
0.4883720930232558
0.4910380881254668
0.4910380881254668
0.4945054945054945
0.4945054945054945
0.49486803519061584
0.51
0.5137481910274964
0.5182778229082047
0.5197628458498024
0.5222830336200156
0.5266579973992198
0.5266579973992198
0.5266579973992198
0.5266579973992198
0.5338709677419354
0.5372848948374761
0.5374
0.5392006149116064
0.5394809497515185
0.5464601769911505
0.5464601769911505
0.5464601769911505
0.5468113975576662
0.5538461538461539
0.5538461538461539
0.5578280983686389
0.5668
0.5760781122864117
0.5760781122864117
0.5814705090223539
0.5814705090223539
0.6023
0.6095
0.6155085599194361
0.6209466263846929
0.6209466263846929
0.6309872922776149
0.6309872922776149
0.65
0.6506904955320877
0.6518324607329843
0.6535244922341696
0.6535244922341696
0.653817082388511
0.6574074074074074
0.6646
0.6646
0.6666666666666666
0.66868840030326
0.6740403383214053
0.6740403383214053
0.6791226645004061
0.6944444444444444
0.6944444444444444
0.7136
0.7289
0.7345
0.7345
0.7406866325785245
0.7411290322580645
0.7422072451558551
0.7461368653421634
0.7487437185929648
0.7494623655913979
0.75
0.75
0.7511
0.7513863216266173
0.7520395019321597
0.7520395019321597
0.7555
0.7636363636363637
0.7651494748182063
0.7692307692307693
0.7692307692307693
0.7857142857142857
0.7857142857142857
0.7896189950303699
0.791
0.7932
0.8010449320794149
0.8010471204188482
0.8010471204188482
0.8033099936346276
0.8076923076923077
0.8076923076923077
0.8128113879003559
0.8188946975354743
0.8229587712206953
0.8229587712206953
0.8235294117647058
0.8238244514106583
0.8285340314136126
0.8416175231676495
0.8478578892371996
0.8494623655913979
0.8518518518518519
0.8568
0.8641239570917759
0.8673237300985596
0.8681657848324515
0.8695652173913043
0.8714733542319749
0.8719512195121951
0.8719512195121951
0.8727272727272727
0.875
0.8755
0.8785668311521133
0.8785668311521133
0.8823529411764706
0.8823529411764706
0.8830645161290323
0.8846153846153846
0.8846153846153846
0.8876339748761093
0.8876339748761093
0.892
0.892
0.900455432661028
0.9080168776371308
0.9111
0.9111
0.9141835518474374
0.9164513350559862
0.9164513350559862
0.9166666666666666
0.9166666666666666
0.9166666666666666
0.9192443429520448
0.9236656596173213
0.9259259259259259
0.9259259259259259
0.9285714285714286
0.9333333333333333
0.9349760438056126
0.9350732017823042
0.9350732017823042
0.9373
0.9387
0.9408
0.9454131918119788
0.9471947194719472
0.9473684210526315
0.9503977021652673
0.9507658643326039
0.9512666380420781
0.9565217391304348
0.9565217391304348
0.96
0.96
0.9613163972286374
0.9617559924589281
0.9625
0.9650285293576293
0.9651560926485397
0.9661016949152542
0.967741935483871
0.9682539682539683
0.9709969788519638
0.9768439108061749
0.9777596962299973
0.9789
0.9795918367346939
0.9796747967479674
0.98
0.9841269841269841
0.9841897233201581
0.9841897233201581
0.9855
0.9939024390243902
0.9958
0.9983
0.9984053862508859
0.9984326018808778
0.9986
0.9991920280096956
0.9994871794871795
0.9997854537652864
0.9998
0.9998
0.9998948806895827
1.0
1.0
1.0
1.0
1.0
1.0
1.0
1.0
1.0
1.0
1.0
1.0
1.0
1.0
1.0
1.0
1.0
1.0
1.0
1.0
1.0
1.0
1.0
1.0
1.0
1.0
1.0
1.0
1.0
1.0
1.0
1.0
1.0
1.0
1.0
1.0
1.0
1.0
1.0
1.0
1.0
1.0
1.0
1.0
1.0
1.0
1.0
1.0
1.0
1.0
1.0
1.0
1.0
1.0
1.0
1.0
1.0
1.0
1.0
1.0
1.0
1.0
1.0
1.0
1.0
1.0
1.0
1.0
1.0
1.0
1.0
1.0
1.0
1.0
1.0
1.0
1.0
1.0
1.0
1.0
1.0
1.0
1.0
1.0
1.0
1.0
1.0
1.0
1.0
1.0
1.0
1.0
1.0
1.0
1.0
1.0
1.0
1.0
1.0
1.0
1.0
1.0
1.0
1.0
1.0
1.0
1.0
1.0
1.0
1.0
1.0
1.0
1.0
1.0
1.0
1.0
1.0
1.0
1.0
1.0
1.0
1.0
1.0
1.0
1.0
1.0
1.0
