# Supplementary material for: Systematic identification of cancer driving signaling pathways based on mutual exclusivity of genomic alterations
Source: Genome Biol. 2015 Feb 26;16(1):45. doi: 10.1186/s13059-015-0612-6 (PMC4381444; doi:10.1186/s13059-015-0612-6)
Supplement: Additional file 2 — Datasets and result details. Zip archive with the datasets used in the study, the signaling network, result gene groups, significances, oncoprints, and other output result files. It also contains the simulated datasets and related networks. [file 13059_2015_612_MOESM2_ESM.zip › data-tcga/OV/randscores/randfile-1409077391191-41.txt]

0.0355
0.0355
0.0355
0.0488
0.09821138211382113
0.09821138211382113
0.09821138211382113
0.1309
0.1309
0.1363
0.1363
0.15445134575569358
0.21372328458942633
0.2195
0.2244
0.2294
0.2378
0.2378
0.28083700440528636
0.2918
0.3058527375707992
0.3058527375707992
0.312
0.319
0.319
0.3214
0.3214
0.3303
0.33705357142857145
0.33705357142857145
0.3402
0.3439680957128614
0.3439680957128614
0.3563
0.3599
0.3599
0.36634199134199136
0.387703678817403
0.387703678817403
0.39035980991174474
0.3967611336032389
0.4117647058823529
0.4117647058823529
0.426890756302521
0.426890756302521
0.426890756302521
0.426890756302521
0.4288
0.4391796322489392
0.4532592218292067
0.4532592218292067
0.45440613026819926
0.4663
0.4693200663349917
0.4693200663349917
0.4701
0.4701796407185629
0.4706948640483384
0.47530864197530864
0.47530864197530864
0.4762954796030871
0.4762954796030871
0.4926
0.4926
0.4949
0.5
0.510958904109589
0.510958904109589
0.5159663865546219
0.5159663865546219
0.5184362505553087
0.5198
0.5283
0.5311300054854635
0.5311300054854635
0.5312275664034458
0.5312275664034458
0.5377094972067039
0.5389728096676737
0.5453
0.5523
0.5567233384853169
0.5579
0.5649
0.5649
0.5748
0.5807504078303426
0.5828
0.5911
0.6216216216216216
0.6270114942528736
0.6301813471502591
0.6339001062699257
0.6417624521072797
0.6417624521072797
0.6491
0.6552
0.6567
0.6567
0.6666666666666666
0.6666666666666666
0.671875
0.6772
0.6804
0.6921450151057402
0.6921450151057402
0.6941
0.7
0.7
0.7073170731707317
0.7105263157894737
0.7110036275695284
0.7110036275695284
0.7142857142857143
0.7142857142857143
0.7159115081897469
0.7213
0.7215686274509804
0.7222222222222222
0.7352941176470589
0.7352941176470589
0.7464369283131249
0.7525891829689298
0.7525891829689298
0.7539925246347264
0.7551020408163265
0.7567567567567568
0.7586206896551724
0.7586206896551724
0.7638190954773869
0.7665
0.7665
0.7666905958363245
0.7692307692307693
0.7692307692307693
0.7695
0.776
0.7776223776223776
0.7785
0.78
0.78
0.7806392970762006
0.7806392970762006
0.7917661097852029
0.7958
0.7971
0.8
0.8
0.8
0.8032
0.8032
0.8093
0.8181818181818182
0.8201
0.8201
0.8235294117647058
0.8235294117647058
0.8245823389021479
0.8260869565217391
0.8275862068965517
0.8276
0.8295
0.8315873226362551
0.8333333333333334
0.8333333333333334
0.8333333333333334
0.8333333333333334
0.836
0.8432432432432433
0.8432432432432433
0.8461538461538461
0.8461538461538461
0.8521008403361344
0.8554095045500506
0.8554095045500506
0.8592964824120602
0.8618944323933478
0.8648648648648649
0.8666666666666667
0.8666666666666667
0.8683168316831683
0.8683168316831683
0.8764
0.8777472527472527
0.8782126658827482
0.88
0.8879
0.8887665198237885
0.8908
0.8942731277533039
0.897
0.8982
0.9016
0.9019
0.9019
0.9047619047619048
0.9047619047619048
0.9047619047619048
0.906301824212272
0.9090909090909091
0.9090909090909091
0.9090909090909091
0.918918918918919
0.9206128133704735
0.9241071428571429
0.9285714285714286
0.9385
0.9444444444444444
0.9453499520613614
0.9453499520613614
0.9453499520613614
0.9482071713147411
0.9505208333333334
0.9505208333333334
0.9523
0.9611231101511879
0.9627
0.965
0.965
0.965
0.9669777458722182
0.9679
0.9702780441035475
0.9717477003942181
0.9744981009224091
0.9753
0.9753
0.9753
0.9753086419753086
0.9764
0.9767
0.9772727272727273
0.9772727272727273
0.9791
0.9792
0.9866951379763469
0.9883040935672515
0.989921048210986
0.9901101371094628
0.9919540229885058
0.9929
0.9955
0.998
0.9983193277310924
0.9988
0.9996426869938065
0.9998
0.9998320174701831
1.0
1.0
1.0
1.0
1.0
1.0
1.0
1.0
1.0
1.0
1.0
1.0
1.0
1.0
1.0
1.0
1.0
1.0
1.0
1.0
1.0
1.0
1.0
1.0
1.0
1.0
1.0
1.0
1.0
1.0
1.0
1.0
1.0
1.0
1.0
1.0
1.0
1.0
1.0
1.0
1.0
1.0
1.0
1.0
1.0
1.0
1.0
1.0
1.0
1.0
1.0
1.0
1.0
1.0
1.0
1.0
1.0
1.0
1.0
1.0
1.0
1.0
1.0
1.0
1.0
1.0
1.0
1.0
1.0
1.0
1.0
1.0
1.0
1.0
1.0
1.0
1.0
1.0
1.0
1.0
1.0
1.0
1.0
1.0
1.0
1.0
1.0
1.0
1.0
1.0
1.0
1.0
1.0
1.0
1.0
1.0
1.0
1.0
1.0
1.0
1.0
1.0
