# Supplementary material for: Systematic identification of cancer driving signaling pathways based on mutual exclusivity of genomic alterations
Source: Genome Biol. 2015 Feb 26;16(1):45. doi: 10.1186/s13059-015-0612-6 (PMC4381444; doi:10.1186/s13059-015-0612-6)
Supplement: Additional file 2 — Datasets and result details. Zip archive with the datasets used in the study, the signaling network, result gene groups, significances, oncoprints, and other output result files. It also contains the simulated datasets and related networks. [file 13059_2015_612_MOESM2_ESM.zip › data-tcga/OV/randscores/randfile-1409077648888-237.txt]

0.08968609865470852
0.101
0.101
0.101
0.1067
0.1067
0.20248756218905473
0.20248756218905473
0.2173
0.24695707879564383
0.24695707879564383
0.27128082736674625
0.27128082736674625
0.2848
0.2848
0.29675370501058573
0.29675370501058573
0.29675370501058573
0.2974376731301939
0.3043251693590412
0.3119
0.33941605839416056
0.33941605839416056
0.3646
0.3646
0.38461538461538464
0.38461538461538464
0.38461538461538464
0.3999
0.3999
0.4002936857562408
0.4077
0.4077
0.4117647058823529
0.4117647058823529
0.4228690228690229
0.4290909090909091
0.4367
0.4651
0.4666666666666667
0.4751059322033898
0.48
0.48367029548989116
0.48367029548989116
0.5079726651480638
0.5079726651480638
0.513960113960114
0.5215
0.5215
0.5249
0.5249
0.5357
0.5359848484848485
0.5433
0.5433
0.55
0.55
0.5527272727272727
0.5550382440971068
0.5717
0.574
0.5777777777777777
0.5777777777777777
0.5803
0.5803
0.5805439330543933
0.5805439330543933
0.586
0.5861
0.5865130535884157
0.5893340552246887
0.592
0.5957446808510638
0.5967548076923077
0.5967548076923077
0.5967548076923077
0.597918022121015
0.6
0.6
0.6013071895424836
0.6066528066528066
0.6066528066528066
0.6091476091476091
0.6125617501764291
0.6144
0.6206896551724138
0.6206896551724138
0.6206896551724138
0.6246
0.6265
0.6311
0.6423267326732673
0.6423267326732673
0.651975051975052
0.6565488565488565
0.6567
0.6666666666666666
0.6666666666666666
0.6777777777777778
0.6869782971619366
0.6875
0.6875
0.6878260869565217
0.6923076923076923
0.6936481169196178
0.6985
0.6993166287015945
0.6993166287015945
0.7052700065061809
0.7058823529411765
0.7063120981881941
0.7063120981881941
0.708502024291498
0.708502024291498
0.7111111111111111
0.7111111111111111
0.7142857142857143
0.7142857142857143
0.7222222222222222
0.7222222222222222
0.7244
0.7246425008313934
0.7246425008313934
0.725
0.7259970457902511
0.7259970457902511
0.7333333333333333
0.7437238493723849
0.75
0.75
0.7558945908460472
0.7623529411764706
0.7623529411764706
0.7628004179728317
0.7628004179728317
0.7685381355932204
0.7692307692307693
0.7692307692307693
0.7692307692307693
0.7711442786069652
0.7720771144278606
0.783
0.7894736842105263
0.7894736842105263
0.7948717948717948
0.7948717948717948
0.8013408609738885
0.8020833333333334
0.8044251284077439
0.8044776119402985
0.8048395581273015
0.807
0.8111111111111111
0.8125
0.8125
0.8235294117647058
0.8235294117647058
0.8235294117647058
0.8236417033773862
0.8263
0.8318077803203662
0.8378712871287128
0.8509
0.8517
0.8528301886792453
0.8667529107373868
0.87
0.8794125225457357
0.8846153846153846
0.8897338403041825
0.8900808457711443
0.8900808457711443
0.8915
0.8927125506072875
0.8945
0.8945
0.8971567487580594
0.9011406844106464
0.9067796610169492
0.906930693069307
0.9077227722772278
0.9090909090909091
0.9163853942927278
0.9166666666666666
0.9166666666666666
0.9166666666666666
0.92
0.9285714285714286
0.9296875
0.9319
0.9324906636024131
0.9375
0.9411764705882353
0.9411764705882353
0.9433962264150944
0.9454545454545454
0.9473684210526315
0.9473684210526315
0.9534883720930233
0.9609147609147609
0.9609147609147609
0.9629629629629629
0.9642160052049447
0.9704890387858347
0.9704890387858347
0.972079772079772
0.9734121122599705
0.9742647058823529
0.975
0.975
0.9780412823891085
0.9790145985401459
0.9829157175398633
0.9843217450579413
0.9848
0.9861751152073732
0.9869616752271829
0.9877227722772277
0.988562091503268
0.9893790849673203
0.989937106918239
0.9901477832512315
0.9922
0.9925028835063437
0.9926806953339433
0.9928251121076234
0.9948
0.9965909090909091
0.9968660968660968
0.9978189749182116
0.9984540066993043
0.9984990619136961
0.9987421383647799
0.9987623762376238
0.9990372272143774
0.9996
0.9997
0.9998
1.0
1.0
1.0
1.0
1.0
1.0
1.0
1.0
1.0
1.0
1.0
1.0
1.0
1.0
1.0
1.0
1.0
1.0
1.0
1.0
1.0
1.0
1.0
1.0
1.0
1.0
1.0
1.0
1.0
1.0
1.0
1.0
1.0
1.0
1.0
1.0
1.0
1.0
1.0
1.0
1.0
1.0
1.0
1.0
1.0
1.0
1.0
1.0
1.0
1.0
1.0
1.0
1.0
1.0
1.0
1.0
1.0
1.0
1.0
1.0
1.0
1.0
1.0
1.0
1.0
1.0
1.0
1.0
1.0
1.0
1.0
1.0
1.0
1.0
1.0
1.0
1.0
1.0
1.0
1.0
1.0
1.0
1.0
1.0
1.0
1.0
1.0
1.0
1.0
1.0
1.0
1.0
1.0
1.0
1.0
1.0
1.0
1.0
1.0
1.0
1.0
1.0
1.0
1.0
1.0
1.0
1.0
1.0
1.0
1.0
1.0
1.0
