# Supplementary material for: Systematic identification of cancer driving signaling pathways based on mutual exclusivity of genomic alterations
Source: Genome Biol. 2015 Feb 26;16(1):45. doi: 10.1186/s13059-015-0612-6 (PMC4381444; doi:10.1186/s13059-015-0612-6)
Supplement: Additional file 2 — Datasets and result details. Zip archive with the datasets used in the study, the signaling network, result gene groups, significances, oncoprints, and other output result files. It also contains the simulated datasets and related networks. [file 13059_2015_612_MOESM2_ESM.zip › data-tcga/OV/randscores/randfile-1409077736701-462.txt]

0.0829
0.0829
0.09409340659340659
0.09409340659340659
0.11992745409204263
0.1366
0.1366
0.15492957746478872
0.15492957746478872
0.17457838850718302
0.17606177606177606
0.17606177606177606
0.18632583923621804
0.2036764705882353
0.2181
0.2421
0.25588235294117645
0.25588235294117645
0.256524506683641
0.2597
0.2597
0.2686187141947804
0.29884139033160206
0.3226784881007933
0.3249134243226726
0.3249134243226726
0.3492
0.36615384615384616
0.36615384615384616
0.3793033204318598
0.38974776240846215
0.38974776240846215
0.42153846153846153
0.4307692307692308
0.4307692307692308
0.4327071142593163
0.4396
0.4396
0.4435
0.4562607204116638
0.46387322052108515
0.4642082429501085
0.4642082429501085
0.4707692307692308
0.4834
0.49547852298417483
0.5048543689320388
0.5073201782304265
0.5081029551954243
0.5276639344262295
0.5302
0.532
0.5362
0.5413
0.5684210526315789
0.57
0.5702075702075702
0.575
0.575
0.5767993789508705
0.5907
0.6006
0.6026785714285714
0.606842248167255
0.6112167300380228
0.6112167300380228
0.6141732283464567
0.6141732283464567
0.6148491879350348
0.6148491879350348
0.6150121065375302
0.6190476190476191
0.6190476190476191
0.6280288146692862
0.6344902386117137
0.6351351351351351
0.6393897364771152
0.6402
0.6753846153846154
0.6759465478841871
0.6856230031948882
0.6865509761388287
0.6956521739130435
0.7035
0.7083333333333334
0.7095493812748074
0.7096774193548387
0.7146556798116539
0.7154190398698128
0.7294
0.7410817031070196
0.745258955306643
0.7511135857461024
0.7517504774029281
0.7619047619047619
0.7619047619047619
0.7692307692307693
0.7692307692307693
0.7700729927007299
0.7700729927007299
0.7702100572883513
0.782246879334258
0.7867
0.7868
0.7868
0.7931034482758621
0.7931034482758621
0.7931034482758621
0.7934782608695652
0.7948717948717948
0.7971048330609386
0.7972972972972973
0.7998925597636315
0.7998925597636315
0.8013136288998358
0.8036876355748374
0.8075
0.8125
0.8125
0.8125
0.8125
0.8125
0.8132
0.8214285714285714
0.8235294117647058
0.8273448436770882
0.8273448436770882
0.8333333333333334
0.8333333333333334
0.8333333333333334
0.833634719710669
0.833634719710669
0.8355513307984791
0.8401162790697675
0.8401162790697675
0.8418399495904222
0.8461538461538461
0.8461538461538461
0.8461538461538461
0.8461538461538461
0.8476411446249034
0.8571428571428571
0.8571428571428571
0.8571428571428571
0.86
0.8601583113456465
0.8601583113456465
0.862475442043222
0.8666666666666667
0.8682539682539683
0.8682539682539683
0.8703703703703703
0.8719262295081968
0.874251497005988
0.875
0.8800569221386461
0.8800569221386461
0.8816
0.8816
0.8827017272492911
0.8866963717377466
0.8923
0.8956078930617442
0.9
0.9
0.9090909090909091
0.9090909090909091
0.9097628580227902
0.9097628580227902
0.9142480211081794
0.9153
0.9166666666666666
0.9166666666666666
0.9166666666666666
0.9166666666666666
0.9173410404624277
0.9175475687103594
0.9183
0.92
0.92
0.9230769230769231
0.9282769991755977
0.9294
0.929776810016331
0.9375
0.9415855354659249
0.9438202247191011
0.947
0.947
0.9511096815696365
0.9545454545454546
0.9545454545454546
0.9545454545454546
0.9545454545454546
0.9555555555555556
0.96
0.96
0.96
0.96
0.9600409836065574
0.9604
0.9604
0.9605
0.9605
0.9608
0.9666666666666667
0.972
0.9720167256352525
0.9750542299349241
0.9777211966900063
0.9782608695652174
0.9858464888405009
0.9904
0.9906
0.9906
0.9976
0.9986486486486487
0.9991
0.9994186046511628
0.9996
0.9996
1.0
1.0
1.0
1.0
1.0
1.0
1.0
1.0
1.0
1.0
1.0
1.0
1.0
1.0
1.0
1.0
1.0
1.0
1.0
1.0
1.0
1.0
1.0
1.0
1.0
1.0
1.0
1.0
1.0
1.0
1.0
1.0
1.0
1.0
1.0
1.0
1.0
1.0
1.0
1.0
1.0
1.0
1.0
1.0
1.0
1.0
1.0
1.0
1.0
1.0
1.0
1.0
1.0
1.0
1.0
1.0
1.0
1.0
1.0
1.0
1.0
1.0
1.0
1.0
1.0
1.0
1.0
1.0
1.0
1.0
1.0
1.0
1.0
1.0
1.0
1.0
1.0
1.0
1.0
1.0
1.0
1.0
1.0
1.0
1.0
1.0
1.0
1.0
1.0
1.0
1.0
1.0
1.0
1.0
1.0
1.0
1.0
1.0
1.0
1.0
1.0
1.0
1.0
1.0
1.0
1.0
1.0
1.0
1.0
1.0
1.0
1.0
1.0
1.0
1.0
1.0
1.0
1.0
1.0
1.0
1.0
1.0
1.0
1.0
1.0
1.0
1.0
1.0
1.0
