# Supplementary material for: Systematic identification of cancer driving signaling pathways based on mutual exclusivity of genomic alterations
Source: Genome Biol. 2015 Feb 26;16(1):45. doi: 10.1186/s13059-015-0612-6 (PMC4381444; doi:10.1186/s13059-015-0612-6)
Supplement: Additional file 2 — Datasets and result details. Zip archive with the datasets used in the study, the signaling network, result gene groups, significances, oncoprints, and other output result files. It also contains the simulated datasets and related networks. [file 13059_2015_612_MOESM2_ESM.zip › data-tcga/OV/randscores/randfile-1409077800672-591.txt]

0.0836
0.0836
0.13804554079696393
0.1535
0.1535
0.1568627450980392
0.1568627450980392
0.1635
0.1635
0.2149122807017544
0.21641791044776118
0.21869070208728653
0.2345
0.236
0.236
0.2423
0.2423
0.2658
0.2701612903225806
0.2701612903225806
0.2770475227502528
0.2770475227502528
0.2968179447052686
0.2968179447052686
0.30620413609072716
0.32814743896601245
0.329583532790809
0.3419
0.3430028689831049
0.35084745762711866
0.35084745762711866
0.35084745762711866
0.359375
0.3611
0.3719
0.3731974142217802
0.3731974142217802
0.37506520605112154
0.3756260434056761
0.4025
0.40425531914893614
0.40775733465937347
0.40775733465937347
0.4094488188976378
0.41541353383458646
0.41541353383458646
0.4172033118675253
0.45340909090909093
0.4557
0.4573
0.4573
0.46107178968655205
0.4654128147912018
0.4654128147912018
0.4809
0.4809
0.4879692011549567
0.4942
0.49443413729128016
0.49443413729128016
0.5
0.5
0.509693679720822
0.509693679720822
0.5153183341311632
0.5153183341311632
0.5153183341311632
0.5164014290354011
0.5567010309278351
0.5567010309278351
0.5573
0.5629222972972973
0.5652173913043478
0.5652173913043478
0.5737148399612028
0.5737148399612028
0.5737148399612028
0.5824493731918997
0.583
0.5891
0.5925925925925926
0.5925925925925926
0.5944618133095132
0.5955056179775281
0.6
0.6
0.6071428571428571
0.6146
0.6170212765957447
0.6170212765957447
0.6190476190476191
0.6190476190476191
0.6226
0.6226
0.6241830065359477
0.6241830065359477
0.6365173288250211
0.6410256410256411
0.6410256410256411
0.6421
0.6426256077795786
0.6514175257731959
0.6521739130434783
0.6521739130434783
0.6551724137931034
0.6756756756756757
0.6756756756756757
0.682839814484481
0.6857142857142857
0.6857142857142857
0.6862826357231662
0.6862826357231662
0.693
0.694619777577397
0.694619777577397
0.6966292134831461
0.698685540950455
0.7030120481927711
0.7030120481927711
0.7046821305841925
0.7088607594936709
0.7088607594936709
0.7249
0.7249
0.726193724420191
0.7277147487844409
0.7352941176470589
0.7352941176470589
0.7428571428571429
0.7428571428571429
0.7456
0.7458654906284454
0.7462194649088794
0.7473326867119302
0.7486381322957198
0.7535201640464798
0.7535201640464798
0.7651
0.7668
0.7677725118483413
0.7677725118483413
0.7692307692307693
0.775
0.7777777777777778
0.7801
0.7826711345141216
0.7837528604118993
0.7857142857142857
0.7857142857142857
0.7894736842105263
0.7894736842105263
0.7985668789808917
0.8039
0.8048780487804879
0.8054
0.8054
0.8179122182680901
0.8181818181818182
0.8181818181818182
0.8188
0.8208373904576436
0.8209269662921348
0.8209269662921348
0.8227291753871913
0.8275862068965517
0.8282595003149276
0.8296007789678675
0.8300921187308086
0.8306587837837838
0.8312
0.8317447161210112
0.8317447161210112
0.8372881355932204
0.8377926421404682
0.8500885303954357
0.8533
0.8571428571428571
0.8571428571428571
0.8571428571428571
0.8593
0.8608355876164713
0.8628243300723096
0.8636363636363636
0.8636363636363636
0.8666666666666667
0.8671118530884808
0.8709677419354839
0.875
0.8777
0.8799818840579711
0.8873
0.8888888888888888
0.8888888888888888
0.8888888888888888
0.8888888888888888
0.8941634241245137
0.9090909090909091
0.9090909090909091
0.9090909090909091
0.9188586003507094
0.9230769230769231
0.9230769230769231
0.9230769230769231
0.9230769230769231
0.9285714285714286
0.9285714285714286
0.9375
0.9400871459694989
0.9411764705882353
0.9415481832543444
0.9416342412451362
0.9428571428571428
0.9484
0.9523809523809523
0.9523809523809523
0.9595154606311763
0.959829515183804
0.96
0.96
0.9617137648131268
0.9654
0.9655172413793104
0.9696182809659829
0.9710387745332695
0.9719844357976654
0.9762
0.9764
0.9788672865595942
0.9788672865595942
0.9823706796566922
0.9831
0.9854132901134521
0.994661921708185
0.9953770125936553
0.9983093829247676
0.9984061204972904
0.998443579766537
0.999770009199632
0.9999
1.0
1.0
1.0
1.0
1.0
1.0
1.0
1.0
1.0
1.0
1.0
1.0
1.0
1.0
1.0
1.0
1.0
1.0
1.0
1.0
1.0
1.0
1.0
1.0
1.0
1.0
1.0
1.0
1.0
1.0
1.0
1.0
1.0
1.0
1.0
1.0
1.0
1.0
1.0
1.0
1.0
1.0
1.0
1.0
1.0
1.0
1.0
1.0
1.0
1.0
1.0
1.0
1.0
1.0
1.0
1.0
1.0
1.0
1.0
1.0
1.0
1.0
1.0
1.0
1.0
1.0
1.0
1.0
1.0
1.0
1.0
1.0
1.0
1.0
1.0
1.0
1.0
1.0
1.0
1.0
1.0
1.0
1.0
1.0
1.0
1.0
1.0
1.0
1.0
1.0
1.0
1.0
1.0
1.0
1.0
1.0
1.0
1.0
1.0
1.0
1.0
1.0
1.0
1.0
1.0
1.0
1.0
1.0
1.0
1.0
1.0
