# Supplementary material for: Systematic identification of cancer driving signaling pathways based on mutual exclusivity of genomic alterations
Source: Genome Biol. 2015 Feb 26;16(1):45. doi: 10.1186/s13059-015-0612-6 (PMC4381444; doi:10.1186/s13059-015-0612-6)
Supplement: Additional file 2 — Datasets and result details. Zip archive with the datasets used in the study, the signaling network, result gene groups, significances, oncoprints, and other output result files. It also contains the simulated datasets and related networks. [file 13059_2015_612_MOESM2_ESM.zip › data-tcga/OV/randscores/randfile-1409077893587-187.txt]

0.0339
0.0339
0.0481
0.0481
0.0481
0.0481
0.0855
0.09663105998356615
0.09663105998356615
0.0973
0.1032
0.1032
0.1208
0.1208
0.12787964268923366
0.1286
0.14199849737039819
0.1449
0.156
0.156
0.1636479186526851
0.1636479186526851
0.1636479186526851
0.16756756756756758
0.18479307025986524
0.18479307025986524
0.2
0.23872472783825816
0.23872472783825816
0.2404
0.2436
0.2436
0.24582289055973267
0.24582289055973267
0.2547
0.2948207171314741
0.3006
0.3018898931799507
0.3018898931799507
0.3194312796208531
0.31985559566787003
0.31985559566787003
0.3216
0.3435
0.3568
0.35780510879848626
0.35780510879848626
0.3601236476043277
0.3601236476043277
0.3608
0.3608
0.3608
0.3737
0.3812585232807325
0.3812585232807325
0.388
0.389988358556461
0.389988358556461
0.391304347826087
0.40516229956980837
0.42429820524620343
0.42429820524620343
0.4324178782983306
0.4324178782983306
0.45
0.45454545454545453
0.45454545454545453
0.5105708245243129
0.5151515151515151
0.524075595727198
0.5277777777777778
0.5302073940486925
0.543214704732108
0.543214704732108
0.5470198675496689
0.5470198675496689
0.5588235294117647
0.5588235294117647
0.5623
0.5652173913043478
0.5683783783783783
0.5687988955361252
0.5760456273764258
0.5760456273764258
0.5983701979045402
0.6060606060606061
0.6212737127371274
0.6233266092059416
0.6242274412855378
0.6242274412855378
0.6277
0.6341911764705882
0.6389198839544744
0.6424632352941176
0.6452
0.6558
0.6680613668061367
0.6680613668061367
0.6720430107526881
0.6803
0.6839
0.6839
0.6875
0.6875
0.6926
0.6938775510204082
0.7047534032582013
0.7047534032582013
0.7092760180995475
0.7121212121212122
0.7389
0.75
0.75
0.7636655948553055
0.765397273154678
0.7683823529411765
0.7684887459807074
0.7684887459807074
0.7704
0.7711957373452437
0.7727272727272727
0.7727272727272727
0.7727272727272727
0.7727272727272727
0.7727272727272727
0.7728581713462923
0.7774834437086092
0.7777777777777778
0.7779816513761468
0.7847058823529411
0.7847058823529411
0.7849
0.7894736842105263
0.7995305164319249
0.8002677973666592
0.8013211382113821
0.803670745272525
0.8041
0.8063540090771558
0.8088
0.8095238095238095
0.8134290107637109
0.8169257340241797
0.8169257340241797
0.82
0.8233532934131736
0.8235294117647058
0.8235294117647058
0.8494
0.8498556304138595
0.8518518518518519
0.8552
0.87
0.8829
0.8837209302325582
0.8837209302325582
0.8840579710144928
0.8840579710144928
0.8840579710144928
0.892
0.8941
0.8947368421052632
0.8947368421052632
0.8999582289055973
0.904366654637315
0.9092284417549168
0.9155425219941349
0.9170744970092441
0.9191176470588235
0.92
0.92
0.9215896885069818
0.9215896885069818
0.9238095238095239
0.9285714285714286
0.9285714285714286
0.9285714285714286
0.9319852941176471
0.9365808823529411
0.9375
0.9375
0.9375
0.9375
0.9393939393939394
0.9404869251577999
0.9442011354420113
0.9442011354420113
0.9443585780525502
0.9444444444444444
0.9463570856685348
0.9463570856685348
0.9473684210526315
0.9534883720930233
0.953595372683055
0.9565217391304348
0.9565217391304348
0.957972805933251
0.9583333333333334
0.9583333333333334
0.9583333333333334
0.9587145726400357
0.96
0.96
0.9613970588235294
0.9617
0.9617
0.9617
0.9646539027982327
0.967741935483871
0.9694581280788177
0.97
0.9722222222222222
0.9722222222222222
0.9729970988618611
0.9783
0.9818181818181818
0.9848569826135727
0.9848569826135727
0.9874476987447699
0.9875565610859729
0.9879058761666886
0.9912996193583469
0.9935661764705882
0.9948550046772685
0.9950738916256158
0.9962894248608535
0.9972222222222222
0.9994117647058823
0.9995
0.9995964487489911
0.9998
1.0
1.0
1.0
1.0
1.0
1.0
1.0
1.0
1.0
1.0
1.0
1.0
1.0
1.0
1.0
1.0
1.0
1.0
1.0
1.0
1.0
1.0
1.0
1.0
1.0
1.0
1.0
1.0
1.0
1.0
1.0
1.0
1.0
1.0
1.0
1.0
1.0
1.0
1.0
1.0
1.0
1.0
1.0
1.0
1.0
1.0
1.0
1.0
1.0
1.0
1.0
1.0
1.0
1.0
1.0
1.0
1.0
1.0
1.0
1.0
1.0
1.0
1.0
1.0
1.0
1.0
1.0
1.0
1.0
1.0
1.0
1.0
1.0
1.0
1.0
1.0
1.0
1.0
1.0
1.0
1.0
1.0
1.0
1.0
1.0
1.0
1.0
1.0
1.0
1.0
1.0
1.0
1.0
1.0
1.0
1.0
1.0
1.0
1.0
1.0
1.0
1.0
1.0
1.0
1.0
1.0
1.0
1.0
1.0
1.0
1.0
1.0
1.0
1.0
1.0
1.0
1.0
1.0
1.0
