# Supplementary material for: Systematic identification of cancer driving signaling pathways based on mutual exclusivity of genomic alterations
Source: Genome Biol. 2015 Feb 26;16(1):45. doi: 10.1186/s13059-015-0612-6 (PMC4381444; doi:10.1186/s13059-015-0612-6)
Supplement: Additional file 2 — Datasets and result details. Zip archive with the datasets used in the study, the signaling network, result gene groups, significances, oncoprints, and other output result files. It also contains the simulated datasets and related networks. [file 13059_2015_612_MOESM2_ESM.zip › data-tcga/OV/randscores/randfile-1409078027775-499.txt]

0.0174
0.0174
0.0581151832460733
0.10184010152284265
0.10184010152284265
0.11413043478260869
0.1448888888888889
0.15303030303030302
0.21966754699394128
0.2321
0.2321
0.2458
0.2477
0.2538940809968847
0.2538940809968847
0.25550280535174796
0.2584
0.2785388127853881
0.2809
0.2830739299610895
0.2857142857142857
0.2857142857142857
0.29058663028649384
0.2937
0.3313758389261745
0.3330550918196995
0.3330550918196995
0.3330550918196995
0.3345
0.3345
0.33986928104575165
0.33986928104575165
0.34564860426929395
0.34564860426929395
0.3756
0.3793103448275862
0.3823249166269652
0.3823249166269652
0.3924901185770751
0.3981668479105173
0.4103690685413005
0.4103690685413005
0.4186732950132049
0.43615107913669066
0.43615107913669066
0.4372380322082506
0.4372380322082506
0.4394736842105263
0.44839255499153974
0.45454545454545453
0.45454545454545453
0.4569491525423729
0.45776850886339937
0.45776850886339937
0.45776850886339937
0.45776850886339937
0.4692387904066736
0.4733
0.4756
0.47701149425287354
0.48753584822413415
0.49778727300473063
0.49778727300473063
0.49778727300473063
0.5
0.5096
0.5236277717193748
0.5236277717193748
0.5247
0.5263157894736842
0.5263157894736842
0.5299
0.5299
0.5318181818181819
0.5333333333333333
0.5333333333333333
0.5333333333333333
0.536271186440678
0.536271186440678
0.5384090133151246
0.5384090133151246
0.5402985074626866
0.5402985074626866
0.5441176470588235
0.5634807417974322
0.5634807417974322
0.5691699604743083
0.5691699604743083
0.5781057810578106
0.5874225821819914
0.5874225821819914
0.5992
0.5992
0.6027531956735497
0.6071428571428571
0.6159
0.6221692491060786
0.6267
0.6267
0.631578947368421
0.6330481764970733
0.6332
0.6368715083798883
0.6451342281879194
0.6456343792633015
0.6548672566371682
0.6586919372378437
0.665863453815261
0.665863453815261
0.665863453815261
0.6666666666666666
0.6667
0.6667
0.6721704394141145
0.6842105263157895
0.6842105263157895
0.6861892185800839
0.6861892185800839
0.6945736434108527
0.7
0.7
0.7
0.704406779661017
0.704406779661017
0.7051636363636363
0.7090909090909091
0.7104622871046229
0.720103986135182
0.720103986135182
0.7222222222222222
0.7231414074564306
0.7272727272727273
0.7305142857142857
0.7339688041594454
0.7434181818181819
0.7516
0.7523
0.7659
0.7692307692307693
0.7692307692307693
0.7699050401753105
0.7755632582322357
0.7857142857142857
0.7899642690694423
0.7932
0.7957
0.799084144247281
0.799084144247281
0.8023100844069303
0.8122495706926159
0.8122495706926159
0.8136288998357963
0.8151329724641092
0.830155979202773
0.830155979202773
0.8372093023255814
0.8380032206119162
0.8380032206119162
0.8387096774193549
0.839
0.8461538461538461
0.8461538461538461
0.8529411764705882
0.8562765312310491
0.8608458390177354
0.8640973630831643
0.8656716417910447
0.8666666666666667
0.8666666666666667
0.8709677419354839
0.875
0.8779174147217235
0.8779174147217235
0.8779174147217235
0.8793103448275862
0.8887343532684284
0.8888888888888888
0.8888888888888888
0.8891269416175683
0.8918
0.8960138648180243
0.8979283556322831
0.9
0.9047619047619048
0.9086545454545455
0.9090909090909091
0.9090909090909091
0.9226729445852951
0.9261044176706827
0.9264705882352942
0.9277242401779096
0.9302
0.9333333333333333
0.9339589850538755
0.937525354969574
0.9411764705882353
0.9473684210526315
0.9502617801047121
0.9545454545454546
0.9545454545454546
0.9588926174496645
0.959709090909091
0.96125
0.96125
0.9634615384615385
0.9655
0.9656912209889001
0.9696969696969697
0.9705
0.9742942050520059
0.9745
0.9773
0.9802411252511721
0.983132530120482
0.9846153846153847
0.9874
0.9884057971014493
0.9898
0.9915
0.9922335297268345
0.9924764890282132
0.9946768060836502
0.9958053691275168
0.9961064243997404
0.9962
0.9983079526226735
0.9987
0.9991334488734835
0.9992
0.9992
0.9995433789954338
1.0
1.0
1.0
1.0
1.0
1.0
1.0
1.0
1.0
1.0
1.0
1.0
1.0
1.0
1.0
1.0
1.0
1.0
1.0
1.0
1.0
1.0
1.0
1.0
1.0
1.0
1.0
1.0
1.0
1.0
1.0
1.0
1.0
1.0
1.0
1.0
1.0
1.0
1.0
1.0
1.0
1.0
1.0
1.0
1.0
1.0
1.0
1.0
1.0
1.0
1.0
1.0
1.0
1.0
1.0
1.0
1.0
1.0
1.0
1.0
1.0
1.0
1.0
1.0
1.0
1.0
1.0
1.0
1.0
1.0
1.0
1.0
1.0
1.0
1.0
1.0
1.0
1.0
1.0
1.0
1.0
1.0
1.0
1.0
1.0
1.0
1.0
1.0
1.0
1.0
1.0
1.0
1.0
1.0
1.0
1.0
1.0
1.0
1.0
1.0
1.0
1.0
1.0
1.0
1.0
1.0
1.0
1.0
1.0
1.0
1.0
1.0
1.0
1.0
1.0
1.0
1.0
1.0
1.0
