# Supplementary material for: Systematic identification of cancer driving signaling pathways based on mutual exclusivity of genomic alterations
Source: Genome Biol. 2015 Feb 26;16(1):45. doi: 10.1186/s13059-015-0612-6 (PMC4381444; doi:10.1186/s13059-015-0612-6)
Supplement: Additional file 2 — Datasets and result details. Zip archive with the datasets used in the study, the signaling network, result gene groups, significances, oncoprints, and other output result files. It also contains the simulated datasets and related networks. [file 13059_2015_612_MOESM2_ESM.zip › data-tcga/OV/randscores/randfile-1409078558359-70.txt]

0.0583
0.0583
0.063
0.063
0.063
0.1394
0.1799083269671505
0.1799083269671505
0.2
0.2
0.23018867924528302
0.2366412213740458
0.2436670687575392
0.2436670687575392
0.2436670687575392
0.2445
0.251205400192864
0.2758
0.2777777777777778
0.2777777777777778
0.2777777777777778
0.28041901692183724
0.2998472116119175
0.2998472116119175
0.304
0.304
0.3151722452968483
0.3182
0.32803560076287347
0.337
0.33826286190377003
0.33826286190377003
0.3530180867291349
0.35548497434644516
0.3602844843720756
0.3639953924633865
0.3639953924633865
0.3798358733880422
0.3828067597354886
0.3828067597354886
0.4003961516694963
0.4114
0.4129263913824057
0.42157341803078424
0.4389348025711662
0.46053347849755033
0.46053347849755033
0.468
0.4691417550626808
0.4691417550626808
0.4702
0.48111510791366907
0.4858442871587462
0.489
0.4931506849315068
0.5100830367734283
0.5108359133126935
0.5142158361357383
0.5167673401374714
0.5374507227332457
0.5465901417960837
0.554810388976954
0.5794594594594594
0.5905489530277306
0.6015155474261824
0.6052631578947368
0.6069066862601029
0.6069066862601029
0.6086956521739131
0.6086956521739131
0.6247978436657682
0.6247978436657682
0.6249205340114431
0.6370582617000955
0.6470588235294118
0.6470588235294118
0.6578947368421053
0.6621704475781729
0.6624284806102988
0.6624284806102988
0.6651480637813212
0.6666666666666666
0.6698866022679546
0.6737
0.6737
0.6764705882352942
0.6833333333333333
0.6837725381414702
0.6839275608375778
0.6839275608375778
0.6890514763522341
0.6972880527730271
0.7142857142857143
0.7160652920962199
0.7164664664664665
0.7252626435377474
0.728194478377718
0.7333333333333333
0.7333333333333333
0.7342565978573296
0.7342565978573296
0.7364771151178918
0.7368421052631579
0.751784964300714
0.751784964300714
0.76
0.7620137299771167
0.7643574131973013
0.7647058823529411
0.7647058823529411
0.7703349282296651
0.7707061900610288
0.7736263736263737
0.7895451459606245
0.7897630100171024
0.7905
0.7910828025477707
0.7910828025477707
0.792741165234002
0.8
0.8016260162601626
0.801965601965602
0.801965601965602
0.8095238095238095
0.8095238095238095
0.8095238095238095
0.8096288866599799
0.8109296482412061
0.813
0.813
0.8155339805825242
0.8155339805825242
0.8155339805825242
0.8235294117647058
0.8254
0.8267526188557615
0.8267526188557615
0.8273195876288659
0.8287755604828776
0.8297872340425532
0.8333333333333334
0.8333333333333334
0.8407643312101911
0.8421052631578947
0.8421052631578947
0.8421052631578947
0.85
0.8508594539939333
0.8541666666666666
0.8543859649122807
0.8543859649122807
0.8571428571428571
0.86
0.8614347026364194
0.8614347026364194
0.8620689655172413
0.8666666666666667
0.8666666666666667
0.8677191072400653
0.8681
0.8681
0.8706
0.8706
0.8714
0.8777506112469438
0.8806343906510852
0.8807644370585791
0.8813725490196078
0.8833333333333333
0.8884045335658239
0.8973045822102426
0.8990261404407995
0.9047619047619048
0.9047619047619048
0.9090909090909091
0.9090909090909091
0.9090909090909091
0.9096
0.9118017639647207
0.9128466327108092
0.9166666666666666
0.9166666666666666
0.9166666666666666
0.92
0.9207
0.9230769230769231
0.9285714285714286
0.9310344827586207
0.9313
0.9333333333333333
0.9354838709677419
0.9354838709677419
0.9375
0.9388170619973532
0.9496402877697842
0.9496402877697842
0.9523809523809523
0.9523809523809523
0.9545454545454546
0.9545454545454546
0.9554663991975928
0.9583927722301474
0.96
0.9603422741484285
0.9613034623217923
0.9642857142857143
0.9664884868421053
0.9732
0.975
0.975
0.9783599088838268
0.9787234042553191
0.9787234042553191
0.9787234042553191
0.9828178694158075
0.9833333333333333
0.9833333333333333
0.9849548645937813
0.9918973666441594
0.9930651872399445
0.9932088285229203
0.9965
0.9966666666666667
0.9967532467532467
0.9971703452178834
0.9971819645732689
0.998
0.9986
0.9987285441830897
0.9989585503020204
0.9989585503020204
0.9992
0.9993846153846154
0.999484110606686
0.9998354451209478
0.9999
1.0
1.0
1.0
1.0
1.0
1.0
1.0
1.0
1.0
1.0
1.0
1.0
1.0
1.0
1.0
1.0
1.0
1.0
1.0
1.0
1.0
1.0
1.0
1.0
1.0
1.0
1.0
1.0
1.0
1.0
1.0
1.0
1.0
1.0
1.0
1.0
1.0
1.0
1.0
1.0
1.0
1.0
1.0
1.0
1.0
1.0
1.0
1.0
1.0
1.0
1.0
1.0
1.0
1.0
1.0
1.0
1.0
1.0
1.0
1.0
1.0
1.0
1.0
1.0
1.0
1.0
1.0
1.0
1.0
1.0
1.0
1.0
1.0
1.0
1.0
1.0
1.0
1.0
1.0
1.0
1.0
1.0
1.0
1.0
1.0
1.0
1.0
1.0
1.0
1.0
1.0
1.0
1.0
1.0
1.0
1.0
1.0
1.0
1.0
1.0
1.0
1.0
1.0
1.0
1.0
1.0
1.0
1.0
1.0
1.0
1.0
1.0
1.0
1.0
