# Supplementary material for: Systematic identification of cancer driving signaling pathways based on mutual exclusivity of genomic alterations
Source: Genome Biol. 2015 Feb 26;16(1):45. doi: 10.1186/s13059-015-0612-6 (PMC4381444; doi:10.1186/s13059-015-0612-6)
Supplement: Additional file 2 — Datasets and result details. Zip archive with the datasets used in the study, the signaling network, result gene groups, significances, oncoprints, and other output result files. It also contains the simulated datasets and related networks. [file 13059_2015_612_MOESM2_ESM.zip › data-tcga/OV/randscores/randfile-1409078594131-204.txt]

0.10809871393813
0.11531092144225745
0.11531092144225745
0.21083743842364533
0.2204145893466282
0.2204145893466282
0.2284
0.2284
0.2462
0.2480115690527838
0.3109182935647144
0.3118279569892473
0.3118279569892473
0.3118279569892473
0.3190394511149228
0.3362255965292842
0.3369
0.34256055363321797
0.3503717472118959
0.3517
0.3517
0.3517
0.3596330275229358
0.3596330275229358
0.3607
0.36178022482220695
0.36178022482220695
0.36666666666666664
0.3687
0.3687
0.38461538461538464
0.40588235294117647
0.4149926506614405
0.43478260869565216
0.43478260869565216
0.44008264462809915
0.4455017301038062
0.4455017301038062
0.47619047619047616
0.47619047619047616
0.4984
0.502
0.5053022269353128
0.5058823529411764
0.5111
0.5128205128205128
0.5151
0.5151
0.5235069885641678
0.5235069885641678
0.5235069885641678
0.5272727272727272
0.533026357573833
0.5383838383838384
0.5464041783848935
0.5501639344262295
0.5512881679389313
0.5546378653113088
0.5595463137996219
0.5632
0.5632
0.5745178258328463
0.5745178258328463
0.5781065088757397
0.5805626598465473
0.5805626598465473
0.5830985915492958
0.5830985915492958
0.5852968897266729
0.5852968897266729
0.5854
0.586658481686106
0.5870393900889453
0.5870393900889453
0.6046511627906976
0.6105947955390335
0.6156
0.6211135213304411
0.6213903743315508
0.6341287057122198
0.6341287057122198
0.6351039260969977
0.6351351351351351
0.6351351351351351
0.64
0.6470588235294118
0.6470588235294118
0.6542
0.6666666666666666
0.669710806697108
0.6764705882352942
0.6764705882352942
0.6767
0.6818181818181818
0.6818181818181818
0.6837278106508876
0.6856928276380022
0.6868265554396942
0.6923076923076923
0.706959706959707
0.706959706959707
0.7072218607677293
0.708557749850389
0.708557749850389
0.708557749850389
0.7171597633136094
0.7171597633136094
0.7177514792899409
0.72
0.72
0.72
0.7293980128579778
0.7294117647058823
0.737
0.737
0.7386928104575163
0.74
0.74
0.7407
0.7407
0.7470588235294118
0.7470588235294118
0.7479816713942832
0.7584
0.7619047619047619
0.7619047619047619
0.7628
0.7658738817368536
0.7729918509895227
0.776
0.7777777777777778
0.7777777777777778
0.7807995648626598
0.7850267379679144
0.7850267379679144
0.7859725234996384
0.7859725234996384
0.7864995602462621
0.7868
0.7931034482758621
0.7931034482758621
0.7948717948717948
0.7948717948717948
0.7966101694915254
0.7997107736804049
0.7997107736804049
0.8
0.8
0.8026373626373626
0.8026373626373626
0.803788903924222
0.8049120362306218
0.8049120362306218
0.8125
0.8125
0.8214285714285714
0.8297
0.8312
0.8319868342309994
0.8319868342309994
0.8322
0.8333333333333334
0.8362068965517241
0.8398983481575604
0.8421052631578947
0.847457627118644
0.8574712643678161
0.8638243262512477
0.8660243175040147
0.8666666666666667
0.8728998472616191
0.8764
0.8768
0.88
0.88
0.8820260400127025
0.8823529411764706
0.884065934065934
0.884065934065934
0.8868421052631579
0.8947368421052632
0.8957475994513031
0.8963242224316682
0.8983198778092952
0.9
0.9013
0.9112227805695142
0.9166666666666666
0.9166666666666666
0.9230769230769231
0.9230769230769231
0.9290681502086231
0.9290681502086231
0.929585798816568
0.9355281207133059
0.9355281207133059
0.9375
0.9375
0.9375
0.9379639448568399
0.9387
0.9414
0.9459459459459459
0.9528039977790117
0.9545454545454546
0.9545454545454546
0.9625040756439518
0.9629629629629629
0.9635609862535457
0.9635609862535457
0.9647507145125437
0.9696969696969697
0.9734
0.9762118491921006
0.978716744913928
0.9795918367346939
0.9795918367346939
0.9812316715542522
0.9854877318970676
0.988
0.9892
0.9893617021276596
0.9898907103825136
0.9898907103825136
0.9942748091603053
0.9962825278810409
0.9973418394471026
0.9978609625668449
0.9982
0.9984350547730829
0.9985207100591716
0.9986962190352021
0.999
0.9991208791208791
0.9993454069386865
0.999825814318063
1.0
1.0
1.0
1.0
1.0
1.0
1.0
1.0
1.0
1.0
1.0
1.0
1.0
1.0
1.0
1.0
1.0
1.0
1.0
1.0
1.0
1.0
1.0
1.0
1.0
1.0
1.0
1.0
1.0
1.0
1.0
1.0
1.0
1.0
1.0
1.0
1.0
1.0
1.0
1.0
1.0
1.0
1.0
1.0
1.0
1.0
1.0
1.0
1.0
1.0
1.0
1.0
1.0
1.0
1.0
1.0
1.0
1.0
1.0
1.0
1.0
1.0
1.0
1.0
1.0
1.0
1.0
1.0
1.0
1.0
1.0
1.0
1.0
1.0
1.0
1.0
1.0
1.0
1.0
1.0
1.0
1.0
1.0
1.0
1.0
1.0
1.0
1.0
1.0
1.0
1.0
1.0
1.0
1.0
1.0
1.0
1.0
1.0
1.0
1.0
1.0
1.0
1.0
1.0
1.0
1.0
1.0
1.0
1.0
1.0
1.0
1.0
1.0
1.0
