# Supplementary material for: Systematic identification of cancer driving signaling pathways based on mutual exclusivity of genomic alterations
Source: Genome Biol. 2015 Feb 26;16(1):45. doi: 10.1186/s13059-015-0612-6 (PMC4381444; doi:10.1186/s13059-015-0612-6)
Supplement: Additional file 2 — Datasets and result details. Zip archive with the datasets used in the study, the signaling network, result gene groups, significances, oncoprints, and other output result files. It also contains the simulated datasets and related networks. [file 13059_2015_612_MOESM2_ESM.zip › data-tcga/OV/randscores/randfile-1409078618129-109.txt]

0.1227
0.1227
0.1227
0.1227
0.1482
0.16059986366734832
0.16059986366734832
0.1746
0.1746
0.17716535433070865
0.17716535433070865
0.18897149938042132
0.1902676399026764
0.19655172413793104
0.2
0.20511656070239176
0.20511656070239176
0.217003287928605
0.217003287928605
0.24525884161968223
0.26795500432650704
0.26795500432650704
0.29614926558158
0.29614926558158
0.31660997732426305
0.31660997732426305
0.3336
0.3344687753446878
0.3373
0.34140969162995594
0.34782608695652173
0.3501389440254069
0.3501389440254069
0.35771704180064307
0.35771704180064307
0.35771704180064307
0.36749972476054166
0.36749972476054166
0.3695
0.3783783783783784
0.3783783783783784
0.39487179487179486
0.39487179487179486
0.4080068143100511
0.4087
0.4087
0.4087
0.41411192214111925
0.41851368970013036
0.41851368970013036
0.42371601208459214
0.42635966653433904
0.4266
0.4266
0.4322314049586777
0.4325767690253672
0.4351
0.4403018197958278
0.44680851063829785
0.4474169741697417
0.4474169741697417
0.4474169741697417
0.45454545454545453
0.4583835946924005
0.4589322381930185
0.4589322381930185
0.4596818431157433
0.4631336405529954
0.4714
0.4714
0.4984375
0.4984375
0.4986600700886415
0.4992
0.5042219541616405
0.5046
0.513919487282195
0.513919487282195
0.5175276752767528
0.5245428296438883
0.5256622516556292
0.5292760311508509
0.5292760311508509
0.5396
0.5396
0.5482779827798278
0.5486025903203817
0.5619
0.5715558194774347
0.5771
0.5862
0.5862068965517241
0.6114864864864865
0.6114864864864865
0.6242913832199547
0.6242913832199547
0.6283096860685957
0.6283096860685957
0.6283096860685957
0.6394
0.6416042900234611
0.6446
0.6517909571344686
0.6531862745098039
0.6583503749147921
0.6615519508987286
0.6618
0.666534339023422
0.6679
0.68300395256917
0.68300395256917
0.6834355828220859
0.6857142857142857
0.69
0.69
0.6901158827539196
0.7008333333333333
0.7029
0.7058823529411765
0.7058823529411765
0.7101449275362319
0.7105263157894737
0.7142857142857143
0.7142857142857143
0.7159
0.721875
0.73171768707483
0.73171768707483
0.7368
0.7404
0.7521816961288879
0.7554179566563467
0.7611
0.7611
0.7611
0.7631578947368421
0.7683
0.7722389342501075
0.7782501678227791
0.7782501678227791
0.784
0.7855392156862745
0.7869
0.7891
0.7948717948717948
0.8
0.8
0.8050117462803446
0.8050117462803446
0.8065757642401583
0.8085106382978723
0.8168
0.8168
0.8316326530612245
0.8333333333333334
0.8333333333333334
0.8333333333333334
0.8333333333333334
0.8333333333333334
0.8333333333333334
0.8344319070494917
0.8349
0.8371
0.84
0.8424242424242424
0.8429845904298459
0.8467
0.8511925952296191
0.8539827952184114
0.8542
0.8571428571428571
0.8625550660792951
0.8636363636363636
0.8639
0.8650623119896863
0.870583564906709
0.873
0.8745312950677819
0.8786
0.8823529411764706
0.8823529411764706
0.8833333333333333
0.8888888888888888
0.8922952149229522
0.8927648578811369
0.8931
0.8938
0.8939
0.8946
0.8946
0.8968
0.8976
0.9
0.9033
0.9093
0.9137064071370641
0.9164
0.9230769230769231
0.9285714285714286
0.9285714285714286
0.9333333333333333
0.9375
0.9380804953560371
0.9411764705882353
0.9428571428571428
0.9437
0.9437
0.9449935539321014
0.9482288828337875
0.9615384615384616
0.9615384615384616
0.9633
0.9678935003915426
0.9693
0.9702262802699484
0.9705
0.9721495614709955
0.975
0.9771289537712895
0.9778830963665087
0.9823807477438762
0.9829120683517266
0.986378581493659
0.9899
0.9916633584755855
0.9923
0.9933
0.9962
0.9978
0.9984639016897081
0.9995860927152318
0.9997
0.9997780736795384
0.9999
1.0
1.0
1.0
1.0
1.0
1.0
1.0
1.0
1.0
1.0
1.0
1.0
1.0
1.0
1.0
1.0
1.0
1.0
1.0
1.0
1.0
1.0
1.0
1.0
1.0
1.0
1.0
1.0
1.0
1.0
1.0
1.0
1.0
1.0
1.0
1.0
1.0
1.0
1.0
1.0
1.0
1.0
1.0
1.0
1.0
1.0
1.0
1.0
1.0
1.0
1.0
1.0
1.0
1.0
1.0
1.0
1.0
1.0
1.0
1.0
1.0
1.0
1.0
1.0
1.0
1.0
1.0
1.0
1.0
1.0
1.0
1.0
1.0
1.0
1.0
1.0
1.0
1.0
1.0
1.0
1.0
1.0
1.0
1.0
1.0
1.0
1.0
1.0
1.0
1.0
1.0
1.0
1.0
1.0
1.0
1.0
1.0
1.0
1.0
1.0
1.0
1.0
1.0
1.0
1.0
1.0
1.0
1.0
1.0
1.0
1.0
1.0
1.0
1.0
1.0
1.0
